# Supplementary material for: Characterization and Sequence Mapping of Large RNA and mRNA Therapeutics Using Mass Spectrometry
Source: Anal Chem. 2022 May 12;94(20):7339–49. doi: 10.1021/acs.analchem.2c00765 (PMC9134182; doi:10.1021/acs.analchem.2c00765)
Supplement: Supplementary file 2 — ac2c00765_si_002.xlsx [file ac2c00765_si_002.xlsx]

## Sheet: MS2 Partial Digest RNase T1
Positions	Oligo Sequence	3' Termini	Delta (ppm)	Confidence Score	Overall Best Average Structural Resolution	RT	M/Z	Charge State	Mono Mass Exp.	Avg Mass Exp.	Mono Mass Theo.	MS Area	Oligonucleotide
100-117	pC-pC-pG-pG-pA-pA-pU-pU-pC-pC-pA-pU-pU-pC-pC-pU-pA-pG	Phosphorylation	0.17	100	1.1	19.13	817.813	-7	5729.74	5732.3	5729.74	955304	MS2 RNA
100-117	pC-pC-pG-pG-pA-pA-pU-pU-pC-pC-pA-pU-pU-pC-pC-pU-pA-pG	Phosphorylation	0	100	2	19.13	1909.57	-3	5729.74	5732.3	5729.74	968287	MS2 RNA
100-117	pC-pC-pG-pG-pA-pA-pU-pU-pC-pC-pA-pU-pU-pC-pC-pU-pA-pG	Phosphorylation	-0.15	100	1	19.15	715.46	-8	5729.74	5732.22	5729.74	1.2969e+06	MS2 RNA
1003-1015	pC-pC-pU-pU-pU-pC-pU-pC-pA-pU-pU-pC-pG	Cyclic phosphorylation	0.19	100	1.2	11.44	503.551	-8	4035.46	4037.17	4035.46	422533	MS2 RNA
1003-1015	pC-pC-pU-pU-pU-pC-pU-pC-pA-pU-pU-pC-pG	Phosphorylation	0.18	100	1.1	11.9	809.887	-5	4053.47	4055.18	4053.47	485518	MS2 RNA
1003-1015	pC-pC-pU-pU-pU-pC-pU-pC-pA-pU-pU-pC-pG	Phosphorylation	0.18	100	1	11.92	674.738	-6	4053.47	4055.06	4053.47	1.1083e+06	MS2 RNA
1003-1015	pC-pC-pU-pU-pU-pC-pU-pC-pA-pU-pU-pC-pG	Cyclic phosphorylation	-0.05	100	1	11.44	671.736	-6	4035.46	4037.08	4035.46	10422632	MS2 RNA
1003-1015	pC-pC-pU-pU-pU-pC-pU-pC-pA-pU-pU-pC-pG	Cyclic phosphorylation	-0.11	100	1.1	11.44	806.285	-5	4035.46	4037.1	4035.46	2519582	MS2 RNA
1003-1015	pC-pC-pU-pU-pU-pC-pU-pC-pA-pU-pU-pC-pG	Cyclic phosphorylation	-0.23	100	1.1	11.44	575.63	-7	4035.46	4037.05	4035.46	14841515	MS2 RNA
1003-1015	pC-pC-pU-pU-pU-pC-pU-pC-pA-pU-pU-pC-pG	Cyclic phosphorylation	-0.47	100	1	11.44	2017.22	-2	4035.46	4037.06	4035.46	2.17801e+06	MS2 RNA
1003-1015	pC-pC-pU-pU-pU-pC-pU-pC-pA-pU-pU-pC-pG	Phosphorylation	-0.53	100	1	11.92	1350.48	-3	4053.47	4055.08	4053.47	746263	MS2 RNA
1003-1015	pC-pC-pU-pU-pU-pC-pU-pC-pA-pU-pU-pC-pG	Cyclic phosphorylation	-0.59	100	1	11.44	1008.11	-4	4035.46	4037.05	4035.46	1.83718e+06	MS2 RNA
1003-1015	pC-pC-pU-pU-pU-pC-pU-pC-pA-pU-pU-pC-pG	Cyclic phosphorylation	-0.65	100	1	11.44	1344.48	-3	4035.46	4037.09	4035.46	10133829	MS2 RNA
1027-1036	pC-pU-pC-pC-pU-pA-pC-pC-pU-pG	Cyclic phosphorylation	-0.38	100	1.1	8.29	1558.18	-2	3117.38	3118.54	3117.38	2929352	MS2 RNA
1027-1036	pC-pU-pC-pC-pU-pA-pC-pC-pU-pG	Cyclic phosphorylation	-0.38	100	1	8.32	778.338	-4	3117.38	3118.69	3117.38	580245	MS2 RNA
1027-1036	pC-pU-pC-pC-pU-pA-pC-pC-pU-pG	Cyclic phosphorylation	-0.46	100	1	8.31	518.723	-6	3117.38	3118.52	3117.38	3025828	MS2 RNA
1027-1036	pC-pU-pC-pC-pU-pA-pC-pC-pU-pG	Cyclic phosphorylation	-0.62	100	1	8.31	1038.45	-3	3117.38	3118.73	3117.38	986438	MS2 RNA
1027-1047	pC-pU-pC-pC-pU-pA-pC-pC-pU-pG-pU-pA-pG-pG-pU-pA-pA-pC-pA-pU-pG	Cyclic phosphorylation	0.98	100	1.1	21.66	835.724	-8	6691.86	6694.91	6691.85	895225	MS2 RNA
1027-1047	pC-pU-pC-pC-pU-pA-pC-pC-pU-pG-pU-pA-pG-pG-pU-pA-pA-pC-pA-pU-pG	Cyclic phosphorylation	0.25	100	1.2	21.63	955.4	-7	6691.85	6694.65	6691.85	501047	MS2 RNA
1027-1047	pC-pU-pC-pC-pU-pA-pC-pC-pU-pG-pU-pA-pG-pG-pU-pA-pA-pC-pA-pU-pG	Cyclic phosphorylation	0.1	100	1	21.67	668.478	-10	6691.85	6694.67	6691.85	5122135	MS2 RNA
1027-1047	pC-pU-pC-pC-pU-pA-pC-pC-pU-pG-pU-pA-pG-pG-pU-pA-pA-pC-pA-pU-pG	Cyclic phosphorylation	-0.33	100	1.9	21.64	2230.28	-3	6691.85	6694.75	6691.85	1.43846e+06	MS2 RNA
1027-1047	pC-pU-pC-pC-pU-pA-pC-pC-pU-pG-pU-pA-pG-pG-pU-pA-pA-pC-pA-pU-pG	Cyclic phosphorylation	-0.47	100	1.1	21.64	742.866	-9	6691.85	6694.93	6691.85	2.57078e+06	MS2 RNA
1027-1047	pC-pU-pC-pC-pU-pA-pC-pC-pU-pG-pU-pA-pG-pG-pU-pA-pA-pC-pA-pU-pG	Cyclic phosphorylation	-0.84	100	1.5	21.64	1672.46	-4	6691.85	6694.65	6691.85	1.34356e+06	MS2 RNA
104-117	pA-pA-pU-pU-pC-pC-pA-pU-pU-pC-pC-pU-pA-pG	Phosphorylation	1.18	100	1	15.72	631.931	-7	4429.56	4431.47	4429.56	697857	MS2 RNA
104-117	pA-pA-pU-pU-pC-pC-pA-pU-pU-pC-pC-pU-pA-pG	Phosphorylation	0.74	100	1	15.72	737.42	-6	4429.56	4431.46	4429.56	1.09336e+06	MS2 RNA
104-117	pA-pA-pU-pU-pC-pC-pA-pU-pU-pC-pC-pU-pA-pG	Cyclic phosphorylation	0.47	100	1	15.13	734.418	-6	4411.55	4413.44	4411.55	1.54617e+06	MS2 RNA
104-117	pA-pA-pU-pU-pC-pC-pA-pU-pU-pC-pC-pU-pA-pG	Cyclic phosphorylation	0.25	100	1	15.13	629.357	-7	4411.55	4413.3	4411.55	4771622	MS2 RNA
104-117	pA-pA-pU-pU-pC-pC-pA-pU-pU-pC-pC-pU-pA-pG	Phosphorylation	0.18	100	1	15.71	1475.85	-3	4429.56	4431.48	4429.56	1.08317e+06	MS2 RNA
104-117	pA-pA-pU-pU-pC-pC-pA-pU-pU-pC-pC-pU-pA-pG	Cyclic phosphorylation	-0.08	100	1	15.12	1470.18	-3	4411.55	4413.47	4411.55	3.46918e+06	MS2 RNA
1048-1071	pC-pU-pC-pG-pA-pG-pG-pG-pC-pC-pU-pU-pA-pC-pG-pG-pC-pC-pC-pC-pC-pG-pU-pG	Cyclic phosphorylation	1.81	100	1	21.49	640.327	-12	7693.01	7696.38	7693	2.36179e+06	MS2 RNA
1048-1071	pC-pU-pC-pG-pA-pG-pG-pG-pC-pC-pU-pU-pA-pC-pG-pG-pC-pC-pC-pC-pC-pG-pU-pG	Cyclic phosphorylation	0.6	100	1	21.52	768.593	-10	7693	7696.67	7693	2963852	MS2 RNA
1048-1071	pC-pU-pC-pG-pA-pG-pG-pG-pC-pC-pU-pU-pA-pC-pG-pG-pC-pC-pC-pC-pC-pG-pU-pG	Cyclic phosphorylation	0.41	100	1.5	21.54	1281.66	-6	7693	7696.33	7693	954812	MS2 RNA
1048-1071	pC-pU-pC-pG-pA-pG-pG-pG-pC-pC-pU-pU-pA-pC-pG-pG-pC-pC-pC-pC-pC-pG-pU-pG	Cyclic phosphorylation	0.16	100	1.1	21.49	854.104	-9	7693	7696.28	7693	1.61686e+06	MS2 RNA
1048-1071	pC-pU-pC-pG-pA-pG-pG-pG-pC-pC-pU-pU-pA-pC-pG-pG-pC-pC-pC-pC-pC-pG-pU-pG	Cyclic phosphorylation	0.16	100	1	21.5	698.629	-11	7693	7696.34	7693	10017618	MS2 RNA
1048-1071	pC-pU-pC-pG-pA-pG-pG-pG-pC-pC-pU-pU-pA-pC-pG-pG-pC-pC-pC-pC-pC-pG-pU-pG	Cyclic phosphorylation	-1.34	100	1.2	21.52	961.119	-8	7692.99	7696.42	7693	2.32688e+06	MS2 RNA
1048-1071	pC-pU-pC-pG-pA-pG-pG-pG-pC-pC-pU-pU-pA-pC-pG-pG-pC-pC-pC-pC-pC-pG-pU-pG	Cyclic phosphorylation	-1.34	100	1.8	21.54	1098.42	-7	7692.99	7696.56	7693	1.28883e+06	MS2 RNA
1048-1071	pC-pU-pC-pG-pA-pG-pG-pG-pC-pC-pU-pU-pA-pC-pG-pG-pC-pC-pC-pC-pC-pG-pU-pG	Cyclic phosphorylation	-1.4	100	1.8	21.52	1538.19	-5	7692.99	7696.49	7693	1.0333e+06	MS2 RNA
1048-1072	pC-pU-pC-pG-pA-pG-pG-pG-pC-pC-pU-pU-pA-pC-pG-pG-pC-pC-pC-pC-pC-pG-pU-pG-pG	Cyclic phosphorylation	-0.53	100	1.1	22.34	803.097	-10	8038.04	8041.59	8038.05	2.23986e+06	MS2 RNA
1048-1072	pC-pU-pC-pG-pA-pG-pG-pG-pC-pC-pU-pU-pA-pC-pG-pG-pC-pC-pC-pC-pC-pG-pU-pG-pG	Cyclic phosphorylation	-0.6	100	1.7	22.36	1004	-8	8038.04	8041.63	8038.05	1214122	MS2 RNA
1048-1072	pC-pU-pC-pG-pA-pG-pG-pG-pC-pC-pU-pU-pA-pC-pG-pG-pC-pC-pC-pC-pC-pG-pU-pG-pG	Cyclic phosphorylation	-0.72	100	1	22.41	669.164	-12	8038.04	8041.78	8038.05	1184424	MS2 RNA
1077-1086	pC-pU-pC-pC-pU-pA-pC-pA-pU-pG	Phosphorylation	-0.09	99.8	1	10.44	789.094	-4	3159.4	3160.77	3159.4	548968	MS2 RNA
1077-1086	pC-pU-pC-pC-pU-pA-pC-pA-pU-pG	Phosphorylation	-0.32	99.8	1	10.46	631.074	-5	3159.4	3160.66	3159.4	963443	MS2 RNA
1077-1086	pC-pU-pC-pC-pU-pA-pC-pA-pU-pG	Cyclic phosphorylation	-0.54	100	1	9.3	1046.46	-3	3141.39	3142.75	3141.39	3.07679e+06	MS2 RNA
1077-1086	pC-pU-pC-pC-pU-pA-pC-pA-pU-pG	Cyclic phosphorylation	-0.61	100	1	9.3	784.591	-4	3141.39	3142.73	3141.39	2.22811e+06	MS2 RNA
1077-1086	pC-pU-pC-pC-pU-pA-pC-pA-pU-pG	Cyclic phosphorylation	-0.69	100	1	9.29	627.471	-5	3141.39	3142.58	3141.39	9325910	MS2 RNA
1077-1086	pC-pU-pC-pC-pU-pA-pC-pA-pU-pG	Cyclic phosphorylation	-0.77	100	1	9.3	522.725	-6	3141.39	3142.58	3141.39	7693182	MS2 RNA
1077-1086	pC-pU-pC-pC-pU-pA-pC-pA-pU-pG	Cyclic phosphorylation	-1.16	100	1	9.3	1570.19	-2	3141.39	3142.73	3141.39	8887802	MS2 RNA
1103-1113	pA-pC-pG-pU-pA-pA-pU-pA-pA-pC-pG	Cyclic phosphorylation	0.83	99	1	12.48	592.076	-6	3557.49	3558.98	3557.49	472877	MS2 RNA
1103-1113	pA-pC-pG-pU-pA-pA-pU-pA-pA-pC-pG	Cyclic phosphorylation	0.21	99	1	12.46	710.692	-5	3557.49	3559.03	3557.49	352724	MS2 RNA
1103-1113	pA-pC-pG-pU-pA-pA-pU-pA-pA-pC-pG	Cyclic phosphorylation	0.21	99	1.4	12.48	1778.24	-2	3557.49	3559	3557.49	307103	MS2 RNA
1103-1114	pA-pC-pG-pU-pA-pA-pU-pA-pA-pC-pG-pG	Cyclic phosphorylation	0	99.5	1.2	13.6	649.583	-6	3902.54	3904.01	3902.54	354865	MS2 RNA
1106-1113	pU-pA-pA-pU-pA-pA-pC-pG	Cyclic phosphorylation	-0.87	99.9	1	8.29	858.442	-3	2578.35	2579.37	2578.35	1.58866e+06	MS2 RNA
1106-1113	pU-pA-pA-pU-pA-pA-pC-pG	Cyclic phosphorylation	-1.06	99.9	1	8.29	514.862	-5	2578.35	2579.38	2578.35	4.97639e+06	MS2 RNA
1106-1113	pU-pA-pA-pU-pA-pA-pC-pG	Cyclic phosphorylation	-1.24	99.9	1	8.29	643.579	-4	2578.35	2579.37	2578.35	5.29641e+06	MS2 RNA
1106-1113	pU-pA-pA-pU-pA-pA-pC-pG	Cyclic phosphorylation	-1.81	99.9	1	8.29	1288.16	-2	2578.34	2579.38	2578.35	8662337	MS2 RNA
1120-1130	pU-pC-pC-pA-pU-pC-pA-pU-pA-pA-pG	Cyclic phosphorylation	-0.07	100	1	11.57	872.858	-4	3494.46	3495.96	3494.46	1.70275e+06	MS2 RNA
1120-1130	pU-pC-pC-pA-pU-pC-pA-pU-pA-pA-pG	Cyclic phosphorylation	-0.14	100	1.6	11.58	1746.72	-2	3494.46	3495.9	3494.46	4.98731e+06	MS2 RNA
1120-1130	pU-pC-pC-pA-pU-pC-pA-pU-pA-pA-pG	Cyclic phosphorylation	-0.21	100	1	11.58	581.569	-6	3494.46	3495.92	3494.46	9258147	MS2 RNA
1120-1130	pU-pC-pC-pA-pU-pC-pA-pU-pA-pA-pG	Phosphorylation	-0.36	100	1	12	877.36	-4	3512.47	3513.93	3512.47	1.29827e+06	MS2 RNA
1120-1130	pU-pC-pC-pA-pU-pC-pA-pU-pA-pA-pG	Cyclic phosphorylation	-0.42	100	1	11.58	1164.14	-3	3494.46	3495.91	3494.46	3.81211e+06	MS2 RNA
1120-1130	pU-pC-pC-pA-pU-pC-pA-pU-pA-pA-pG	Cyclic phosphorylation	-0.42	100	1	11.58	698.084	-5	3494.46	3495.9	3494.46	6132835	MS2 RNA
1120-1130	pU-pC-pC-pA-pU-pC-pA-pU-pA-pA-pG	Phosphorylation	-0.56	100	1	12	584.404	-6	3512.47	3513.65	3512.47	295932	MS2 RNA
1139-1147	pC-pU-pC-pC-pC-pU-pA-pC-pG	Cyclic phosphorylation	-0.02	100	1	6.81	467.719	-6	2811.36	2812.52	2811.36	265729	MS2 RNA
1139-1147	pC-pU-pC-pC-pC-pU-pA-pC-pG	Cyclic phosphorylation	-0.63	100	1	6.78	702.082	-4	2811.36	2812.4	2811.36	1.58524e+06	MS2 RNA
1139-1147	pC-pU-pC-pC-pC-pU-pA-pC-pG	Cyclic phosphorylation	-0.8	100	1	6.78	936.111	-3	2811.35	2812.44	2811.36	1.04364e+06	MS2 RNA
1139-1147	pC-pU-pC-pC-pC-pU-pA-pC-pG	Cyclic phosphorylation	-0.8	100	1	6.79	561.464	-5	2811.35	2812.47	2811.36	6.14656e+06	MS2 RNA
1139-1147	pC-pU-pC-pC-pC-pU-pA-pC-pG	Cyclic phosphorylation	-1.41	100	1.1	6.79	1405.17	-2	2811.35	2812.44	2811.36	3809193	MS2 RNA
1139-1149	pC-pU-pC-pC-pC-pU-pA-pC-pG-pG-pG	Cyclic phosphorylation	1.67	100	1	10.17	582.736	-6	3501.46	3502.91	3501.45	927150	MS2 RNA
1139-1149	pC-pU-pC-pC-pC-pU-pA-pC-pG-pG-pG	Cyclic phosphorylation	1.12	100	1.6	10.17	1750.22	-2	3501.46	3502.92	3501.45	348096	MS2 RNA
1139-1149	pC-pU-pC-pC-pC-pU-pA-pC-pG-pG-pG	Cyclic phosphorylation	1.05	100	1.1	10.17	699.484	-5	3501.46	3502.89	3501.45	396857	MS2 RNA
1139-1149	pC-pU-pC-pC-pC-pU-pA-pC-pG-pG-pG	Cyclic phosphorylation	0.91	100	1.2	10.17	1166.48	-3	3501.46	3502.92	3501.45	424403	MS2 RNA
1139-1151	pC-pU-pC-pC-pC-pU-pA-pC-pG-pG-pG-pU-pG	Cyclic phosphorylation	0.43	100	1	11.74	518.184	-8	4152.53	4154.16	4152.52	472824	MS2 RNA
1139-1151	pC-pU-pC-pC-pC-pU-pA-pC-pG-pG-pG-pU-pG	Cyclic phosphorylation	0.31	100	1.3	11.75	2075.76	-2	4152.53	4154.2	4152.52	1.06362e+06	MS2 RNA
1139-1151	pC-pU-pC-pC-pC-pU-pA-pC-pG-pG-pG-pU-pG	Cyclic phosphorylation	0.19	100	1	11.76	592.354	-7	4152.53	4154.19	4152.52	9522417	MS2 RNA
1139-1151	pC-pU-pC-pC-pC-pU-pA-pC-pG-pG-pG-pU-pG	Cyclic phosphorylation	0.07	100	1	11.76	829.698	-5	4152.52	4154.19	4152.52	1.67558e+06	MS2 RNA
1139-1151	pC-pU-pC-pC-pC-pU-pA-pC-pG-pG-pG-pU-pG	Cyclic phosphorylation	-0.16	100	1	11.76	1037.37	-4	4152.52	4154.19	4152.52	1329404	MS2 RNA
1139-1151	pC-pU-pC-pC-pC-pU-pA-pC-pG-pG-pG-pU-pG	Cyclic phosphorylation	-0.16	100	1	11.76	691.247	-6	4152.52	4154.21	4152.52	7.13315e+06	MS2 RNA
1139-1151	pC-pU-pC-pC-pC-pU-pA-pC-pG-pG-pG-pU-pG	Cyclic phosphorylation	-0.63	100	1	11.75	1383.5	-3	4152.52	4154.22	4152.52	8205166	MS2 RNA
1139-1152	pC-pU-pC-pC-pC-pU-pA-pC-pG-pG-pG-pU-pG-pG	Cyclic phosphorylation	0.25	100	1	12.53	641.789	-7	4497.57	4499.53	4497.57	932733	MS2 RNA
1139-1152	pC-pU-pC-pC-pC-pU-pA-pC-pG-pG-pG-pU-pG-pG	Cyclic phosphorylation	-0.06	100	1.2	12.53	1498.52	-3	4497.57	4499.62	4497.57	683477	MS2 RNA
1175-1197	pC-pU-pA-pA-pG-pG-pC-pC-pC-pA-pA-pA-pU-pC-pU-pC-pA-pG-pC-pC-pA-pU-pG	Cyclic phosphorylation	-0.14	99.7	1	24.03	667.265	-11	7347.99	7351.04	7347.99	1.00371e+06	MS2 RNA
1181-1192	pC-pC-pC-pA-pA-pA-pU-pC-pU-pC-pA-pG	Phosphorylation	0.33	100	1	12.36	1907.76	-2	3816.53	3818.12	3816.53	2482189	MS2 RNA
1181-1192	pC-pC-pC-pA-pA-pA-pU-pC-pU-pC-pA-pG	Cyclic phosphorylation	0.27	100	1.7	11.9	1898.75	-2	3798.52	3800.08	3798.51	3.40788e+06	MS2 RNA
1181-1192	pC-pC-pC-pA-pA-pA-pU-pC-pU-pC-pA-pG	Cyclic phosphorylation	0.14	100	1.1	11.91	541.781	-7	3798.52	3800.07	3798.51	979478	MS2 RNA
1181-1192	pC-pC-pC-pA-pA-pA-pU-pC-pU-pC-pA-pG	Cyclic phosphorylation	-0.1	100	1	11.91	758.896	-5	3798.51	3800.1	3798.51	3.63761e+06	MS2 RNA
1181-1192	pC-pC-pC-pA-pA-pA-pU-pC-pU-pC-pA-pG	Phosphorylation	-0.18	100	1	12.36	953.375	-4	3816.52	3818.11	3816.53	1065075	MS2 RNA
1181-1192	pC-pC-pC-pA-pA-pA-pU-pC-pU-pC-pA-pG	Phosphorylation	-0.18	100	1	12.36	635.247	-6	3816.52	3818.06	3816.53	5448087	MS2 RNA
1181-1192	pC-pC-pC-pA-pA-pA-pU-pC-pU-pC-pA-pG	Phosphorylation	-0.31	100	1	12.36	762.498	-5	3816.52	3818.1	3816.53	4491977	MS2 RNA
1181-1192	pC-pC-pC-pA-pA-pA-pU-pC-pU-pC-pA-pG	Phosphorylation	-0.37	100	1	12.36	1271.5	-3	3816.52	3818.08	3816.53	3.51353e+06	MS2 RNA
1181-1192	pC-pC-pC-pA-pA-pA-pU-pC-pU-pC-pA-pG	Cyclic phosphorylation	-0.42	100	1	11.92	948.872	-4	3798.51	3800.05	3798.51	1435575	MS2 RNA
1181-1192	pC-pC-pC-pA-pA-pA-pU-pC-pU-pC-pA-pG	Cyclic phosphorylation	-0.62	100	1	11.9	632.245	-6	3798.51	3800.08	3798.51	13042501	MS2 RNA
1181-1192	pC-pC-pC-pA-pA-pA-pU-pC-pU-pC-pA-pG	Cyclic phosphorylation	-0.62	100	1	11.92	1265.5	-3	3798.51	3800.08	3798.51	5991766	MS2 RNA
1221-1234	pG-pC-pC-pA-pA-pC-pA-pA-pC-pU-pG-pG-pC-pG	Cyclic phosphorylation	1.02	98.7	1.6	13.76	645.941	-7	4527.64	4529.24	4527.63	397700	MS2 RNA
1221-1234	pG-pC-pC-pA-pA-pC-pA-pA-pC-pU-pG-pG-pC-pG	Cyclic phosphorylation	-0.05	98.7	1.1	13.77	753.765	-6	4527.63	4529.38	4527.63	385603	MS2 RNA
1221-1234	pG-pC-pC-pA-pA-pC-pA-pA-pC-pU-pG-pG-pC-pG	Cyclic phosphorylation	-1.34	98.7	1.3	13.76	1508.87	-3	4527.63	4529.71	4527.63	657662	MS2 RNA
1246-1257	pU-pC-pU-pC-pC-pU-pU-pU-pC-pU-pC-pG	Cyclic phosphorylation	0.08	100	1	10.42	740.474	-5	3706.41	3707.95	3706.41	1.20922e+06	MS2 RNA
1246-1257	pU-pC-pU-pC-pC-pU-pU-pU-pC-pU-pC-pG	Cyclic phosphorylation	-0.04	100	1.3	10.42	1852.7	-2	3706.41	3707.94	3706.41	1.48973e+06	MS2 RNA
1246-1257	pU-pC-pU-pC-pC-pU-pU-pU-pC-pU-pC-pG	Cyclic phosphorylation	-0.24	100	1	10.42	616.894	-6	3706.4	3707.92	3706.41	5138983	MS2 RNA
1246-1257	pU-pC-pU-pC-pC-pU-pU-pU-pC-pU-pC-pG	Cyclic phosphorylation	-0.37	100	1.1	10.42	925.844	-4	3706.4	3707.98	3706.41	625093	MS2 RNA
1246-1257	pU-pC-pU-pC-pC-pU-pU-pU-pC-pU-pC-pG	Cyclic phosphorylation	-0.51	100	1	10.42	528.622	-7	3706.4	3707.92	3706.41	2.55077e+06	MS2 RNA
1246-1257	pU-pC-pU-pC-pC-pU-pU-pU-pC-pU-pC-pG	Cyclic phosphorylation	-0.64	100	1.1	10.42	1234.79	-3	3706.4	3707.95	3706.41	3.07006e+06	MS2 RNA
126-130 | 1032-1036 | 1470-1474 | 2461-2465 | 2948-2952	pA-pC-pC-pU-pG	Phosphorylation	-1.37	92.7	1	5.01	803.101	-2	1608.22	1608.84	1608.22	948860	MS2 RNA
126-130 | 1032-1036 | 1470-1474 | 2461-2465 | 2948-2952	pA-pC-pC-pU-pG	Phosphorylation	-1.68	92.7	1	4.99	535.065	-3	1608.22	1609.02	1608.22	1.07704e+06	MS2 RNA
1262-1273	pU-pC-pC-pA-pU-pA-pC-pC-pU-pU-pA-pG	Phosphorylation	0.52	100	1	12.2	1896.74	-2	3794.48	3796.07	3794.48	1.762e+06	MS2 RNA
1262-1273	pU-pC-pC-pA-pU-pA-pC-pC-pU-pU-pA-pG	Phosphorylation	0.26	100	1	12.2	631.573	-6	3794.48	3796.29	3794.48	3.32004e+06	MS2 RNA
1262-1273	pU-pC-pC-pA-pU-pA-pC-pC-pU-pU-pA-pG	Phosphorylation	0.2	100	1	12.2	947.864	-4	3794.48	3796.13	3794.48	718313	MS2 RNA
1262-1273	pU-pC-pC-pA-pU-pA-pC-pC-pU-pU-pA-pG	Cyclic phosphorylation	0.14	100	1	11.75	943.361	-4	3776.47	3778.51	3776.47	1.35943e+06	MS2 RNA
1262-1273	pU-pC-pC-pA-pU-pA-pC-pC-pU-pU-pA-pG	Cyclic phosphorylation	0.07	100	1.1	11.78	538.632	-7	3776.47	3778.06	3776.47	1.46567e+06	MS2 RNA
1262-1273	pU-pC-pC-pA-pU-pA-pC-pC-pU-pU-pA-pG	Cyclic phosphorylation	0.01	100	1.5	11.75	1887.73	-2	3776.47	3778.1	3776.47	3.0757e+06	MS2 RNA
1262-1273	pU-pC-pC-pA-pU-pA-pC-pC-pU-pU-pA-pG	Phosphorylation	-0.25	100	1	12.2	1264.15	-3	3794.48	3796.04	3794.48	2585951	MS2 RNA
1262-1273	pU-pC-pC-pA-pU-pA-pC-pC-pU-pU-pA-pG	Cyclic phosphorylation	-0.43	100	1.1	11.76	754.487	-5	3776.47	3778.02	3776.47	3.05274e+06	MS2 RNA
1262-1273	pU-pC-pC-pA-pU-pA-pC-pC-pU-pU-pA-pG	Cyclic phosphorylation	-0.43	100	1.1	11.76	628.571	-6	3776.47	3778.03	3776.47	11171310	MS2 RNA
1262-1273	pU-pC-pC-pA-pU-pA-pC-pC-pU-pU-pA-pG	Phosphorylation	-0.51	100	1.1	12.2	758.089	-5	3794.48	3796.02	3794.48	3.91199e+06	MS2 RNA
1262-1273	pU-pC-pC-pA-pU-pA-pC-pC-pU-pU-pA-pG	Cyclic phosphorylation	-0.56	100	1.1	11.76	1258.15	-3	3776.47	3778.1	3776.47	5.49931e+06	MS2 RNA
1262-1292	pU-pC-pC-pA-pU-pA-pC-pC-pU-pU-pA-pG-pA-pU-pG-pC-pG-pU-pU-pA-pG-pC-pA-pU-pU-pA-pA-pU-pC-pA-pG	Cyclic phosphorylation	-1.47	98	1	29.66	759.474	-13	9882.24	9886.47	9882.25	1.20667e+06	MS2 RNA
1274-1292	pA-pU-pG-pC-pG-pU-pU-pA-pG-pC-pA-pU-pU-pA-pA-pU-pC-pA-pG	Phosphorylation	0.27	100	1	22.15	679.637	-9	6123.79	6126.39	6123.79	562753	MS2 RNA
1274-1292	pA-pU-pG-pC-pG-pU-pU-pA-pG-pC-pA-pU-pU-pA-pA-pU-pC-pA-pG	Cyclic phosphorylation	-0.01	100	1	21.71	677.635	-9	6105.78	6108.44	6105.78	7.14252e+06	MS2 RNA
1274-1292	pA-pU-pG-pC-pG-pU-pU-pA-pG-pC-pA-pU-pU-pA-pA-pU-pC-pA-pG	Phosphorylation	-0.01	100	1.5	22.13	2040.92	-3	6123.79	6126.44	6123.79	1.50851e+06	MS2 RNA
1274-1292	pA-pU-pG-pC-pG-pU-pU-pA-pG-pC-pA-pU-pU-pA-pA-pU-pC-pA-pG	Cyclic phosphorylation	-0.04	100	1.3	21.71	609.771	-10	6105.78	6108.37	6105.78	1.06903e+06	MS2 RNA
1274-1292	pA-pU-pG-pC-pG-pU-pU-pA-pG-pC-pA-pU-pU-pA-pA-pU-pC-pA-pG	Cyclic phosphorylation	-0.2	100	1	21.71	762.465	-8	6105.78	6108.38	6105.78	4.51559e+06	MS2 RNA
1274-1292	pA-pU-pG-pC-pG-pU-pU-pA-pG-pC-pA-pU-pU-pA-pA-pU-pC-pA-pG	Cyclic phosphorylation	-0.36	100	1.1	21.72	871.676	-7	6105.78	6108.42	6105.78	976890	MS2 RNA
1274-1292	pA-pU-pG-pC-pG-pU-pU-pA-pG-pC-pA-pU-pU-pA-pA-pU-pC-pA-pG	Cyclic phosphorylation	-0.36	100	1.4	21.72	2034.92	-3	6105.78	6108.41	6105.78	3572054	MS2 RNA
1274-1292	pA-pU-pG-pC-pG-pU-pU-pA-pG-pC-pA-pU-pU-pA-pA-pU-pC-pA-pG	Phosphorylation	-0.57	100	1	22.13	764.717	-8	6123.79	6126.42	6123.79	3686248	MS2 RNA
1274-1292	pA-pU-pG-pC-pG-pU-pU-pA-pG-pC-pA-pU-pU-pA-pA-pU-pC-pA-pG	Phosphorylation	-0.73	100	1.1	22.12	874.106	-7	6123.79	6126.44	6123.79	872396	MS2 RNA
1274-1292	pA-pU-pG-pC-pG-pU-pU-pA-pG-pC-pA-pU-pU-pA-pA-pU-pC-pA-pG	Cyclic phosphorylation	-0.84	100	1.4	21.71	1220.55	-5	6105.78	6108.3	6105.78	647999	MS2 RNA
1274-1292	pA-pU-pG-pC-pG-pU-pU-pA-pG-pC-pA-pU-pU-pA-pA-pU-pC-pA-pG	Cyclic phosphorylation	-0.92	100	1.1	21.71	1525.94	-4	6105.77	6108.42	6105.78	1.37346e+06	MS2 RNA
1283-1292	pC-pA-pU-pU-pA-pA-pU-pC-pA-pG	Phosphorylation	0.37	100	1	11.49	1068.47	-3	3207.43	3208.9	3207.43	814621	MS2 RNA
1283-1292	pC-pA-pU-pU-pA-pA-pU-pC-pA-pG	Phosphorylation	0	100	1	11.49	640.678	-5	3207.43	3208.77	3207.43	3725775	MS2 RNA
1283-1292	pC-pA-pU-pU-pA-pA-pU-pC-pA-pG	Phosphorylation	-0.53	100	1	11.49	801.1	-4	3207.42	3208.87	3207.43	1.45935e+06	MS2 RNA
1283-1292	pC-pA-pU-pU-pA-pA-pU-pC-pA-pG	Phosphorylation	-0.53	100	1	11.51	1603.21	-2	3207.42	3209.22	3207.43	2778028	MS2 RNA
1283-1292	pC-pA-pU-pU-pA-pA-pU-pC-pA-pG	Cyclic phosphorylation	-0.68	100	1	11.07	637.076	-5	3189.41	3190.74	3189.42	5662385	MS2 RNA
1283-1292	pC-pA-pU-pU-pA-pA-pU-pC-pA-pG	Cyclic phosphorylation	-0.76	100	1	11.07	1062.46	-3	3189.41	3190.61	3189.42	1.21863e+06	MS2 RNA
1283-1292	pC-pA-pU-pU-pA-pA-pU-pC-pA-pG	Cyclic phosphorylation	-1.22	100	1.2	11.07	1594.2	-2	3189.41	3190.62	3189.42	3493052	MS2 RNA
1300-1307	pC-pU-pC-pU-pC-pU-pA-pG	Phosphorylation	-0.77	90.4	1	6.69	630.32	-4	2525.31	2526.17	2525.31	5421744	MS2 RNA
1300-1307	pC-pU-pC-pU-pC-pU-pA-pG	Phosphorylation	-1.06	90.4	1	6.71	840.762	-3	2525.31	2526.15	2525.31	1.05229e+06	MS2 RNA
1314-1323	pC-pC-pC-pU-pC-pA-pA-pC-pC-pG	Phosphorylation	0.3	98.7	1	9.94	630.681	-5	3157.44	3158.57	3157.44	454811	MS2 RNA
1314-1323	pC-pC-pC-pU-pC-pA-pA-pC-pC-pG	Phosphorylation	-0.14	98.7	1	9.96	788.602	-4	3157.44	3158.6	3157.44	352049	MS2 RNA
1314-1323	pC-pC-pC-pU-pC-pA-pA-pC-pC-pG	Phosphorylation	-0.45	98.7	1	9.96	1578.21	-2	3157.43	3158.79	3157.44	432039	MS2 RNA
1314-1323	pC-pC-pC-pU-pC-pA-pA-pC-pC-pG	Cyclic phosphorylation	-0.69	100	1	8.75	522.397	-6	3139.42	3140.62	3139.43	5.13718e+06	MS2 RNA
1314-1323	pC-pC-pC-pU-pC-pA-pA-pC-pC-pG	Cyclic phosphorylation	-0.69	100	1	8.75	1045.8	-3	3139.42	3140.63	3139.43	3.53619e+06	MS2 RNA
1314-1323	pC-pC-pC-pU-pC-pA-pA-pC-pC-pG	Cyclic phosphorylation	-0.84	100	1	8.75	784.099	-4	3139.42	3140.79	3139.43	4104200	MS2 RNA
1314-1323	pC-pC-pC-pU-pC-pA-pA-pC-pC-pG	Cyclic phosphorylation	-0.92	100	1	8.75	627.078	-5	3139.42	3140.61	3139.43	11588646	MS2 RNA
1314-1323	pC-pC-pC-pU-pC-pA-pA-pC-pC-pG	Cyclic phosphorylation	-1.15	100	1.4	8.75	1569.2	-2	3139.42	3140.76	3139.43	8546443	MS2 RNA
1324-1355	pG-pA-pG-pU-pU-pU-pG-pA-pA-pG-pC-pA-pU-pG-pG-pC-pU-pU-pC-pU-pA-pA-pC-pU-pU-pU-pA-pC-pU-pC-pA-pG	Phosphorylation	4.58	99.9	1.1	29.65	788.707	-13	10262.3	10267.1	10267.1	594297	MS2 RNA
1324-1355	pG-pA-pG-pU-pU-pU-pG-pA-pA-pG-pC-pA-pU-pG-pG-pC-pU-pU-pC-pU-pA-pA-pC-pU-pU-pU-pA-pC-pU-pC-pA-pG	Cyclic phosphorylation	-20.56	100	1	29.5	787.245	-13	10244.3	10248.8	10249	2.02482e+06	MS2 RNA
1325-1355	pA-pG-pU-pU-pU-pG-pA-pA-pG-pC-pA-pU-pG-pG-pC-pU-pU-pC-pU-pA-pA-pC-pU-pU-pU-pA-pC-pU-pC-pA-pG	Cyclic phosphorylation	4.6	100	1	29.58	760.781	-13	9899.28	9903.28	9899.23	3.49239e+06	MS2 RNA
1325-1355	pA-pG-pU-pU-pU-pG-pA-pA-pG-pC-pA-pU-pG-pG-pC-pU-pU-pC-pU-pA-pA-pC-pU-pU-pU-pA-pC-pU-pC-pA-pG	Cyclic phosphorylation	1.15	100	1	29.58	824.263	-12	9899.24	9903.58	9899.23	8624517	MS2 RNA
1325-1355	pA-pG-pU-pU-pU-pG-pA-pA-pG-pC-pA-pU-pG-pG-pC-pU-pU-pC-pU-pA-pA-pC-pU-pU-pU-pA-pC-pU-pC-pA-pG	Phosphorylation	0.77	100	1	29.75	900.925	-11	9917.25	9921.47	9917.24	2.48385e+06	MS2 RNA
1325-1355	pA-pG-pU-pU-pU-pG-pA-pA-pG-pC-pA-pU-pG-pG-pC-pU-pU-pC-pU-pA-pA-pC-pU-pU-pU-pA-pC-pU-pC-pA-pG	Cyclic phosphorylation	0.06	100	1	29.58	899.287	-11	9899.23	9903.5	9899.23	4.37061e+06	MS2 RNA
1325-1355	pA-pG-pU-pU-pU-pG-pA-pA-pG-pC-pA-pU-pG-pG-pC-pU-pU-pC-pU-pA-pA-pC-pU-pU-pU-pA-pC-pU-pC-pA-pG	Phosphorylation	-1.58	100	1	29.75	825.68	-12	9917.23	9920.94	9917.24	994266	MS2 RNA
1327-1355	pU-pU-pU-pG-pA-pA-pG-pC-pA-pU-pG-pG-pC-pU-pU-pC-pU-pA-pA-pC-pU-pU-pU-pA-pC-pU-pC-pA-pG	Cyclic phosphorylation	0.64	100	1	27.3	768.087	-12	9225.14	9229.27	9225.13	10045334	MS2 RNA
1327-1355	pU-pU-pU-pG-pA-pA-pG-pC-pA-pU-pG-pG-pC-pU-pU-pC-pU-pA-pA-pC-pU-pU-pU-pA-pC-pU-pC-pA-pG	Cyclic phosphorylation	0.64	100	1.2	27.31	708.849	-13	9225.14	9229.32	9225.13	5238998	MS2 RNA
1327-1355	pU-pU-pU-pG-pA-pA-pG-pC-pA-pU-pG-pG-pC-pU-pU-pC-pU-pA-pA-pC-pU-pU-pU-pA-pC-pU-pC-pA-pG	Cyclic phosphorylation	0	100	1.2	27.33	658.146	-14	9225.13	9229.15	9225.13	2197963	MS2 RNA
1327-1355	pU-pU-pU-pG-pA-pA-pG-pC-pA-pU-pG-pG-pC-pU-pU-pC-pU-pA-pA-pC-pU-pU-pU-pA-pC-pU-pC-pA-pG	Cyclic phosphorylation	-0.31	100	1.2	27.31	922.006	-10	9225.13	9228.69	9225.13	1.15465e+06	MS2 RNA
1327-1355	pU-pU-pU-pG-pA-pA-pG-pC-pA-pU-pG-pG-pC-pU-pU-pC-pU-pA-pA-pC-pU-pU-pU-pA-pC-pU-pC-pA-pG	Cyclic phosphorylation	-0.42	100	1.7	27.35	1152.63	-8	9225.13	9229.31	9225.13	684530	MS2 RNA
1327-1355	pU-pU-pU-pG-pA-pA-pG-pC-pA-pU-pG-pG-pC-pU-pU-pC-pU-pA-pA-pC-pU-pU-pU-pA-pC-pU-pC-pA-pG	Cyclic phosphorylation	-0.63	100	1	27.33	837.913	-11	9225.12	9229.04	9225.13	3230758	MS2 RNA
1327-1355	pU-pU-pU-pG-pA-pA-pG-pC-pA-pU-pG-pG-pC-pU-pU-pC-pU-pA-pA-pC-pU-pU-pU-pA-pC-pU-pC-pA-pG	Cyclic phosphorylation	-2.53	100	1.3	27.33	1024.34	-9	9225.11	9229.16	9225.13	768535	MS2 RNA
1339-1355	pC-pU-pU-pC-pU-pA-pA-pC-pU-pU-pU-pA-pC-pU-pC-pA-pG	Cyclic phosphorylation	0.74	100	1.4	17	591.287	-9	5328.65	5330.84	5328.64	864393	MS2 RNA
1339-1355	pC-pU-pU-pC-pU-pA-pA-pC-pU-pU-pU-pA-pC-pU-pC-pA-pG	Cyclic phosphorylation	0.56	100	1	16.98	665.323	-8	5328.64	5330.85	5328.64	3.59015e+06	MS2 RNA
1339-1355	pC-pU-pU-pC-pU-pA-pA-pC-pU-pU-pU-pA-pC-pU-pC-pA-pG	Cyclic phosphorylation	0.01	100	1.1	16.98	760.514	-7	5328.64	5330.83	5328.64	1.4099e+06	MS2 RNA
1339-1355	pC-pU-pU-pC-pU-pA-pA-pC-pU-pU-pU-pA-pC-pU-pC-pA-pG	Cyclic phosphorylation	-2.14	100	1.2	16.98	1775.88	-3	5328.63	5330.88	5328.64	2.61506e+06	MS2 RNA
1356-1368	pU-pU-pC-pG-pU-pU-pC-pU-pC-pG-pU-pC-pG	Cyclic phosphorylation	0.04	97.5	1.2	11.42	583.774	-7	4091.46	4092.72	4091.46	377564	MS2 RNA
1356-1383	pU-pU-pC-pG-pU-pU-pC-pU-pC-pG-pU-pC-pG-pA-pC-pA-pA-pU-pG-pG-pC-pG-pG-pA-pA-pC-pU-pG	Cyclic phosphorylation	-0.08	100	1	26.12	748.337	-12	8989.13	8992.93	8989.13	2951299	MS2 RNA
1356-1383	pU-pU-pC-pG-pU-pU-pC-pU-pC-pG-pU-pC-pG-pA-pC-pA-pA-pU-pG-pG-pC-pG-pG-pA-pA-pC-pU-pG	Cyclic phosphorylation	-0.62	100	1	26.1	690.695	-13	8989.13	8993.17	8989.13	3.70641e+06	MS2 RNA
1356-1383	pU-pU-pC-pG-pU-pU-pC-pU-pC-pG-pU-pC-pG-pA-pC-pA-pA-pU-pG-pG-pC-pG-pG-pA-pA-pC-pU-pG	Cyclic phosphorylation	-1.6	100	1.2	26.12	641.36	-14	8989.12	8993.01	8989.13	735429	MS2 RNA
1360-1365	pU-pU-pC-pU-pC-pG	Cyclic phosphorylation	-0.63	99.6	1	4.28	467.294	-4	1873.2	1873.83	1873.21	1.08921e+06	MS2 RNA
1360-1365	pU-pU-pC-pU-pC-pG	Cyclic phosphorylation	-0.96	99.6	1	4.3	623.394	-3	1873.2	1873.81	1873.21	976556	MS2 RNA
1360-1365	pU-pU-pC-pU-pC-pG	Cyclic phosphorylation	-1.81	99.6	1	4.28	935.594	-2	1873.2	1873.86	1873.21	5.76758e+06	MS2 RNA
1360-1383	pU-pU-pC-pU-pC-pG-pU-pC-pG-pA-pC-pA-pA-pU-pG-pG-pC-pG-pG-pA-pA-pC-pU-pG	Cyclic phosphorylation	-0.78	98.1	1.4	24.42	701.72	-11	7726.99	7730.39	7726.99	539104	MS2 RNA
1392-1428	pA-pC-pU-pG-pU-pC-pG-pC-pC-pC-pC-pA-pA-pG-pC-pA-pA-pC-pU-pU-pC-pG-pC-pU-pA-pA-pC-pG-pG-pG-pG-pU-pC-pG-pC-pU-pG	Cyclic phosphorylation	0.72	99.9	1.1	30.77	696.967	-17	11861.6	11867.1	11867.1	1.77793e+06	MS2 RNA
1392-1428	pA-pC-pU-pG-pU-pC-pG-pC-pC-pC-pC-pA-pA-pG-pC-pA-pA-pC-pU-pU-pC-pG-pC-pU-pA-pA-pC-pG-pG-pG-pG-pU-pC-pG-pC-pU-pG	Cyclic phosphorylation	-2.38	99.9	1	30.72	740.591	-16	11861.6	11867	11867	3484140	MS2 RNA
1392-1428	pA-pC-pU-pG-pU-pC-pG-pC-pC-pC-pC-pA-pA-pG-pC-pA-pA-pC-pU-pU-pC-pG-pC-pU-pA-pA-pC-pG-pG-pG-pG-pU-pC-pG-pC-pU-pG	Cyclic phosphorylation	-12.17	99.9	1.8	30.75	658.247	-18	11861.5	11866.9	11867	913901	MS2 RNA
1396-1425	pU-pC-pG-pC-pC-pC-pC-pA-pA-pG-pC-pA-pA-pC-pU-pU-pC-pG-pC-pU-pA-pA-pC-pG-pG-pG-pG-pU-pC-pG	Cyclic phosphorylation	3.67	100	1.3	26.85	640.612	-15	9620.31	9624.44	9620.28	1.25623e+06	MS2 RNA
1396-1425	pU-pC-pG-pC-pC-pC-pC-pA-pA-pG-pC-pA-pA-pC-pU-pU-pC-pG-pC-pU-pA-pA-pC-pG-pG-pG-pG-pU-pC-pG	Cyclic phosphorylation	1.94	100	1	26.8	739.322	-13	9620.29	9624.44	9620.28	22978944	MS2 RNA
1396-1425	pU-pC-pG-pC-pC-pC-pC-pA-pA-pG-pC-pA-pA-pC-pU-pU-pC-pG-pC-pU-pA-pA-pC-pG-pG-pG-pG-pU-pC-pG	Cyclic phosphorylation	0.72	100	1.6	26.75	1374.03	-7	9620.28	9624.63	9620.28	1.32604e+06	MS2 RNA
1396-1425	pU-pC-pG-pC-pC-pC-pC-pA-pA-pG-pC-pA-pA-pC-pU-pU-pC-pG-pC-pU-pA-pA-pC-pG-pG-pG-pG-pU-pC-pG	Cyclic phosphorylation	0.42	100	1	26.79	686.37	-14	9620.28	9624.67	9620.28	7826452	MS2 RNA
1396-1425	pU-pC-pG-pC-pC-pC-pC-pA-pA-pG-pC-pA-pA-pC-pU-pU-pC-pG-pC-pU-pA-pA-pC-pG-pG-pG-pG-pU-pC-pG	Cyclic phosphorylation	0.22	100	1	26.79	873.837	-11	9620.28	9624.6	9620.28	2.31513e+06	MS2 RNA
1396-1425	pU-pC-pG-pC-pC-pC-pC-pA-pA-pG-pC-pA-pA-pC-pU-pU-pC-pG-pC-pU-pA-pA-pC-pG-pG-pG-pG-pU-pC-pG	Cyclic phosphorylation	0.22	100	1	26.8	801.016	-12	9620.28	9624.52	9620.28	6.98432e+06	MS2 RNA
1396-1425	pU-pC-pG-pC-pC-pC-pC-pA-pA-pG-pC-pA-pA-pC-pU-pU-pC-pG-pC-pU-pA-pA-pC-pG-pG-pG-pG-pU-pC-pG	Cyclic phosphorylation	-0.95	100	1.2	26.77	1068.47	-9	9620.27	9624.56	9620.27	1.47053e+06	MS2 RNA
1396-1425	pU-pC-pG-pC-pC-pC-pC-pA-pA-pG-pC-pA-pA-pC-pU-pU-pC-pG-pC-pU-pA-pA-pC-pG-pG-pG-pG-pU-pC-pG	Cyclic phosphorylation	-1.06	100	1.1	26.79	961.421	-10	9620.26	9624.68	9620.27	1.56044e+06	MS2 RNA
1396-1425	pU-pC-pG-pC-pC-pC-pC-pA-pA-pG-pC-pA-pA-pC-pU-pU-pC-pG-pC-pU-pA-pA-pC-pG-pG-pG-pG-pU-pC-pG	Cyclic phosphorylation	-1.97	100	1.4	26.8	1202.15	-8	9620.26	9624.71	9620.27	1.27962e+06	MS2 RNA
1396-1428	pU-pC-pG-pC-pC-pC-pC-pA-pA-pG-pC-pA-pA-pC-pU-pU-pC-pG-pC-pU-pA-pA-pC-pG-pG-pG-pG-pU-pC-pG-pC-pU-pG	Cyclic phosphorylation	2.85	98.1	1.7	28.64	660.394	-16	10576.4	10581.3	10576.4	548102	MS2 RNA
1396-1428	pU-pC-pG-pC-pC-pC-pC-pA-pA-pG-pC-pA-pA-pC-pU-pU-pC-pG-pC-pU-pA-pA-pC-pG-pG-pG-pG-pU-pC-pG-pC-pU-pG	Cyclic phosphorylation	0.54	98.1	1.1	28.64	812.87	-13	10576.4	10580.9	10576.4	421463	MS2 RNA
1396-1428	pU-pC-pG-pC-pC-pC-pC-pA-pA-pG-pC-pA-pA-pC-pU-pU-pC-pG-pC-pU-pA-pA-pC-pG-pG-pG-pG-pU-pC-pG-pC-pU-pG	Cyclic phosphorylation	0.26	98.1	1.1	28.64	704.286	-15	10576.4	10578.9	10576.4	784374	MS2 RNA
1399-1405	pC-pC-pC-pC-pA-pA-pG	Phosphorylation	-0.79	99.9	1	5.72	1119.66	-2	2241.33	2242.2	2241.33	450964	MS2 RNA
1399-1405	pC-pC-pC-pC-pA-pA-pG	Phosphorylation	-0.79	99.9	1	5.74	559.324	-4	2241.33	2242.03	2241.33	278845	MS2 RNA
1399-1405	pC-pC-pC-pC-pA-pA-pG	Cyclic phosphorylation	-0.88	100	1	5.15	554.822	-4	2223.32	2224.23	2223.32	854616	MS2 RNA
1399-1405	pC-pC-pC-pC-pA-pA-pG	Cyclic phosphorylation	-1.21	100	1	5.15	1110.65	-2	2223.31	2224.23	2223.32	1.15903e+06	MS2 RNA
1399-1405	pC-pC-pC-pC-pA-pA-pG	Cyclic phosphorylation	-1.32	100	1	5.15	740.098	-3	2223.31	2224.18	2223.32	326495	MS2 RNA
1399-1425	pC-pC-pC-pC-pA-pA-pG-pC-pA-pA-pC-pU-pU-pC-pG-pC-pU-pA-pA-pC-pG-pG-pG-pG-pU-pC-pG	Cyclic phosphorylation	3.14	100	1	25.68	786.826	-11	8664.19	8667.98	8664.16	3.1749e+06	MS2 RNA
1399-1425	pC-pC-pC-pC-pA-pA-pG-pC-pA-pA-pC-pU-pU-pC-pG-pC-pU-pA-pA-pC-pG-pG-pG-pG-pU-pC-pG	Cyclic phosphorylation	0.55	100	1	25.69	721.34	-12	8664.17	8668.23	8664.16	4225226	MS2 RNA
1439-1483	pC-pU-pC-pU-pA-pA-pC-pU-pC-pG-pC-pG-pU-pU-pC-pA-pC-pA-pG-pG-pC-pU-pU-pA-pC-pA-pA-pA-pG-pU-pA-pA-pC-pC-pU-pG-pU-pA-pG-pC-pG-pU-pU-pC-pG	Cyclic phosphorylation	1.07	97.1	1.2	34.76	717.436	-20	14362.9	14368.8	14362.8	2.60725e+06	MS2 RNA
1439-1483	pC-pU-pC-pU-pA-pA-pC-pU-pC-pG-pC-pG-pU-pU-pC-pA-pC-pA-pG-pG-pC-pU-pU-pA-pC-pA-pA-pA-pG-pU-pA-pA-pC-pC-pU-pG-pU-pA-pG-pC-pG-pU-pU-pC-pG	Cyclic phosphorylation	-1.57	97.1	1	34.73	797.207	-18	14362.8	14369.5	14362.8	4.24033e+06	MS2 RNA
144-151	pU-pA-pC-pC-pC-pU-pU-pG	Phosphorylation	0	95	1	7.08	504.055	-5	2525.31	2526.3	2525.31	516841	MS2 RNA
144-151	pU-pA-pC-pC-pC-pU-pU-pG	Phosphorylation	-0.48	95	1	7.08	840.762	-3	2525.31	2526.31	2525.31	347378	MS2 RNA
144-151	pU-pA-pC-pC-pC-pU-pU-pG	Phosphorylation	-0.48	95	1	7.08	630.32	-4	2525.31	2526.31	2525.31	1.85226e+06	MS2 RNA
144-151	pU-pA-pC-pC-pC-pU-pU-pG	Phosphorylation	-0.67	95	1	7.08	1261.65	-2	2525.31	2526.31	2525.31	1.79113e+06	MS2 RNA
144-151	pU-pA-pC-pC-pC-pU-pU-pG	Cyclic phosphorylation	-0.84	99.5	1	6.21	834.759	-3	2507.3	2508.29	2507.3	1.53209e+06	MS2 RNA
144-151	pU-pA-pC-pC-pC-pU-pU-pG	Cyclic phosphorylation	-1.04	99.5	1	6.21	625.817	-4	2507.3	2508.29	2507.3	4505621	MS2 RNA
144-151	pU-pA-pC-pC-pC-pU-pU-pG	Cyclic phosphorylation	-1.33	99.5	1	6.21	500.452	-5	2507.3	2508.29	2507.3	6839108	MS2 RNA
144-151	pU-pA-pC-pC-pC-pU-pU-pG	Cyclic phosphorylation	-1.72	99.5	1.1	6.21	1252.64	-2	2507.3	2508.3	2507.3	8185391	MS2 RNA
1459-1467	pC-pU-pU-pA-pC-pA-pA-pA-pG	Phosphorylation	0.21	97.7	1	10.59	724.594	-4	2901.4	2902.53	2901.4	410720	MS2 RNA
1459-1467	pC-pU-pU-pA-pC-pA-pA-pA-pG	Phosphorylation	-0.28	97.7	1	10.61	1450.19	-2	2901.4	2903.11	2901.4	379297	MS2 RNA
1478-1494	pC-pG-pU-pU-pC-pG-pU-pC-pA-pG-pA-pG-pC-pU-pC-pU-pG	Cyclic phosphorylation	1.28	100	1.1	15.53	679.078	-8	5438.68	5440.98	5438.68	556947	MS2 RNA
1505-1521	pC-pA-pA-pA-pU-pA-pC-pA-pC-pC-pA-pU-pC-pA-pA-pA-pG	Cyclic phosphorylation	0.21	100	1.4	20.69	1814.25	-3	5443.78	5446.06	5443.78	1.22763e+06	MS2 RNA
1505-1521	pC-pA-pA-pA-pU-pA-pC-pA-pC-pC-pA-pU-pC-pA-pA-pA-pG	Cyclic phosphorylation	0.13	100	1	20.67	679.715	-8	5443.78	5446.08	5443.78	1233980	MS2 RNA
1505-1521	pC-pA-pA-pA-pU-pA-pC-pA-pC-pC-pA-pU-pC-pA-pA-pA-pG	Cyclic phosphorylation	-0.17	100	1.2	20.69	776.961	-7	5443.78	5446.11	5443.78	875235	MS2 RNA
1505-1536	pC-pA-pA-pA-pU-pA-pC-pA-pC-pC-pA-pU-pC-pA-pA-pA-pG-pU-pC-pG-pA-pG-pG-pU-pG-pC-pC-pU-pA-pA-pA-pG	Cyclic phosphorylation	-10.5	99.6	1	31.46	859.278	-12	10318.4	10323.1	10323.2	4536381	MS2 RNA
152-155 | 337-340 | 985-988 | 1308-1311 | 1727-1730 | 2020-2023 | 2364-2367 | 2457-2460 | 2529-2532 | 2724-2727 | 2766-2769 | 3261-3264	pA-pU-pA-pG	Phosphorylation	-1.52	99.8	1	4.53	441.388	-3	1327.19	1327.71	1327.19	731830	MS2 RNA
152-155 | 337-340 | 985-988 | 1308-1311 | 1727-1730 | 2020-2023 | 2364-2367 | 2457-2460 | 2529-2532 | 2724-2727 | 2766-2769 | 3261-3264	pA-pU-pA-pG	Phosphorylation	-1.98	99.8	1	4.52	1326.18	-1	1327.19	1327.69	1327.19	1333056	MS2 RNA
152-155 | 337-340 | 985-988 | 1308-1311 | 1727-1730 | 2020-2023 | 2364-2367 | 2457-2460 | 2529-2532 | 2724-2727 | 2766-2769 | 3261-3264	pA-pU-pA-pG	Phosphorylation	-1.98	99.8	1	4.52	662.586	-2	1327.19	1327.67	1327.19	3.89172e+06	MS2 RNA
1530-1536	pC-pC-pU-pA-pA-pA-pG	Cyclic phosphorylation	1.45	99.5	1.2	5.77	1123.15	-2	2248.32	2249.07	2248.31	519681	MS2 RNA
1530-1536	pC-pC-pU-pA-pA-pA-pG	Cyclic phosphorylation	-0.49	99.5	1	5.76	561.071	-4	2248.31	2248.98	2248.31	472678	MS2 RNA
1537-1563	pU-pG-pG-pC-pA-pA-pC-pC-pC-pA-pG-pA-pC-pU-pG-pU-pU-pG-pG-pU-pG-pG-pU-pG-pU-pA-pG	Cyclic phosphorylation	0.7	100	1	25.73	796.004	-11	8763.13	8766.92	8763.12	19537680	MS2 RNA
1537-1563	pU-pG-pG-pC-pA-pA-pC-pC-pC-pA-pG-pA-pC-pU-pG-pU-pU-pG-pG-pU-pG-pG-pU-pG-pU-pA-pG	Cyclic phosphorylation	0.48	100	1	25.73	729.503	-12	8763.12	8767.03	8763.12	21536228	MS2 RNA
1537-1563	pU-pG-pG-pC-pA-pA-pC-pC-pC-pA-pG-pA-pC-pU-pG-pU-pU-pG-pG-pU-pG-pG-pU-pG-pU-pA-pG	Cyclic phosphorylation	0.37	100	1.1	25.73	1094.76	-8	8763.12	8766.93	8763.12	2.37907e+06	MS2 RNA
1537-1563	pU-pG-pG-pC-pA-pA-pC-pC-pC-pA-pG-pA-pC-pU-pG-pU-pU-pG-pG-pU-pG-pG-pU-pG-pU-pA-pG	Cyclic phosphorylation	0.26	100	1	25.75	673.31	-13	8763.12	8766.72	8763.12	7.37871e+06	MS2 RNA
1537-1563	pU-pG-pG-pC-pA-pA-pC-pC-pC-pA-pG-pA-pC-pU-pG-pU-pU-pG-pG-pU-pG-pG-pU-pG-pU-pA-pG	Cyclic phosphorylation	0.14	100	1.1	25.71	625.073	-14	8763.12	8766.57	8763.12	1115897	MS2 RNA
1537-1563	pU-pG-pG-pC-pA-pA-pC-pC-pC-pA-pG-pA-pC-pU-pG-pU-pU-pG-pG-pU-pG-pG-pU-pG-pU-pA-pG	Cyclic phosphorylation	-0.49	100	1.2	25.73	1251.3	-7	8763.12	8766.95	8763.12	2.07732e+06	MS2 RNA
1537-1563	pU-pG-pG-pC-pA-pA-pC-pC-pC-pA-pG-pA-pC-pU-pG-pU-pU-pG-pG-pU-pG-pG-pU-pG-pU-pA-pG	Cyclic phosphorylation	-0.49	100	1	25.75	875.605	-10	8763.12	8766.94	8763.12	5478805	MS2 RNA
1537-1563	pU-pG-pG-pC-pA-pA-pC-pC-pC-pA-pG-pA-pC-pU-pG-pU-pU-pG-pG-pU-pG-pG-pU-pG-pU-pA-pG	Cyclic phosphorylation	-0.6	100	1	25.75	973.006	-9	8763.12	8766.77	8763.12	2.8812e+06	MS2 RNA
1537-1563	pU-pG-pG-pC-pA-pA-pC-pC-pC-pA-pG-pA-pC-pU-pG-pU-pU-pG-pG-pU-pG-pG-pU-pG-pU-pA-pG	Cyclic phosphorylation	-0.71	100	1.4	25.75	1460.01	-6	8763.11	8766.99	8763.12	1.95092e+06	MS2 RNA
1537-1565	pU-pG-pG-pC-pA-pA-pC-pC-pC-pA-pG-pA-pC-pU-pG-pU-pU-pG-pG-pU-pG-pG-pU-pG-pU-pA-pG-pA-pG	Cyclic phosphorylation	-0.18	100	1.4	27.18	725.164	-13	9437.22	9441.47	9437.22	1.06775e+06	MS2 RNA
1537-1565	pU-pG-pG-pC-pA-pA-pC-pC-pC-pA-pG-pA-pC-pU-pG-pU-pU-pG-pG-pU-pG-pG-pU-pG-pU-pA-pG-pA-pG	Cyclic phosphorylation	-0.18	100	1	27.18	785.678	-12	9437.22	9441.41	9437.22	2.74514e+06	MS2 RNA
1537-1572	pU-pG-pG-pC-pA-pA-pC-pC-pC-pA-pG-pA-pC-pU-pG-pU-pU-pG-pG-pU-pG-pG-pU-pG-pU-pA-pG-pA-pG-pC-pU-pU-pC-pC-pU-pG	Cyclic phosphorylation	-11.89	100	1	29.97	725.21	-16	11615.5	11620.7	11620.8	2.79123e+06	MS2 RNA
1537-1572	pU-pG-pG-pC-pA-pA-pC-pC-pC-pA-pG-pA-pC-pU-pG-pU-pU-pG-pG-pU-pG-pG-pU-pG-pU-pA-pG-pA-pG-pC-pU-pU-pC-pC-pU-pG	Cyclic phosphorylation	-15.59	100	1.1	29.97	773.625	-15	11615.5	11620.6	11620.8	2353081	MS2 RNA
1566-1572	pC-pU-pU-pC-pC-pU-pG	Cyclic phosphorylation	0.05	96.7	1	4.99	434.642	-5	2178.25	2178.95	2178.25	311694	MS2 RNA
1566-1572	pC-pU-pU-pC-pC-pU-pG	Cyclic phosphorylation	-0.51	96.7	1	4.99	543.554	-4	2178.25	2179.23	2178.25	2.77568e+06	MS2 RNA
1566-1572	pC-pU-pU-pC-pC-pU-pG	Phosphorylation	-0.62	99.1	1	5.08	548.057	-4	2196.26	2196.7	2196.26	559760	MS2 RNA
1566-1572	pC-pU-pU-pC-pC-pU-pG	Cyclic phosphorylation	-0.84	96.7	1.2	4.99	1088.12	-2	2178.25	2179.24	2178.25	2.07846e+06	MS2 RNA
1566-1572	pC-pU-pU-pC-pC-pU-pG	Phosphorylation	-0.84	99.1	1	5.08	731.078	-3	2196.26	2197.01	2196.26	286971	MS2 RNA
1566-1572	pC-pU-pU-pC-pC-pU-pG	Phosphorylation	-0.84	99.1	1	5.09	1097.12	-2	2196.26	2197.34	2196.26	685049	MS2 RNA
1566-1572	pC-pU-pU-pC-pC-pU-pG	Cyclic phosphorylation	-0.96	96.7	1	4.99	725.409	-3	2178.25	2178.94	2178.25	813305	MS2 RNA
1573-1589	pU-pA-pG-pC-pC-pG-pC-pA-pU-pG-pG-pC-pG-pU-pU-pC-pG	Cyclic phosphorylation	1.06	100	1	15.23	607.849	-9	5477.7	5480.09	5477.7	1.35574e+06	MS2 RNA
1573-1589	pU-pA-pG-pC-pC-pG-pC-pA-pU-pG-pG-pC-pG-pU-pU-pC-pG	Cyclic phosphorylation	0.79	100	1.1	15.24	781.808	-7	5477.7	5479.95	5477.7	560165	MS2 RNA
1573-1589	pU-pA-pG-pC-pC-pG-pC-pA-pU-pG-pG-pC-pG-pU-pU-pC-pG	Cyclic phosphorylation	0.7	100	1	15.24	683.956	-8	5477.7	5480.09	5477.7	1.96637e+06	MS2 RNA
1573-1589	pU-pA-pG-pC-pC-pG-pC-pA-pU-pG-pG-pC-pG-pU-pU-pC-pG	Cyclic phosphorylation	0.44	100	1.7	15.21	1825.56	-3	5477.7	5479.95	5477.7	1.32005e+06	MS2 RNA
1590-1601	pU-pA-pC-pU-pU-pA-pA-pA-pU-pA-pU-pG	Phosphorylation	0.41	99.6	1	13.9	639.741	-6	3843.49	3845.06	3843.49	423432	MS2 RNA
1590-1601	pU-pA-pC-pU-pU-pA-pA-pA-pU-pA-pU-pG	Cyclic phosphorylation	0.29	100	1.2	13.21	1912.23	-2	3825.48	3827.01	3825.48	1.16839e+06	MS2 RNA
1590-1601	pU-pA-pC-pU-pU-pA-pA-pA-pU-pA-pU-pG	Cyclic phosphorylation	0.16	100	1.3	13.25	545.633	-7	3825.48	3827.11	3825.48	663556	MS2 RNA
1590-1601	pU-pA-pC-pU-pU-pA-pA-pA-pU-pA-pU-pG	Cyclic phosphorylation	-0.46	100	1.1	13.23	955.613	-4	3825.48	3827	3825.48	373824	MS2 RNA
1590-1601	pU-pA-pC-pU-pU-pA-pA-pA-pU-pA-pU-pG	Cyclic phosphorylation	-0.52	100	1	13.25	764.288	-5	3825.48	3827.07	3825.48	813557	MS2 RNA
1590-1601	pU-pA-pC-pU-pU-pA-pA-pA-pU-pA-pU-pG	Cyclic phosphorylation	-0.59	100	1	13.23	1274.48	-3	3825.48	3827.05	3825.48	1.918e+06	MS2 RNA
1590-1601	pU-pA-pC-pU-pU-pA-pA-pA-pU-pA-pU-pG	Cyclic phosphorylation	-1.1	100	1	13.23	636.739	-6	3825.47	3827.02	3825.48	3.85069e+06	MS2 RNA
1590-1623	pU-pA-pC-pU-pU-pA-pA-pA-pU-pA-pU-pG-pG-pA-pA-pC-pU-pA-pA-pC-pC-pA-pU-pU-pC-pC-pA-pA-pU-pU-pU-pU-pC-pG	Cyclic phosphorylation	0.29	100	1.2	32.54	829.406	-13	10791.4	10796.4	10796.4	2.33981e+06	MS2 RNA
1596-1601 | 2397-2402	pA-pA-pU-pA-pU-pG	Phosphorylation	-0.49	94.9	1	6.95	980.125	-2	1962.27	1962.96	1962.27	1.6276e+06	MS2 RNA
1596-1601 | 2397-2402	pA-pA-pU-pA-pU-pG	Phosphorylation	-0.74	94.9	1	6.95	653.081	-3	1962.26	1962.69	1962.27	1178985	MS2 RNA
1596-1601 | 2397-2402	pA-pA-pU-pA-pU-pG	Cyclic phosphorylation	-1.25	95.1	1	6.11	647.077	-3	1944.25	1944.94	1944.26	2.58021e+06	MS2 RNA
1603-1623	pA-pA-pC-pU-pA-pA-pC-pC-pA-pU-pU-pC-pC-pA-pA-pU-pU-pU-pU-pC-pG	Cyclic phosphorylation	0.58	100	1	24.25	661.277	-10	6620.84	6623.64	6620.84	4173610	MS2 RNA
1603-1623	pA-pA-pC-pU-pA-pA-pC-pC-pA-pU-pU-pC-pC-pA-pA-pU-pU-pU-pU-pC-pG	Cyclic phosphorylation	0.21	100	1	24.25	734.975	-9	6620.84	6623.65	6620.84	3.95623e+06	MS2 RNA
1603-1623	pA-pA-pC-pU-pA-pA-pC-pC-pA-pU-pU-pC-pC-pA-pA-pU-pU-pU-pU-pC-pG	Cyclic phosphorylation	-0.14	100	1.1	24.25	826.973	-8	6620.84	6623.62	6620.84	1310678	MS2 RNA
1629-1635	pA-pA-pU-pU-pC-pC-pG	Cyclic phosphorylation	-0.66	100	1	6.72	555.314	-4	2225.28	2226.19	2225.29	3.35602e+06	MS2 RNA
1629-1635	pA-pA-pU-pU-pC-pC-pG	Cyclic phosphorylation	-0.66	100	1	6.72	740.754	-3	2225.28	2226	2225.29	935809	MS2 RNA
1629-1635	pA-pA-pU-pU-pC-pC-pG	Cyclic phosphorylation	-1.1	100	1.2	6.71	1111.63	-2	2225.28	2226.22	2225.29	3280428	MS2 RNA
1682-1688	pA-pA-pA-pC-pC-pC-pG	Cyclic phosphorylation	0.09	100	1	7.24	448.459	-5	2247.33	2248.21	2247.33	416760	MS2 RNA
1682-1688	pA-pA-pA-pC-pC-pC-pG	Phosphorylation	-0.45	96.8	1	8.29	565.327	-4	2265.34	2265.97	2265.34	470532	MS2 RNA
1682-1688	pA-pA-pA-pC-pC-pC-pG	Cyclic phosphorylation	-1.19	100	1	7.24	748.101	-3	2247.33	2248.08	2247.33	2811973	MS2 RNA
1682-1688	pA-pA-pA-pC-pC-pC-pG	Phosphorylation	-1.21	96.8	1	8.27	1131.66	-2	2265.34	2266.34	2265.34	568484	MS2 RNA
1682-1688	pA-pA-pA-pC-pC-pC-pG	Cyclic phosphorylation	-1.63	100	1	7.24	560.824	-4	2247.33	2248.25	2247.33	9828089	MS2 RNA
1682-1688	pA-pA-pA-pC-pC-pC-pG	Cyclic phosphorylation	-1.74	100	1.2	7.24	1122.65	-2	2247.32	2248.27	2247.33	10565008	MS2 RNA
1689-1698	pA-pU-pU-pC-pC-pC-pU-pC-pA-pG	Phosphorylation	0.22	100	1	11.03	631.074	-5	3159.4	3160.65	3159.4	6.31554e+06	MS2 RNA
1689-1698	pA-pU-pU-pC-pC-pC-pU-pC-pA-pG	Cyclic phosphorylation	-0.22	100	1	10.42	784.591	-4	3141.39	3142.76	3141.39	1.89134e+06	MS2 RNA
1689-1698	pA-pU-pU-pC-pC-pC-pU-pC-pA-pG	Cyclic phosphorylation	-0.3	100	1	10.42	522.725	-6	3141.39	3142.58	3141.39	3.17165e+06	MS2 RNA
1689-1698	pA-pU-pU-pC-pC-pC-pU-pC-pA-pG	Phosphorylation	-0.4	100	1	11.03	1052.46	-3	3159.4	3160.56	3159.4	1.19339e+06	MS2 RNA
1689-1698	pA-pU-pU-pC-pC-pC-pU-pC-pA-pG	Phosphorylation	-0.4	100	1	11.03	789.094	-4	3159.4	3160.47	3159.4	1.89084e+06	MS2 RNA
1689-1698	pA-pU-pU-pC-pC-pC-pU-pC-pA-pG	Cyclic phosphorylation	-0.46	100	1	10.42	1046.46	-3	3141.39	3142.74	3141.39	2.48927e+06	MS2 RNA
1689-1698	pA-pU-pU-pC-pC-pC-pU-pC-pA-pG	Phosphorylation	-0.47	100	1	11.03	1579.19	-2	3159.4	3160.59	3159.4	3059034	MS2 RNA
1689-1698	pA-pU-pU-pC-pC-pC-pU-pC-pA-pG	Cyclic phosphorylation	-0.77	100	1.4	10.41	1570.19	-2	3141.39	3142.74	3141.39	6.15311e+06	MS2 RNA
1689-1698	pA-pU-pU-pC-pC-pC-pU-pC-pA-pG	Cyclic phosphorylation	-0.92	100	1	10.42	627.471	-5	3141.39	3142.71	3141.39	9706962	MS2 RNA
1708-1750	pC-pA-pA-pA-pC-pU-pC-pC-pG-pG-pC-pA-pU-pC-pU-pA-pC-pU-pA-pA-pU-pA-pG-pA-pC-pG-pC-pC-pG-pG-pC-pC-pA-pU-pU-pC-pA-pA-pA-pC-pA-pU-pG	Cyclic phosphorylation	-14.13	100	1	34.81	858.171	-16	13740.8	13747	13747.2	13111864	MS2 RNA
1708-1750	pC-pA-pA-pA-pC-pU-pC-pC-pG-pG-pC-pA-pU-pC-pU-pA-pC-pU-pA-pA-pU-pA-pG-pA-pC-pG-pC-pC-pG-pG-pC-pC-pA-pU-pU-pC-pA-pA-pA-pC-pA-pU-pG	Cyclic phosphorylation	-14.13	100	1	34.82	722.459	-19	13740.8	13747	13747.2	7.99344e+06	MS2 RNA
1708-1750	pC-pA-pA-pA-pC-pU-pC-pC-pG-pG-pC-pA-pU-pC-pU-pA-pC-pU-pA-pA-pU-pA-pG-pA-pC-pG-pC-pC-pG-pG-pC-pC-pA-pU-pU-pC-pA-pA-pA-pC-pA-pU-pG	Cyclic phosphorylation	-14.2	100	1	34.86	980.912	-14	13740.8	13747	13747.2	3265929	MS2 RNA
1708-1750	pC-pA-pA-pA-pC-pU-pC-pC-pG-pG-pC-pA-pU-pC-pU-pA-pC-pU-pA-pA-pU-pA-pG-pA-pC-pG-pC-pC-pG-pG-pC-pC-pA-pU-pU-pC-pA-pA-pA-pC-pA-pU-pG	Cyclic phosphorylation	-16.04	100	1	34.83	762.652	-18	13740.9	13747	13747.2	27696964	MS2 RNA
1754-1763	pA-pU-pU-pA-pC-pC-pC-pA-pU-pG	Cyclic phosphorylation	0.07	100	1	11.03	526.727	-6	3165.41	3166.58	3165.4	5.02348e+06	MS2 RNA
1754-1763	pA-pU-pU-pA-pC-pC-pC-pA-pU-pG	Cyclic phosphorylation	-0.46	100	1	11.03	1054.46	-3	3165.4	3166.58	3165.4	2.98398e+06	MS2 RNA
1754-1763	pA-pU-pU-pA-pC-pC-pC-pA-pU-pG	Cyclic phosphorylation	-0.61	100	1	11.03	790.594	-4	3165.4	3166.78	3165.4	2105170	MS2 RNA
1754-1763	pA-pU-pU-pA-pC-pC-pC-pA-pU-pG	Cyclic phosphorylation	-0.69	100	1.1	11.03	1582.19	-2	3165.4	3166.77	3165.4	6.71466e+06	MS2 RNA
1754-1763	pA-pU-pU-pA-pC-pC-pC-pA-pU-pG	Cyclic phosphorylation	-0.76	100	1.1	11.03	632.274	-5	3165.4	3166.73	3165.4	10618927	MS2 RNA
1770-1778	pA-pC-pA-pA-pC-pA-pA-pA-pG	Phosphorylation	0.2	100	1	11.64	588.684	-5	2947.46	2948.62	2947.46	872251	MS2 RNA
1770-1778	pA-pC-pA-pA-pC-pA-pA-pA-pG	Phosphorylation	-0.46	100	1	11.64	981.812	-3	2947.45	2948.63	2947.46	734038	MS2 RNA
1770-1778	pA-pC-pA-pA-pC-pA-pA-pA-pG	Phosphorylation	-0.54	100	1	11.64	736.107	-4	2947.45	2948.59	2947.46	3.12602e+06	MS2 RNA
1770-1778	pA-pC-pA-pA-pC-pA-pA-pA-pG	Cyclic phosphorylation	-0.69	100	1	11.24	975.808	-3	2929.44	2930.62	2929.45	1.92525e+06	MS2 RNA
1770-1778	pA-pC-pA-pA-pC-pA-pA-pA-pG	Cyclic phosphorylation	-0.77	100	1	11.24	731.604	-4	2929.44	2930.6	2929.45	4255111	MS2 RNA
1770-1778	pA-pC-pA-pA-pC-pA-pA-pA-pG	Phosphorylation	-0.79	100	1	11.64	1473.22	-2	2947.45	2948.62	2947.46	2.79257e+06	MS2 RNA
1770-1778	pA-pC-pA-pA-pC-pA-pA-pA-pG	Cyclic phosphorylation	-1.1	100	1	11.24	585.081	-5	2929.44	2930.59	2929.45	9624946	MS2 RNA
1770-1778	pA-pC-pA-pA-pC-pA-pA-pA-pG	Cyclic phosphorylation	-1.27	100	1.1	11.24	1464.21	-2	2929.44	2930.59	2929.45	8969291	MS2 RNA
1782-1795	pU-pU-pC-pA-pA-pC-pU-pC-pU-pU-pU-pA-pU-pG	Phosphorylation	0.57	100	1	13.83	628.781	-7	4407.52	4409.38	4407.52	1.74218e+06	MS2 RNA
1782-1795	pU-pU-pC-pA-pA-pC-pU-pC-pU-pU-pU-pA-pU-pG	Phosphorylation	0.02	100	1.1	13.84	880.696	-5	4407.52	4409.42	4407.52	606421	MS2 RNA
1782-1795	pU-pU-pC-pA-pA-pC-pU-pC-pU-pU-pU-pA-pU-pG	Phosphorylation	0.02	100	1	13.84	733.745	-6	4407.52	4409.26	4407.52	2589914	MS2 RNA
1782-1795	pU-pU-pC-pA-pA-pC-pU-pC-pU-pU-pU-pA-pU-pG	Cyclic phosphorylation	-0.25	100	1	13.26	730.744	-6	4389.5	4391.41	4389.51	4.61112e+06	MS2 RNA
1782-1795	pU-pU-pC-pA-pA-pC-pU-pC-pU-pU-pU-pA-pU-pG	Cyclic phosphorylation	-0.25	100	1	13.26	547.806	-8	4389.5	4391.39	4389.51	3.42264e+06	MS2 RNA
1782-1795	pU-pU-pC-pA-pA-pC-pU-pC-pU-pU-pU-pA-pU-pG	Cyclic phosphorylation	-0.25	100	1.1	13.26	2194.25	-2	4389.5	4391.26	4389.51	1.73431e+06	MS2 RNA
1782-1795	pU-pU-pC-pA-pA-pC-pU-pC-pU-pU-pU-pA-pU-pG	Phosphorylation	-0.42	100	1	13.83	1468.5	-3	4407.51	4409.24	4407.52	2.42835e+06	MS2 RNA
1782-1795	pU-pU-pC-pA-pA-pC-pU-pC-pU-pU-pU-pA-pU-pG	Cyclic phosphorylation	-0.47	100	1	13.26	877.094	-5	4389.5	4391.28	4389.51	1.77275e+06	MS2 RNA
1782-1795	pU-pU-pC-pA-pA-pC-pU-pC-pU-pU-pU-pA-pU-pG	Cyclic phosphorylation	-0.58	100	1	13.26	1096.62	-4	4389.5	4391.45	4389.51	1.89538e+06	MS2 RNA
1782-1795	pU-pU-pC-pA-pA-pC-pU-pC-pU-pU-pU-pA-pU-pG	Cyclic phosphorylation	-0.69	100	1	13.26	626.207	-7	4389.5	4391.39	4389.51	21693270	MS2 RNA
1782-1795	pU-pU-pC-pA-pA-pC-pU-pC-pU-pU-pU-pA-pU-pG	Cyclic phosphorylation,Na+	-1.02	91.6	1.3	13.26	1469.82	-3	4411.48	4413.42	4411.49	1807607	MS2 RNA
1782-1795	pU-pU-pC-pA-pA-pC-pU-pC-pU-pU-pU-pA-pU-pG	Cyclic phosphorylation	-1.14	100	1	13.26	1462.49	-3	4389.5	4391.4	4389.51	14702075	MS2 RNA
1801-1810	pA-pU-pC-pU-pU-pC-pC-pU-pC-pG	Phosphorylation	0.8	100	1.1	10.76	521.89	-6	3136.38	3137.72	3136.38	387227	MS2 RNA
1801-1810	pA-pU-pC-pU-pU-pC-pC-pU-pC-pG	Phosphorylation	0.1	100	1	10.76	626.469	-5	3136.38	3137.54	3136.38	1.2016e+06	MS2 RNA
1801-1810	pA-pU-pC-pU-pU-pC-pC-pU-pC-pG	Phosphorylation	-0.26	100	1	10.78	1567.68	-2	3136.38	3137.72	3136.38	772198	MS2 RNA
1801-1810	pA-pU-pC-pU-pU-pC-pC-pU-pC-pG	Cyclic phosphorylation	-0.34	100	1	9.63	778.835	-4	3118.37	3119.72	3118.37	2.27601e+06	MS2 RNA
1801-1810	pA-pU-pC-pU-pU-pC-pC-pU-pC-pG	Cyclic phosphorylation	-0.58	100	1	9.62	1038.78	-3	3118.36	3119.71	3118.37	3.70911e+06	MS2 RNA
1801-1810	pA-pU-pC-pU-pU-pC-pC-pU-pC-pG	Cyclic phosphorylation	-0.73	100	1	9.62	622.866	-5	3118.36	3119.54	3118.37	10114847	MS2 RNA
1801-1810	pA-pU-pC-pU-pU-pC-pC-pU-pC-pG	Cyclic phosphorylation	-0.97	100	1	9.62	1558.67	-2	3118.36	3119.7	3118.37	8950203	MS2 RNA
1801-1810	pA-pU-pC-pU-pU-pC-pC-pU-pC-pG	Cyclic phosphorylation	-0.97	100	1	9.62	518.887	-6	3118.36	3119.55	3118.37	11696234	MS2 RNA
1813-1824	pA-pU-pC-pU-pU-pU-pC-pU-pC-pU-pC-pG	Cyclic phosphorylation	0.28	100	1	11.51	532.053	-7	3730.42	3731.97	3730.42	5.73459e+06	MS2 RNA
1813-1824	pA-pU-pC-pU-pU-pU-pC-pU-pC-pU-pC-pG	Phosphorylation	-0.04	100	1	11.98	623.898	-6	3748.43	3749.95	3748.43	950498	MS2 RNA
1813-1824	pA-pU-pC-pU-pU-pU-pC-pU-pC-pU-pC-pG	Cyclic phosphorylation	-0.11	100	1	11.51	745.277	-5	3730.42	3731.94	3730.42	2243482	MS2 RNA
1813-1824	pA-pU-pC-pU-pU-pU-pC-pU-pC-pU-pC-pG	Cyclic phosphorylation	-0.17	100	1.2	11.49	1864.7	-2	3730.42	3731.98	3730.42	2.64766e+06	MS2 RNA
1813-1824	pA-pU-pC-pU-pU-pU-pC-pU-pC-pU-pC-pG	Cyclic phosphorylation	-0.24	100	1	11.51	620.896	-6	3730.42	3731.96	3730.42	11145842	MS2 RNA
1813-1824	pA-pU-pC-pU-pU-pU-pC-pU-pC-pU-pC-pG	Cyclic phosphorylation	-0.43	100	1	11.49	931.847	-4	3730.42	3731.98	3730.42	1.18529e+06	MS2 RNA
1813-1824	pA-pU-pC-pU-pU-pU-pC-pU-pC-pU-pC-pG	Cyclic phosphorylation	-0.5	100	1	11.49	1242.8	-3	3730.41	3731.95	3730.42	5.71082e+06	MS2 RNA
1813-1824	pA-pU-pC-pU-pU-pU-pC-pU-pC-pU-pC-pG	Phosphorylation	-0.89	100	1	12	748.878	-5	3748.42	3749.87	3748.43	271906	MS2 RNA
1813-1824	pA-pU-pC-pU-pU-pU-pC-pU-pC-pU-pC-pG	Phosphorylation	-1.15	100	1	11.98	1248.8	-3	3748.42	3749.96	3748.43	392426	MS2 RNA
1825-1842	pA-pA-pA-pU-pU-pU-pA-pC-pC-pA-pA-pU-pC-pA-pA-pU-pU-pG	Cyclic phosphorylation	0.15	100	1.1	22.26	635.742	-9	5728.74	5731.23	5728.74	8.17949e+06	MS2 RNA
1825-1842	pA-pA-pA-pU-pU-pU-pA-pC-pC-pA-pA-pU-pC-pA-pA-pU-pU-pG	Phosphorylation	0.02	99.9	1.5	22.97	1915.25	-3	5746.75	5749.25	5746.75	760172	MS2 RNA
1825-1842	pA-pA-pA-pU-pU-pU-pA-pC-pC-pA-pA-pU-pC-pA-pA-pU-pU-pG	Phosphorylation	0.01	99.9	1	22.93	717.587	-8	5746.75	5749.05	5746.75	1.07642e+06	MS2 RNA
1825-1842	pA-pA-pA-pU-pU-pU-pA-pC-pC-pA-pA-pU-pC-pA-pA-pU-pU-pG	Cyclic phosphorylation	-0.02	100	1	22.29	715.336	-8	5728.74	5731.1	5728.74	8695258	MS2 RNA
1825-1842	pA-pA-pA-pU-pU-pU-pA-pC-pC-pA-pA-pU-pC-pA-pA-pU-pU-pG	Cyclic phosphorylation	-0.02	100	1.8	22.32	572.068	-10	5728.74	5731.25	5728.74	725946	MS2 RNA
1825-1842	pA-pA-pA-pU-pU-pU-pA-pC-pC-pA-pA-pU-pC-pA-pA-pU-pU-pG	Cyclic phosphorylation	-0.28	100	1.1	22.29	1909.24	-3	5728.74	5731.25	5728.74	6962430	MS2 RNA
1825-1842	pA-pA-pA-pU-pU-pU-pA-pC-pC-pA-pA-pU-pC-pA-pA-pU-pU-pG	Cyclic phosphorylation	-0.36	100	1.2	22.27	817.671	-7	5728.74	5731.24	5728.74	1892133	MS2 RNA
1825-1842	pA-pA-pA-pU-pU-pU-pA-pC-pC-pA-pA-pU-pC-pA-pA-pU-pU-pG	Cyclic phosphorylation	-0.36	100	2	22.34	1145.14	-5	5728.74	5731.05	5728.74	827834	MS2 RNA
1825-1842	pA-pA-pA-pU-pU-pU-pA-pC-pC-pA-pA-pU-pC-pA-pA-pU-pU-pG	Cyclic phosphorylation	-0.36	100	1.5	22.34	954.117	-6	5728.74	5731.2	5728.74	904910	MS2 RNA
1825-1842	pA-pA-pA-pU-pU-pU-pA-pC-pC-pA-pA-pU-pC-pA-pA-pU-pU-pG	Phosphorylation	-0.83	99.9	1.1	22.93	820.387	-7	5746.75	5749.16	5746.75	708013	MS2 RNA
1825-1842	pA-pA-pA-pU-pU-pU-pA-pC-pC-pA-pA-pU-pC-pA-pA-pU-pU-pG	Cyclic phosphorylation	-1.39	100	1.2	22.29	1431.68	-4	5728.73	5731.23	5728.74	1.34496e+06	MS2 RNA
1825-1858	pA-pA-pA-pU-pU-pU-pA-pC-pC-pA-pA-pU-pC-pA-pA-pU-pU-pG-pC-pU-pU-pC-pU-pG-pU-pC-pG-pC-pU-pA-pC-pU-pG-pG	Cyclic phosphorylation	-5.7	99.9	1.1	31.06	770.661	-14	10799.4	10804.3	10804.3	2.86387e+06	MS2 RNA
1825-1866	pA-pA-pA-pU-pU-pU-pA-pC-pC-pA-pA-pU-pC-pA-pA-pU-pU-pG-pC-pU-pU-pC-pU-pG-pU-pC-pG-pC-pU-pA-pC-pU-pG-pG-pA-pA-pG-pC-pG-pG-pU-pG	Cyclic phosphorylation	1.82	100	1.1	34.58	960.116	-14	13448.7	13455	13455	672600	MS2 RNA
1882-1890	pA-pC-pU-pU-pU-pA-pC-pA-pG	Phosphorylation	-0.25	100	1	10.9	718.837	-4	2878.37	2879.5	2878.37	1.26909e+06	MS2 RNA
1882-1890	pA-pC-pU-pU-pU-pA-pC-pA-pG	Cyclic phosphorylation	-0.32	100	1.1	10.01	952.781	-3	2860.36	2861.49	2860.36	898585	MS2 RNA
1882-1890	pA-pC-pU-pU-pU-pA-pC-pA-pG	Cyclic phosphorylation	-0.49	100	1	10	714.334	-4	2860.36	2861.48	2860.36	2190852	MS2 RNA
1882-1890	pA-pC-pU-pU-pU-pA-pC-pA-pG	Phosphorylation	-0.5	100	1.1	10.88	574.868	-5	2878.37	2879.4	2878.37	569336	MS2 RNA
1882-1890	pA-pC-pU-pU-pU-pA-pC-pA-pG	Cyclic phosphorylation	-0.58	100	1	10.01	571.265	-5	2860.36	2861.48	2860.36	5304479	MS2 RNA
1882-1890	pA-pC-pU-pU-pU-pA-pC-pA-pG	Cyclic phosphorylation	-0.92	100	1.3	10.01	1429.67	-2	2860.36	2861.48	2860.36	4445143	MS2 RNA
1882-1890	pA-pC-pU-pU-pU-pA-pC-pA-pG	Phosphorylation	-1.01	100	1	10.87	958.45	-3	2878.37	2879.07	2878.37	268054	MS2 RNA
1882-1890	pA-pC-pU-pU-pU-pA-pC-pA-pG	Phosphorylation	-1.01	100	1	10.88	1438.68	-2	2878.37	2879.49	2878.37	1.08265e+06	MS2 RNA
1897-1944	pC-pU-pU-pA-pC-pU-pU-pA-pA-pG-pG-pG-pA-pC-pG-pA-pA-pU-pU-pG-pC-pU-pC-pA-pC-pA-pA-pA-pG-pC-pA-pU-pC-pC-pG-pA-pC-pC-pU-pU-pA-pG-pG-pU-pU-pC-pU-pG	Cyclic phosphorylation	-7.82	99.7	1	36.14	767.642	-20	15367	15374	15374.1	7.29409e+06	MS2 RNA
1897-1944	pC-pU-pU-pA-pC-pU-pU-pA-pA-pG-pG-pG-pA-pC-pG-pA-pA-pU-pU-pG-pC-pU-pC-pA-pC-pA-pA-pA-pG-pC-pA-pU-pC-pC-pG-pA-pC-pC-pU-pU-pA-pG-pG-pU-pU-pC-pU-pG	Cyclic phosphorylation	-18.55	99.7	1	36.14	808.15	-19	15367	15373.8	15374.1	13076611	MS2 RNA
1917-1925	pC-pU-pC-pA-pC-pA-pA-pA-pG	Cyclic phosphorylation	0.35	91.1	1	9.36	575.674	-5	2882.41	2883.63	2882.41	491792	MS2 RNA
1932-1938	pA-pC-pC-pU-pU-pA-pG	Cyclic phosphorylation	0.52	94.8	1	6.28	1111.64	-2	2225.29	2226.01	2225.29	915703	MS2 RNA
1932-1938	pA-pC-pC-pU-pU-pA-pG	Cyclic phosphorylation	0.08	94.8	1	6.28	555.314	-4	2225.29	2226.19	2225.29	640093	MS2 RNA
1932-1938	pA-pC-pC-pU-pU-pA-pG	Phosphorylation	-0.35	99.7	1	7.03	559.817	-4	2243.3	2244.01	2243.3	260632	MS2 RNA
1932-1938	pA-pC-pC-pU-pU-pA-pG	Phosphorylation	-0.35	99.7	1	7.03	1120.64	-2	2243.3	2243.77	2243.3	335763	MS2 RNA
1964-1990	pU-pC-pG-pU-pA-pC-pC-pU-pU-pA-pG-pC-pU-pA-pU-pC-pG-pC-pU-pA-pA-pG-pC-pU-pA-pC-pG	Cyclic phosphorylation	-0.78	100	1	25.66	715	-12	8588.08	8591.96	8588.08	2.10095e+06	MS2 RNA
1964-1990	pU-pC-pG-pU-pA-pC-pC-pU-pU-pA-pG-pC-pU-pA-pU-pC-pG-pC-pU-pA-pA-pG-pC-pU-pA-pC-pG	Cyclic phosphorylation	-1.12	100	1.2	25.65	779.91	-11	8588.08	8591.69	8588.08	1.57134e+06	MS2 RNA
1964-1991	pU-pC-pG-pU-pA-pC-pC-pU-pU-pA-pG-pC-pU-pA-pU-pC-pG-pC-pU-pA-pA-pG-pC-pU-pA-pC-pG-pG	Cyclic phosphorylation	0.22	100	1.8	26.26	892.707	-10	8933.13	8937.33	8933.13	596305	MS2 RNA
1964-1991	pU-pC-pG-pU-pA-pC-pC-pU-pU-pA-pG-pC-pU-pA-pU-pC-pG-pC-pU-pA-pA-pG-pC-pU-pA-pC-pG-pG	Cyclic phosphorylation	0.11	100	1.1	26.24	686.388	-13	8933.13	8937.15	8933.13	4.36503e+06	MS2 RNA
1964-1991	pU-pC-pG-pU-pA-pC-pC-pU-pU-pA-pG-pC-pU-pA-pU-pC-pG-pC-pU-pA-pA-pG-pC-pU-pA-pC-pG-pG	Cyclic phosphorylation	0.11	100	1.1	26.24	743.754	-12	8933.13	8937.21	8933.13	3.4558e+06	MS2 RNA
1964-1991	pU-pC-pG-pU-pA-pC-pC-pU-pU-pA-pG-pC-pU-pA-pU-pC-pG-pC-pU-pA-pA-pG-pC-pU-pA-pC-pG-pG	Cyclic phosphorylation	-0.39	100	1.1	26.24	811.459	-11	8933.13	8937.08	8933.13	1.16701e+06	MS2 RNA
1967-1974	pU-pA-pC-pC-pU-pU-pA-pG	Phosphorylation	-0.08	100	1	7.95	636.323	-4	2549.32	2550.32	2549.32	675542	MS2 RNA
1967-1974	pU-pA-pC-pC-pU-pU-pA-pG	Cyclic phosphorylation	-0.16	100	1	7.03	842.763	-3	2531.31	2532.33	2531.31	307538	MS2 RNA
1967-1974	pU-pA-pC-pC-pU-pU-pA-pG	Phosphorylation	-0.18	100	1	7.95	1273.65	-2	2549.32	2551.07	2549.32	650599	MS2 RNA
1967-1974	pU-pA-pC-pC-pU-pU-pA-pG	Cyclic phosphorylation	-0.26	100	1	7.03	631.82	-4	2531.31	2532.32	2531.31	933987	MS2 RNA
1967-1974	pU-pA-pC-pC-pU-pU-pA-pG	Cyclic phosphorylation	-0.55	100	1	7.03	505.255	-5	2531.31	2532.31	2531.31	1.19818e+06	MS2 RNA
1967-1974	pU-pA-pC-pC-pU-pU-pA-pG	Cyclic phosphorylation	-1.22	100	1	7.03	1264.65	-2	2531.31	2532.32	2531.31	1.56058e+06	MS2 RNA
1967-1990	pU-pA-pC-pC-pU-pU-pA-pG-pC-pU-pA-pU-pC-pG-pC-pU-pA-pA-pG-pC-pU-pA-pC-pG	Cyclic phosphorylation	3.8	100	1	24.57	847.212	-9	7632	7635.31	7631.97	2.22961e+06	MS2 RNA
1967-1990	pU-pA-pC-pC-pU-pU-pA-pG-pC-pU-pA-pU-pC-pG-pC-pU-pA-pA-pG-pC-pU-pA-pC-pG	Cyclic phosphorylation	3.55	100	1.4	24.57	1271.65	-6	7632	7635.36	7631.97	696741	MS2 RNA
1967-1990	pU-pA-pC-pC-pU-pU-pA-pG-pC-pU-pA-pU-pC-pG-pC-pU-pA-pA-pG-pC-pU-pA-pC-pG	Cyclic phosphorylation	3.48	100	1.1	24.59	762.49	-10	7632	7635.23	7631.97	7451974	MS2 RNA
1967-1990	pU-pA-pC-pC-pU-pU-pA-pG-pC-pU-pA-pU-pC-pG-pC-pU-pA-pA-pG-pC-pU-pA-pC-pG	Cyclic phosphorylation	2.4	100	1.7	24.59	1525.99	-5	7631.99	7635.35	7631.97	812935	MS2 RNA
1967-1990	pU-pA-pC-pC-pU-pU-pA-pG-pC-pU-pA-pU-pC-pG-pC-pU-pA-pA-pG-pC-pU-pA-pC-pG	Cyclic phosphorylation	2.08	100	1.7	24.57	1907.49	-4	7631.99	7635.18	7631.97	3763874	MS2 RNA
1967-1990	pU-pA-pC-pC-pU-pU-pA-pG-pC-pU-pA-pU-pC-pG-pC-pU-pA-pA-pG-pC-pU-pA-pC-pG	Cyclic phosphorylation	1.95	100	1.1	24.59	693.081	-11	7631.99	7635.16	7631.97	5978930	MS2 RNA
1967-1990	pU-pA-pC-pC-pU-pU-pA-pG-pC-pU-pA-pU-pC-pG-pC-pU-pA-pA-pG-pC-pU-pA-pC-pG	Cyclic phosphorylation	-1.1	100	1.3	24.57	953.364	-8	7631.96	7635.16	7631.97	1.17495e+06	MS2 RNA
2016-2023	pA-pU-pA-pA-pA-pU-pA-pG	Cyclic phosphorylation	-0.3	98.2	1	9.96	519.465	-5	2602.36	2603.41	2602.36	2238673	MS2 RNA
2016-2023	pA-pU-pA-pA-pA-pU-pA-pG	Cyclic phosphorylation	-0.3	98.2	1	9.96	649.583	-4	2602.36	2603.37	2602.36	1.39202e+06	MS2 RNA
2016-2023	pA-pU-pA-pA-pA-pU-pA-pG	Cyclic phosphorylation	-0.39	98.2	1	9.93	866.446	-3	2602.36	2603.37	2602.36	433652	MS2 RNA
2016-2023	pA-pU-pA-pA-pA-pU-pA-pG	Cyclic phosphorylation	-0.96	98.2	1	9.94	1300.67	-2	2602.36	2603.41	2602.36	3.04649e+06	MS2 RNA
2030-2056	pU-pU-pU-pC-pU-pU-pA-pC-pA-pU-pG-pA-pC-pA-pA-pA-pU-pC-pC-pU-pU-pG-pU-pC-pA-pU-pG	Cyclic phosphorylation	0.93	100	1.2	26.62	775.178	-11	8535.04	8538.78	8535.04	661272	MS2 RNA
2030-2056	pU-pU-pU-pC-pU-pU-pA-pC-pA-pU-pG-pA-pC-pA-pA-pA-pU-pC-pC-pU-pU-pG-pU-pC-pA-pU-pG	Cyclic phosphorylation	0.36	100	1.2	26.6	655.765	-13	8535.04	8538.62	8535.04	937863	MS2 RNA
2030-2056	pU-pU-pU-pC-pU-pU-pA-pC-pA-pU-pG-pA-pC-pA-pA-pA-pU-pC-pC-pU-pU-pG-pU-pC-pA-pU-pG	Cyclic phosphorylation	0.13	100	1	26.62	710.413	-12	8535.04	8538.76	8535.04	2.9745e+06	MS2 RNA
2030-2057	pU-pU-pU-pC-pU-pU-pA-pC-pA-pU-pG-pA-pC-pA-pA-pA-pU-pC-pC-pU-pU-pG-pU-pC-pA-pU-pG-pG	Cyclic phosphorylation	0.35	100	1.1	27.18	739.25	-12	8880.09	8884.08	8880.08	11525291	MS2 RNA
2030-2057	pU-pU-pU-pC-pU-pU-pA-pC-pA-pU-pG-pA-pC-pA-pA-pA-pU-pC-pC-pU-pU-pG-pU-pC-pA-pU-pG-pG	Cyclic phosphorylation	0.35	100	1	27.23	806.637	-11	8880.09	8883.96	8880.08	5.3537e+06	MS2 RNA
2030-2057	pU-pU-pU-pC-pU-pU-pA-pC-pA-pU-pG-pA-pC-pA-pA-pA-pU-pC-pC-pU-pU-pG-pU-pC-pA-pU-pG-pG	Cyclic phosphorylation	0.02	100	1.1	27.24	682.384	-13	8880.08	8884.01	8880.08	2.3975e+06	MS2 RNA
2030-2058	pU-pU-pU-pC-pU-pU-pA-pC-pA-pU-pG-pA-pC-pA-pA-pA-pU-pC-pC-pU-pU-pG-pU-pC-pA-pU-pG-pG-pG	Cyclic phosphorylation	0.11	99.6	1.3	28.39	708.85	-13	9225.13	9229.11	9225.13	1.03636e+06	MS2 RNA
205-208 | 242-245 | 268-271 | 622-625 | 1022-1025 | 1099-1102 | 1153-1156 | 1171-1174 | 1228-1231 | 1380-1383 | 1392-1395 | 1548-1551 | 1636-1639 | 1854-1857 | 3276-3279	pA-pC-pU-pG	Phosphorylation	-0.64	98.6	1	4.26	433.385	-3	1303.18	1303.46	1303.18	434221	MS2 RNA
205-208 | 242-245 | 268-271 | 622-625 | 1022-1025 | 1099-1102 | 1153-1156 | 1171-1174 | 1228-1231 | 1380-1383 | 1392-1395 | 1548-1551 | 1636-1639 | 1854-1857 | 3276-3279	pA-pC-pU-pG	Phosphorylation	-1.67	98.6	1	4.25	1302.17	-1	1303.17	1303.66	1303.18	740208	MS2 RNA
205-208 | 242-245 | 268-271 | 622-625 | 1022-1025 | 1099-1102 | 1153-1156 | 1171-1174 | 1228-1231 | 1380-1383 | 1392-1395 | 1548-1551 | 1636-1639 | 1854-1857 | 3276-3279	pA-pC-pU-pG	Phosphorylation	-1.85	98.6	1	4.26	650.58	-2	1303.17	1303.48	1303.18	2833185	MS2 RNA
2059-2080	pA-pU-pC-pC-pG-pG-pA-pU-pG-pU-pU-pU-pU-pA-pC-pA-pA-pA-pC-pC-pA-pG	Cyclic phosphorylation	-0.36	98.9	1	25.12	703.785	-10	7044.91	7048.18	7044.92	615534	MS2 RNA
2059-2089	pA-pU-pC-pC-pG-pG-pA-pU-pG-pU-pU-pU-pU-pA-pC-pA-pA-pA-pC-pC-pA-pG-pC-pA-pU-pC-pC-pG-pU-pA-pG	Cyclic phosphorylation	1.09	100	1	30.43	826.017	-12	9920.3	9924.61	9920.29	1.61627e+06	MS2 RNA
2059-2089	pA-pU-pC-pC-pG-pG-pA-pU-pG-pU-pU-pU-pU-pA-pC-pA-pA-pA-pC-pC-pA-pG-pC-pA-pU-pC-pC-pG-pU-pA-pG	Cyclic phosphorylation	0.69	100	1	30.43	762.401	-13	9920.3	9924.75	9920.29	3.26097e+06	MS2 RNA
2059-2089	pA-pU-pC-pC-pG-pG-pA-pU-pG-pU-pU-pU-pU-pA-pC-pA-pA-pA-pC-pC-pA-pG-pC-pA-pU-pC-pC-pG-pU-pA-pG	Cyclic phosphorylation	-0.07	100	1.1	30.45	707.871	-14	9920.29	9924.71	9920.29	2.13734e+06	MS2 RNA
2059-2089	pA-pU-pC-pC-pG-pG-pA-pU-pG-pU-pU-pU-pU-pA-pC-pA-pA-pA-pC-pC-pA-pG-pC-pA-pU-pC-pC-pG-pU-pA-pG	Cyclic phosphorylation	-0.47	100	1.7	30.43	660.68	-15	9920.29	9924.87	9920.29	594408	MS2 RNA
2068-2080	pU-pU-pU-pU-pA-pC-pA-pA-pA-pC-pC-pA-pG	Phosphorylation	0.88	100	1.3	14.32	828.703	-5	4147.55	4149.44	4147.55	508471	MS2 RNA
2068-2080	pU-pU-pU-pU-pA-pC-pA-pA-pA-pC-pC-pA-pG	Phosphorylation	0.65	100	1	14.32	690.417	-6	4147.55	4149.42	4147.55	1.59729e+06	MS2 RNA
2068-2080	pU-pU-pU-pU-pA-pC-pA-pA-pA-pC-pC-pA-pG	Cyclic phosphorylation	0.6	100	1.6	13.74	2064.26	-2	4129.54	4131.43	4129.54	740524	MS2 RNA
2068-2080	pU-pU-pU-pU-pA-pC-pA-pA-pA-pC-pC-pA-pG	Cyclic phosphorylation	0.49	100	1	13.74	589.069	-7	4129.54	4131.41	4129.54	2.62074e+06	MS2 RNA
2068-2080	pU-pU-pU-pU-pA-pC-pA-pA-pA-pC-pC-pA-pG	Cyclic phosphorylation	0.37	100	1.3	13.73	825.1	-5	4129.54	4131.23	4129.54	664926	MS2 RNA
2068-2080	pU-pU-pU-pU-pA-pC-pA-pA-pA-pC-pC-pA-pG	Phosphorylation	0.17	100	1	14.32	1381.84	-3	4147.55	4149.42	4147.55	1.03711e+06	MS2 RNA
2068-2080	pU-pU-pU-pU-pA-pC-pA-pA-pA-pC-pC-pA-pG	Cyclic phosphorylation	0.01	100	1	13.76	687.415	-6	4129.54	4131.24	4129.54	2.30872e+06	MS2 RNA
2068-2080	pU-pU-pU-pU-pA-pC-pA-pA-pA-pC-pC-pA-pG	Cyclic phosphorylation	-0.1	100	1.1	13.74	1031.63	-4	4129.53	4131.24	4129.54	394966	MS2 RNA
2068-2080	pU-pU-pU-pU-pA-pC-pA-pA-pA-pC-pC-pA-pG	Cyclic phosphorylation	-0.46	100	1.1	13.76	1375.84	-3	4129.53	4131.26	4129.54	2.33095e+06	MS2 RNA
2087-2112	pU-pA-pG-pC-pC-pU-pU-pA-pU-pU-pG-pG-pC-pA-pA-pC-pC-pU-pC-pC-pU-pC-pU-pC-pU-pG	Phosphorylation	0.37	99.7	1	24.4	745.994	-11	8214.01	8217.75	8214.01	549788	MS2 RNA
2087-2112	pU-pA-pG-pC-pC-pU-pU-pA-pU-pU-pG-pG-pC-pA-pA-pC-pC-pU-pC-pC-pU-pC-pU-pC-pU-pG	Cyclic phosphorylation	0.35	100	2	24.15	818.894	-10	8196	8199.49	8196	588446	MS2 RNA
2087-2112	pU-pA-pG-pC-pC-pU-pU-pA-pU-pU-pG-pG-pC-pA-pA-pC-pC-pU-pC-pC-pU-pC-pU-pC-pU-pG	Cyclic phosphorylation	-0.09	100	1	24.15	744.357	-11	8196	8199.63	8196	2.46769e+06	MS2 RNA
2087-2112	pU-pA-pG-pC-pC-pU-pU-pA-pU-pU-pG-pG-pC-pA-pA-pC-pC-pU-pC-pC-pU-pC-pU-pC-pU-pG	Cyclic phosphorylation	-0.09	100	1	24.16	682.326	-12	8196	8199.59	8196	2331152	MS2 RNA
2087-2112	pU-pA-pG-pC-pC-pU-pU-pA-pU-pU-pG-pG-pC-pA-pA-pC-pC-pU-pC-pC-pU-pC-pU-pC-pU-pG	Cyclic phosphorylation	-1.28	100	1.4	24.15	629.686	-13	8195.99	8199.83	8196	1.06871e+06	MS2 RNA
209-211 | 324-326 | 344-346 | 355-357 | 360-362 | 395-397 | 450-452 | 473-475 | 509-511 | 520-522 | 613-615 | 677-679 | 685-687 | 784-786 | 797-799 | 844-846 | 997-999 | 1128-1130 | 1177-1179 | 1243-1245 | 1331-1333 | 1403-1405 | 1465-1467 | 1519-1521 | 1534-1536 | 1653-1655 | 1663-1665 | 1675-1677 | 1767-1769 | 1776-1778 | 1779-1781 | 1859-1861 | 1904-1906 | 1923-1925 | 1983-1985 | 2026-2028 | 2…	pA-pA-pG	Phosphorylation	-1.59	96.5	1	4.15	509.573	-2	1021.16	1021.42	1021.16	3787462	MS2 RNA
2099-2112	pC-pA-pA-pC-pC-pU-pC-pC-pU-pC-pU-pC-pU-pG	Cyclic phosphorylation	0.4	100	1	12.12	622.5	-7	4362.54	4364.44	4362.54	2.06292e+06	MS2 RNA
2099-2112	pC-pA-pA-pC-pC-pU-pC-pC-pU-pC-pU-pC-pU-pG	Cyclic phosphorylation	0.29	100	1	12.12	726.25	-6	4362.54	4364.46	4362.54	795152	MS2 RNA
2099-2112	pC-pA-pA-pC-pC-pU-pC-pC-pU-pC-pU-pC-pU-pG	Cyclic phosphorylation	0.29	100	1.3	12.12	544.561	-8	4362.54	4364.42	4362.54	275597	MS2 RNA
2099-2112	pC-pA-pA-pC-pC-pU-pC-pC-pU-pC-pU-pC-pU-pG	Cyclic phosphorylation	-0.38	100	1	12.12	1453.51	-3	4362.54	4364.42	4362.54	1.53934e+06	MS2 RNA
2099-2126	pC-pA-pA-pC-pC-pU-pC-pC-pU-pC-pU-pC-pU-pG-pG-pC-pU-pA-pC-pC-pG-pA-pU-pC-pG-pU-pC-pG	Cyclic phosphorylation	0.15	100	1	24.81	736.337	-12	8844.12	8848.07	8844.12	1.78813e+06	MS2 RNA
2099-2126	pC-pA-pA-pC-pC-pU-pC-pC-pU-pC-pU-pC-pU-pG-pG-pC-pU-pA-pC-pC-pG-pA-pU-pC-pG-pU-pC-pG	Cyclic phosphorylation	-0.52	100	1.6	24.8	679.618	-13	8844.12	8847.78	8844.12	635982	MS2 RNA
2099-2126	pC-pA-pA-pC-pC-pU-pC-pC-pU-pC-pU-pC-pU-pG-pG-pC-pU-pA-pC-pC-pG-pA-pU-pC-pG-pU-pC-pG	Cyclic phosphorylation	-1.07	100	1.1	24.83	803.459	-11	8844.11	8847.93	8844.12	671126	MS2 RNA
2099-2129	pC-pA-pA-pC-pC-pU-pC-pC-pU-pC-pU-pC-pU-pG-pG-pC-pU-pA-pC-pC-pG-pA-pU-pC-pG-pU-pC-pG-pU-pU-pG	Cyclic phosphorylation	0.89	99.8	1.1	26.17	699.367	-14	9801.23	9805.39	9801.22	989739	MS2 RNA
2099-2129	pC-pA-pA-pC-pC-pU-pC-pC-pU-pC-pU-pC-pU-pG-pG-pC-pU-pA-pC-pC-pG-pA-pU-pC-pG-pU-pC-pG-pU-pU-pG	Cyclic phosphorylation	0.29	99.8	1	26.17	753.163	-13	9801.22	9805.52	9801.22	1.60025e+06	MS2 RNA
212-236	pA-pU-pA-pA-pC-pU-pC-pA-pU-pU-pC-pU-pC-pU-pU-pU-pA-pA-pA-pA-pU-pA-pU-pC-pG	Cyclic phosphorylation	-0.07	94.3	1.1	26.8	716.719	-11	7891.98	7895.54	7891.98	2.24816e+06	MS2 RNA
212-236	pA-pU-pA-pA-pC-pU-pC-pA-pU-pU-pC-pU-pC-pU-pU-pU-pA-pA-pA-pA-pU-pA-pU-pC-pG	Cyclic phosphorylation	-1.18	94.3	1.4	26.82	788.491	-10	7891.97	7895.5	7891.98	1.01582e+06	MS2 RNA
2145-2180	pU-pU-pC-pU-pC-pC-pA-pA-pC-pG-pG-pU-pG-pC-pU-pC-pC-pU-pA-pU-pG-pG-pG-pG-pC-pA-pC-pA-pA-pG-pU-pU-pG-pC-pA-pG	Cyclic phosphorylation	-12.08	100	1	30.57	721.711	-16	11558.5	11563.7	11563.8	5.33082e+06	MS2 RNA
2145-2180	pU-pU-pC-pU-pC-pC-pA-pA-pC-pG-pG-pU-pG-pC-pU-pC-pC-pU-pA-pU-pG-pG-pG-pG-pC-pA-pC-pA-pA-pG-pU-pU-pG-pC-pA-pG	Cyclic phosphorylation	-16.39	100	1	30.58	824.813	-14	11558.5	11563.6	11563.8	3.86018e+06	MS2 RNA
2190-2198	pC-pC-pU-pU-pA-pC-pA-pA-pG	Phosphorylation	0.13	99.8	1	9.75	574.671	-5	2877.39	2878.75	2877.39	351869	MS2 RNA
2190-2198	pC-pC-pU-pU-pA-pC-pA-pA-pG	Phosphorylation	-0.04	99.8	1	9.74	718.591	-4	2877.39	2878.48	2877.39	1.07827e+06	MS2 RNA
2190-2198	pC-pC-pU-pU-pA-pC-pA-pA-pG	Cyclic phosphorylation	-0.28	100	1	8.66	714.088	-4	2859.38	2860.47	2859.38	2172641	MS2 RNA
2190-2198	pC-pC-pU-pU-pA-pC-pA-pA-pG	Cyclic phosphorylation	-0.36	100	1	8.65	952.453	-3	2859.38	2860.49	2859.38	931473	MS2 RNA
2190-2198	pC-pC-pU-pU-pA-pC-pA-pA-pG	Cyclic phosphorylation	-0.36	100	1	8.66	570.868	-5	2859.38	2860.48	2859.38	6.36398e+06	MS2 RNA
2190-2198	pC-pC-pU-pU-pA-pC-pA-pA-pG	Phosphorylation	-0.46	99.8	1	9.75	1438.19	-2	2877.39	2878.49	2877.39	1.02373e+06	MS2 RNA
2190-2198	pC-pC-pU-pU-pA-pC-pA-pA-pG	Cyclic phosphorylation	-0.79	100	1.1	8.65	1429.18	-2	2859.38	2860.49	2859.38	5041413	MS2 RNA
2209-2214	pA-pA-pC-pA-pA-pG	Phosphorylation	-0.48	100	1	7.61	495.07	-4	1984.31	1984.99	1984.31	452601	MS2 RNA
2209-2214	pA-pA-pC-pA-pA-pG	Cyclic phosphorylation	-0.67	100	1	6.91	654.425	-3	1966.3	1966.97	1966.3	2883755	MS2 RNA
2209-2214	pA-pA-pC-pA-pA-pG	Phosphorylation	-1.34	100	1	7.61	660.428	-3	1984.31	1985.01	1984.31	2.66856e+06	MS2 RNA
2209-2214	pA-pA-pC-pA-pA-pG	Cyclic phosphorylation	-1.35	100	1	6.9	490.567	-4	1966.3	1966.98	1966.3	5.18724e+06	MS2 RNA
2209-2214	pA-pA-pC-pA-pA-pG	Phosphorylation	-1.59	100	1	7.61	991.146	-2	1984.31	1985.02	1984.31	3551396	MS2 RNA
2209-2214	pA-pA-pC-pA-pA-pG	Cyclic phosphorylation	-1.79	100	1	6.9	982.14	-2	1966.3	1966.99	1966.3	8540443	MS2 RNA
2221-2230	pU-pU-pA-pC-pC-pC-pC-pC-pC-pG	Cyclic phosphorylation	-0.5	100	1	8.12	778.343	-4	3116.4	3117.76	3116.4	2.197e+06	MS2 RNA
2221-2230	pU-pU-pA-pC-pC-pC-pC-pC-pC-pG	Cyclic phosphorylation	-0.73	100	1.1	8.11	518.559	-6	3116.4	3117.58	3116.4	7262676	MS2 RNA
2221-2230	pU-pU-pA-pC-pC-pC-pC-pC-pC-pG	Cyclic phosphorylation	-0.73	100	1	8.11	622.472	-5	3116.4	3117.57	3116.4	10311937	MS2 RNA
2221-2230	pU-pU-pA-pC-pC-pC-pC-pC-pC-pG	Cyclic phosphorylation	-0.81	100	1	8.12	1038.12	-3	3116.4	3117.59	3116.4	3.11295e+06	MS2 RNA
2221-2230	pU-pU-pA-pC-pC-pC-pC-pC-pC-pG	Cyclic phosphorylation	-0.97	100	1.1	8.12	1557.69	-2	3116.4	3117.75	3116.4	6.88765e+06	MS2 RNA
2221-2257	pU-pU-pA-pC-pC-pC-pC-pC-pC-pG-pC-pG-pC-pU-pC-pU-pG-pA-pG-pA-pG-pC-pG-pG-pC-pU-pC-pU-pA-pU-pU-pG-pG-pU-pC-pC-pG	Cyclic phosphorylation	0.75	100	1	28.93	736.274	-16	11791.5	11797	11797	3.05396e+06	MS2 RNA
2221-2257	pU-pU-pA-pC-pC-pC-pC-pC-pC-pG-pC-pG-pC-pU-pC-pU-pG-pA-pG-pA-pG-pC-pG-pG-pC-pU-pC-pU-pA-pU-pU-pG-pG-pU-pC-pC-pG	Cyclic phosphorylation	-15.43	100	1	28.92	785.36	-15	11791.5	11796.8	11796.9	2.82057e+06	MS2 RNA
2231-2244	pC-pG-pC-pU-pC-pU-pG-pA-pG-pA-pG-pC-pG-pG	Cyclic phosphorylation	-0.41	99.1	1.1	13.31	650.651	-7	4560.6	4562.32	4560.61	477091	MS2 RNA
2231-2244	pC-pG-pC-pU-pC-pU-pG-pA-pG-pA-pG-pC-pG-pG	Cyclic phosphorylation	-0.41	99.1	1.1	13.33	759.261	-6	4560.6	4562.55	4560.61	1.00308e+06	MS2 RNA
2231-2244	pC-pG-pC-pU-pC-pU-pG-pA-pG-pA-pG-pC-pG-pG	Cyclic phosphorylation	-1.16	99.1	1.2	13.33	1519.53	-3	4560.6	4562.53	4560.61	937621	MS2 RNA
2231-2252	pC-pG-pC-pU-pC-pU-pG-pA-pG-pA-pG-pC-pG-pG-pC-pU-pC-pU-pA-pU-pU-pG	Cyclic phosphorylation	-0.78	100	1	21.37	784.647	-9	7068.88	7072.06	7068.89	1.3045e+06	MS2 RNA
2231-2252	pC-pG-pC-pU-pC-pU-pG-pA-pG-pA-pG-pC-pG-pG-pC-pU-pC-pU-pA-pU-pU-pG	Cyclic phosphorylation	-2.78	100	1.6	21.38	706.182	-10	7068.87	7071.76	7068.89	430152	MS2 RNA
2242-2257	pC-pG-pG-pC-pU-pC-pU-pA-pU-pU-pG-pG-pU-pC-pC-pG	Cyclic phosphorylation	0.62	100	1	13.91	729.226	-7	5109.63	5111.75	5109.62	1.38954e+06	MS2 RNA
2242-2257	pC-pG-pG-pC-pU-pC-pU-pA-pU-pU-pG-pG-pU-pC-pC-pG	Cyclic phosphorylation	0.53	100	1.1	13.91	637.947	-8	5109.63	5111.81	5109.62	614996	MS2 RNA
2242-2257	pC-pG-pG-pC-pU-pC-pU-pA-pU-pU-pG-pG-pU-pC-pC-pG	Cyclic phosphorylation	0.24	100	1.6	13.91	1702.87	-3	5109.62	5111.74	5109.62	1.2259e+06	MS2 RNA
2242-2257	pC-pG-pG-pC-pU-pC-pU-pA-pU-pU-pG-pG-pU-pC-pC-pG	Cyclic phosphorylation	0.14	100	1.2	13.9	850.931	-6	5109.62	5111.74	5109.62	453692	MS2 RNA
2242-2275	pC-pG-pG-pC-pU-pC-pU-pA-pU-pU-pG-pG-pU-pC-pC-pG-pA-pG-pA-pC-pC-pA-pA-pU-pG-pU-pG-pC-pG-pC-pC-pG-pU-pG	Cyclic phosphorylation	-17.55	100	1	28.92	840.871	-13	10939.4	10944.3	10944.5	2.39201e+06	MS2 RNA
2242-2275	pC-pG-pG-pC-pU-pC-pU-pA-pU-pU-pG-pG-pU-pC-pC-pG-pA-pG-pA-pC-pC-pA-pA-pU-pG-pU-pG-pC-pG-pC-pC-pG-pU-pG	Cyclic phosphorylation	-18.08	100	1.3	28.93	910.944	-12	10939.5	10944.2	10944.5	836562	MS2 RNA
2245-2266	pC-pU-pC-pU-pA-pU-pU-pG-pG-pU-pC-pC-pG-pA-pG-pA-pC-pC-pA-pA-pU-pG	Cyclic phosphorylation	0.08	100	1	22.05	702.983	-10	7036.9	7039.85	7036.9	1.77103e+06	MS2 RNA
2245-2266	pC-pU-pC-pU-pA-pU-pU-pG-pG-pU-pC-pC-pG-pA-pG-pA-pC-pC-pA-pA-pU-pG	Cyclic phosphorylation	-0.05	100	1.2	22.06	638.984	-11	7036.9	7039.96	7036.9	1.25074e+06	MS2 RNA
2245-2266	pC-pU-pC-pU-pA-pU-pU-pG-pG-pU-pC-pC-pG-pA-pG-pA-pC-pC-pA-pA-pU-pG	Cyclic phosphorylation	-1.02	100	1.4	22.07	781.093	-9	7036.89	7039.98	7036.9	753794	MS2 RNA
2245-2268	pC-pU-pC-pU-pA-pU-pU-pG-pG-pU-pC-pC-pG-pA-pG-pA-pC-pC-pA-pA-pU-pG-pU-pG	Cyclic phosphorylation	0.33	100	1	24.32	698.173	-11	7687.97	7691.3	7687.97	775642	MS2 RNA
2245-2268	pC-pU-pC-pU-pA-pU-pU-pG-pG-pU-pC-pC-pG-pA-pG-pA-pC-pC-pA-pA-pU-pG-pU-pG	Cyclic phosphorylation	-0.02	100	1.1	24.32	768.091	-10	7687.97	7691.39	7687.97	456705	MS2 RNA
2258-2275	pA-pG-pA-pC-pC-pA-pA-pU-pG-pU-pG-pC-pG-pC-pC-pG-pU-pG	Cyclic phosphorylation	-0.24	99.6	1.1	19.56	832.105	-7	5829.78	5832.21	5829.78	503647	MS2 RNA
2260-2266	pA-pC-pC-pA-pA-pU-pG	Cyclic phosphorylation	-0.38	100	1	6.76	448.655	-5	2248.31	2249.25	2248.31	166772	MS2 RNA
2260-2266	pA-pC-pC-pA-pA-pU-pG	Phosphorylation	-0.39	100	1	7.64	1132.15	-2	2266.32	2267.28	2266.32	550349	MS2 RNA
2260-2266	pA-pC-pC-pA-pA-pU-pG	Cyclic phosphorylation	-0.6	100	1	6.74	748.43	-3	2248.31	2249.19	2248.31	1.01719e+06	MS2 RNA
2260-2266	pA-pC-pC-pA-pA-pU-pG	Cyclic phosphorylation	-0.6	100	1.2	6.76	1123.15	-2	2248.31	2249.25	2248.31	4.10084e+06	MS2 RNA
2260-2266	pA-pC-pC-pA-pA-pU-pG	Cyclic phosphorylation	-0.71	100	1	6.76	561.321	-4	2248.31	2249.23	2248.31	4.06812e+06	MS2 RNA
2260-2266	pA-pC-pC-pA-pA-pU-pG	Phosphorylation	-0.82	100	1	7.64	565.573	-4	2266.32	2267.01	2266.32	468392	MS2 RNA
2287-2310	pC-pG-pG-pU-pC-pC-pG-pC-pU-pA-pU-pA-pA-pC-pG-pA-pG-pU-pC-pA-pU-pA-pU-pG	Cyclic phosphorylation	-2.12	90.3	1.4	24.83	770.493	-10	7710.98	7714.34	7711	617677	MS2 RNA
2304-2310	pU-pC-pA-pU-pA-pU-pG	Phosphorylation	-0.29	99.9	1	6.4	560.063	-4	2244.28	2245	2244.28	5.54123e+06	MS2 RNA
2304-2310	pU-pC-pA-pU-pA-pU-pG	Phosphorylation	-0.62	99.9	1	6.39	747.086	-3	2244.28	2245.01	2244.28	2.06588e+06	MS2 RNA
2304-2310	pU-pC-pA-pU-pA-pU-pG	Cyclic phosphorylation	-0.72	98.2	1	5.5	444.246	-5	2226.27	2226.81	2226.27	256542	MS2 RNA
2304-2310	pU-pC-pA-pU-pA-pU-pG	Cyclic phosphorylation	-0.83	98.2	1	5.52	741.082	-3	2226.27	2227.18	2226.27	3.84106e+06	MS2 RNA
2304-2310	pU-pC-pA-pU-pA-pU-pG	Phosphorylation	-0.84	99.9	1	6.39	1121.13	-2	2244.28	2245.02	2244.28	6693115	MS2 RNA
2304-2310	pU-pC-pA-pU-pA-pU-pG	Cyclic phosphorylation	-1.49	98.2	1.2	5.5	1112.13	-2	2226.27	2227.17	2226.27	20290874	MS2 RNA
2311-2317	pA-pA-pU-pU-pU-pA-pG	Cyclic phosphorylation	-0.6	100	1	7.53	749.086	-3	2250.28	2251.2	2250.28	1.14595e+06	MS2 RNA
2311-2317	pA-pA-pU-pU-pU-pA-pG	Phosphorylation	-0.92	100	1	8.46	566.065	-4	2268.29	2269.21	2268.29	4064786	MS2 RNA
2311-2317	pA-pA-pU-pU-pU-pA-pG	Phosphorylation	-1.03	100	1	8.46	755.089	-3	2268.29	2269.21	2268.29	1.96479e+06	MS2 RNA
2311-2317	pA-pA-pU-pU-pU-pA-pG	Cyclic phosphorylation	-1.04	100	1	7.54	1124.13	-2	2250.28	2251.2	2250.28	5.84501e+06	MS2 RNA
2311-2317	pA-pA-pU-pU-pU-pA-pG	Cyclic phosphorylation	-1.15	100	1	7.54	561.562	-4	2250.28	2251.19	2250.28	5191793	MS2 RNA
2311-2317	pA-pA-pU-pU-pU-pA-pG	Phosphorylation	-1.25	100	1	8.46	1133.14	-2	2268.29	2269.22	2268.29	5140049	MS2 RNA
2355-2367	pA-pA-pU-pA-pA-pU-pA-pA-pA-pA-pU-pA-pG	Phosphorylation	0.19	100	1	19.8	2120.8	-2	4242.61	4244.35	4242.61	1.34446e+06	MS2 RNA
2355-2367	pA-pA-pU-pA-pA-pU-pA-pA-pA-pA-pU-pA-pG	Cyclic phosphorylation	0.02	100	1.6	19.25	2111.79	-2	4224.6	4226.35	4224.6	2.18807e+06	MS2 RNA
2355-2367	pA-pA-pU-pA-pA-pU-pA-pA-pA-pA-pU-pA-pG	Cyclic phosphorylation	-0.08	100	1	19.24	602.649	-7	4224.6	4226.3	4224.6	6243270	MS2 RNA
2355-2367	pA-pA-pU-pA-pA-pU-pA-pA-pA-pA-pU-pA-pG	Phosphorylation	-0.15	100	1	19.8	847.714	-5	4242.61	4244.31	4242.61	3.51749e+06	MS2 RNA
2355-2367	pA-pA-pU-pA-pA-pU-pA-pA-pA-pA-pU-pA-pG	Phosphorylation	-0.26	100	1	19.8	706.26	-6	4242.61	4244.33	4242.61	5.7207e+06	MS2 RNA
2355-2367	pA-pA-pU-pA-pA-pU-pA-pA-pA-pA-pU-pA-pG	Phosphorylation	-0.26	100	1	19.81	1060.14	-4	4242.61	4244.51	4242.61	657824	MS2 RNA
2355-2367	pA-pA-pU-pA-pA-pU-pA-pA-pA-pA-pU-pA-pG	Cyclic phosphorylation	-0.31	100	1.1	19.24	1055.39	-4	4224.59	4226.3	4224.6	1.23512e+06	MS2 RNA
2355-2367	pA-pA-pU-pA-pA-pU-pA-pA-pA-pA-pU-pA-pG	Phosphorylation	-0.49	100	1	19.8	1413.53	-3	4242.6	4244.47	4242.61	4.25744e+06	MS2 RNA
2355-2367	pA-pA-pU-pA-pA-pU-pA-pA-pA-pA-pU-pA-pG	Cyclic phosphorylation	-0.54	100	1	19.25	703.258	-6	4224.59	4226.32	4224.6	10848619	MS2 RNA
2355-2367	pA-pA-pU-pA-pA-pU-pA-pA-pA-pA-pU-pA-pG	Cyclic phosphorylation	-0.54	100	1	19.27	844.112	-5	4224.59	4226.25	4224.6	2.056e+06	MS2 RNA
2355-2367	pA-pA-pU-pA-pA-pU-pA-pA-pA-pA-pU-pA-pG	Cyclic phosphorylation	-0.88	100	1	19.25	1407.52	-3	4224.59	4226.32	4224.6	8627474	MS2 RNA
2368-2380	pA-pU-pC-pG-pG-pG-pC-pU-pG-pC-pC-pU-pG	Cyclic phosphorylation	0.22	100	1	12.37	598.212	-7	4192.53	4194.25	4192.53	2.96199e+06	MS2 RNA
2368-2380	pA-pU-pC-pG-pG-pG-pC-pU-pG-pC-pC-pU-pG	Cyclic phosphorylation	0.11	100	1	12.37	697.915	-6	4192.53	4194.18	4192.53	1.62965e+06	MS2 RNA
2368-2380	pA-pU-pC-pG-pG-pG-pC-pU-pG-pC-pC-pU-pG	Cyclic phosphorylation	-0.11	100	1.1	12.36	1047.63	-4	4192.53	4194.11	4192.53	368710	MS2 RNA
2368-2380	pA-pU-pC-pG-pG-pG-pC-pU-pG-pC-pC-pU-pG	Cyclic phosphorylation	-0.11	100	1.6	12.37	523.184	-8	4192.53	4194.15	4192.53	300506	MS2 RNA
2368-2380	pA-pU-pC-pG-pG-pG-pC-pU-pG-pC-pC-pU-pG	Cyclic phosphorylation	-0.23	100	1.1	12.36	837.9	-5	4192.53	4194.21	4192.53	409313	MS2 RNA
2368-2380	pA-pU-pC-pG-pG-pG-pC-pU-pG-pC-pC-pU-pG	Cyclic phosphorylation	-0.46	100	1	12.37	1396.84	-3	4192.53	4194.22	4192.53	2.48876e+06	MS2 RNA
2368-2396	pA-pU-pC-pG-pG-pG-pC-pU-pG-pC-pC-pU-pG-pU-pA-pA-pG-pG-pA-pG-pC-pC-pU-pG-pA-pU-pA-pU-pG	Cyclic phosphorylation	0.84	99.9	1	28.37	782.345	-12	9397.22	9401.3	9397.21	2.35026e+06	MS2 RNA
2368-2396	pA-pU-pC-pG-pG-pG-pC-pU-pG-pC-pC-pU-pG-pU-pA-pA-pG-pG-pA-pG-pC-pC-pU-pG-pA-pU-pA-pU-pG	Cyclic phosphorylation	0.63	99.9	1.3	28.37	670.438	-14	9397.22	9401.56	9397.21	2.26208e+06	MS2 RNA
2368-2396	pA-pU-pC-pG-pG-pG-pC-pU-pG-pC-pC-pU-pG-pU-pA-pA-pG-pG-pA-pG-pC-pC-pU-pG-pA-pU-pA-pU-pG	Cyclic phosphorylation	0.42	99.9	1	28.36	722.164	-13	9397.22	9401.38	9397.21	2.42156e+06	MS2 RNA
2381-2396	pU-pA-pA-pG-pG-pA-pG-pC-pC-pU-pG-pA-pU-pA-pU-pG	Cyclic phosphorylation	0.43	100	1	17.14	649.829	-8	5204.69	5206.89	5204.68	3.83668e+06	MS2 RNA
2381-2396	pU-pA-pA-pG-pG-pA-pG-pC-pC-pU-pG-pA-pU-pA-pU-pG	Cyclic phosphorylation	0.24	100	1.1	17.12	1734.56	-3	5204.69	5206.87	5204.68	2.99536e+06	MS2 RNA
2381-2396	pU-pA-pA-pG-pG-pA-pG-pC-pC-pU-pG-pA-pU-pA-pU-pG	Cyclic phosphorylation	0.24	100	1	17.14	742.805	-7	5204.69	5206.89	5204.68	1.9626e+06	MS2 RNA
2403-2411	pU-pA-pC-pC-pU-pC-pC-pA-pG	Phosphorylation	-0.13	99.3	1	9.23	569.869	-5	2853.38	2854.49	2853.38	1.4781e+06	MS2 RNA
2403-2411	pU-pA-pC-pC-pU-pC-pC-pA-pG	Phosphorylation	-0.47	99.3	1	9.24	950.453	-3	2853.38	2854.47	2853.38	696250	MS2 RNA
2403-2411	pU-pA-pC-pC-pU-pC-pC-pA-pG	Cyclic phosphorylation	-0.54	99.4	1	8.19	708.085	-4	2835.37	2836.44	2835.37	2.64932e+06	MS2 RNA
2403-2411	pU-pA-pC-pC-pU-pC-pC-pA-pG	Cyclic phosphorylation	-0.8	99.4	1	8.19	566.266	-5	2835.37	2836.47	2835.37	5.61548e+06	MS2 RNA
2403-2411	pU-pA-pC-pC-pU-pC-pC-pA-pG	Phosphorylation	-0.81	99.3	1	9.23	712.337	-4	2853.38	2854.5	2853.38	2.26041e+06	MS2 RNA
2403-2411	pU-pA-pC-pC-pU-pC-pC-pA-pG	Cyclic phosphorylation	-0.88	99.4	1	8.17	944.449	-3	2835.37	2836.48	2835.37	1.11936e+06	MS2 RNA
2403-2411	pU-pA-pC-pC-pU-pC-pC-pA-pG	Phosphorylation	-0.98	99.3	1	9.23	1426.18	-2	2853.38	2854.51	2853.38	2.36019e+06	MS2 RNA
2403-2411	pU-pA-pC-pC-pU-pC-pC-pA-pG	Cyclic phosphorylation	-1.06	99.4	1.1	8.19	1417.18	-2	2835.37	2836.48	2835.37	4.23395e+06	MS2 RNA
2412-2451	pA-pA-pA-pG-pG-pG-pG-pU-pC-pG-pG-pU-pG-pC-pU-pU-pU-pC-pA-pU-pC-pA-pG-pA-pC-pG-pC-pC-pG-pG-pC-pU-pC-pA-pA-pA-pU-pC-pC-pG	Cyclic phosphorylation	-0.76	100	1	32.81	805.975	-16	12905.7	12911.7	12911.7	15573906	MS2 RNA
2412-2451	pA-pA-pA-pG-pG-pG-pG-pU-pC-pG-pG-pU-pG-pC-pU-pU-pU-pC-pA-pU-pC-pA-pG-pA-pC-pG-pC-pC-pG-pG-pC-pU-pC-pA-pA-pA-pU-pC-pC-pG	Cyclic phosphorylation	-3.41	100	1	32.81	859.707	-15	12905.7	12911.6	12911.7	12799485	MS2 RNA
2412-2451	pA-pA-pA-pG-pG-pG-pG-pU-pC-pG-pG-pU-pG-pC-pU-pU-pU-pC-pA-pU-pC-pA-pG-pA-pC-pG-pC-pC-pG-pG-pC-pU-pC-pA-pA-pA-pU-pC-pC-pG	Cyclic phosphorylation	-17.78	100	1	32.83	758.505	-17	12905.7	12911.4	12911.7	10251141	MS2 RNA
241-282	pA-pA-pC-pU-pG-pG-pA-pC-pU-pC-pC-pC-pG-pG-pU-pC-pG-pU-pU-pU-pU-pA-pA-pC-pU-pC-pG-pA-pC-pU-pG-pG-pG-pG-pC-pC-pA-pA-pA-pA-pC-pG	Cyclic phosphorylation	-5.65	100	1	34.05	899.378	-15	13500.8	13506.9	13507	8.22054e+06	MS2 RNA
241-282	pA-pA-pC-pU-pG-pG-pA-pC-pU-pC-pC-pC-pG-pG-pU-pC-pG-pU-pU-pU-pU-pA-pA-pC-pU-pC-pG-pA-pC-pU-pG-pG-pG-pG-pC-pC-pA-pA-pA-pA-pC-pG	Cyclic phosphorylation	-7.17	100	1	34.07	843.229	-16	13500.8	13506.9	13507	21840922	MS2 RNA
241-282	pA-pA-pC-pU-pG-pG-pA-pC-pU-pC-pC-pC-pG-pG-pU-pC-pG-pU-pU-pU-pU-pA-pA-pC-pU-pC-pG-pA-pC-pU-pG-pG-pG-pG-pC-pC-pA-pA-pA-pA-pC-pG	Cyclic phosphorylation	-9.41	100	1	34.07	793.509	-17	13500.8	13506.9	13507	18497698	MS2 RNA
241-282	pA-pA-pC-pU-pG-pG-pA-pC-pU-pC-pC-pC-pG-pG-pU-pC-pG-pU-pU-pU-pU-pA-pA-pC-pU-pC-pG-pA-pC-pU-pG-pG-pG-pG-pC-pC-pA-pA-pA-pA-pC-pG	Cyclic phosphorylation	-10.93	100	1	34.05	749.314	-18	13500.8	13506.9	13507	5.85195e+06	MS2 RNA
2416-2451	pG-pG-pG-pU-pC-pG-pG-pU-pG-pC-pU-pU-pU-pC-pA-pU-pC-pA-pG-pA-pC-pG-pC-pC-pG-pG-pC-pU-pC-pA-pA-pA-pU-pC-pC-pG	Cyclic phosphorylation	-19.66	100	1.1	29.7	963.868	-12	11573.5	11578.6	11578.8	1537484	MS2 RNA
2417-2451	pG-pG-pU-pC-pG-pG-pU-pG-pC-pU-pU-pU-pC-pA-pU-pC-pA-pG-pA-pC-pG-pC-pC-pG-pG-pC-pU-pC-pA-pA-pA-pU-pC-pC-pG	Cyclic phosphorylation	-17.98	96.6	1.3	29.38	863.105	-13	11228.5	11233.4	11233.6	925084	MS2 RNA
2456-2492	pU-pA-pU-pA-pG-pA-pC-pC-pU-pG-pA-pA-pU-pG-pA-pU-pC-pA-pA-pU-pC-pG-pA-pU-pC-pA-pA-pC-pC-pA-pG-pC-pG-pU-pC-pU-pG	Cyclic phosphorylation	-6.53	99.9	1.1	33.18	790.23	-15	11863.5	11869	11869.1	5031748	MS2 RNA
2456-2492	pU-pA-pU-pA-pG-pA-pC-pC-pU-pG-pA-pA-pU-pG-pA-pU-pC-pA-pA-pU-pC-pG-pA-pU-pC-pA-pA-pC-pC-pA-pG-pC-pG-pU-pC-pU-pG	Cyclic phosphorylation	-6.94	99.9	1	33.17	846.676	-14	11863.5	11869	11869.1	2.53061e+06	MS2 RNA
2461-2486	pA-pC-pC-pU-pG-pA-pA-pU-pG-pA-pU-pC-pA-pA-pU-pC-pG-pA-pU-pC-pA-pA-pC-pC-pA-pG	Cyclic phosphorylation	0.71	100	1.4	28.79	832.907	-10	8336.14	8339.71	8336.13	388326	MS2 RNA
2461-2486	pA-pC-pC-pU-pG-pA-pA-pU-pG-pA-pU-pC-pA-pA-pU-pC-pG-pA-pU-pC-pA-pA-pC-pC-pA-pG	Cyclic phosphorylation	-0.07	100	1	28.8	757.096	-11	8336.13	8340.01	8336.13	1.06077e+06	MS2 RNA
246-282	pG-pA-pC-pU-pC-pC-pC-pG-pG-pU-pC-pG-pU-pU-pU-pU-pA-pA-pC-pU-pC-pG-pA-pC-pU-pG-pG-pG-pG-pC-pC-pA-pA-pA-pA-pC-pG	Cyclic phosphorylation	-7.44	99.7	1.2	31.13	848.461	-14	11886.6	11892	11892	2.13488e+06	MS2 RNA
246-282	pG-pA-pC-pU-pC-pC-pC-pG-pG-pU-pC-pG-pU-pU-pU-pU-pA-pA-pC-pU-pC-pG-pA-pC-pU-pG-pG-pG-pG-pC-pC-pA-pA-pA-pA-pC-pG	Cyclic phosphorylation	-9.58	99.7	1.3	31.14	913.729	-13	11887.6	11891.9	11892	731905	MS2 RNA
246-282	pG-pA-pC-pU-pC-pC-pC-pG-pG-pU-pC-pG-pU-pU-pU-pU-pA-pA-pC-pU-pC-pG-pA-pC-pU-pG-pG-pG-pG-pC-pC-pA-pA-pA-pA-pC-pG	Cyclic phosphorylation	-18.53	99.7	1.1	31.11	791.764	-15	11886.6	11891.8	11892	1.35607e+06	MS2 RNA
2466-2486	pA-pA-pU-pG-pA-pU-pC-pA-pA-pU-pC-pG-pA-pU-pC-pA-pA-pC-pC-pA-pG	Cyclic phosphorylation	0.01	100	1	25.3	748.762	-9	6745.92	6748.78	6745.92	12723753	MS2 RNA
2466-2486	pA-pA-pU-pG-pA-pU-pC-pA-pA-pU-pC-pG-pA-pU-pC-pA-pA-pC-pC-pA-pG	Cyclic phosphorylation	-0.11	100	1	25.29	673.785	-10	6745.92	6748.76	6745.92	7.55602e+06	MS2 RNA
2466-2486	pA-pA-pU-pG-pA-pU-pC-pA-pA-pU-pC-pG-pA-pU-pC-pA-pA-pC-pC-pA-pG	Cyclic phosphorylation	-0.18	100	1.1	25.3	1685.97	-4	6745.92	6748.79	6745.92	3744827	MS2 RNA
2466-2486	pA-pA-pU-pG-pA-pU-pC-pA-pA-pU-pC-pG-pA-pU-pC-pA-pA-pC-pC-pA-pG	Cyclic phosphorylation	-0.26	100	1.9	25.3	1123.81	-6	6745.92	6748.83	6745.92	999402	MS2 RNA
2466-2486	pA-pA-pU-pG-pA-pU-pC-pA-pA-pU-pC-pG-pA-pU-pC-pA-pA-pC-pC-pA-pG	Cyclic phosphorylation	-0.33	100	1.2	25.29	612.441	-11	6745.92	6748.76	6745.92	1.27267e+06	MS2 RNA
2466-2486	pA-pA-pU-pG-pA-pU-pC-pA-pA-pU-pC-pG-pA-pU-pC-pA-pA-pC-pC-pA-pG	Phosphorylation	-0.37	100	1	25.63	844.734	-8	6763.93	6766.83	6763.93	2.18117e+06	MS2 RNA
2466-2486	pA-pA-pU-pG-pA-pU-pC-pA-pA-pU-pC-pG-pA-pU-pC-pA-pA-pC-pC-pA-pG	Cyclic phosphorylation	-0.4	100	1.9	25.32	2248.3	-3	6745.92	6748.78	6745.92	4.82563e+06	MS2 RNA
2466-2486	pA-pA-pU-pG-pA-pU-pC-pA-pA-pU-pC-pG-pA-pU-pC-pA-pA-pC-pC-pA-pG	Phosphorylation	-0.44	100	1	25.61	750.763	-9	6763.93	6766.81	6763.93	3.25294e+06	MS2 RNA
2466-2486	pA-pA-pU-pG-pA-pU-pC-pA-pA-pU-pC-pG-pA-pU-pC-pA-pA-pC-pC-pA-pG	Cyclic phosphorylation	-0.47	100	1.3	25.29	963.125	-7	6745.92	6748.73	6745.92	1.24885e+06	MS2 RNA
2466-2486	pA-pA-pU-pG-pA-pU-pC-pA-pA-pU-pC-pG-pA-pU-pC-pA-pA-pC-pC-pA-pG	Cyclic phosphorylation	-0.76	100	1	25.3	842.483	-8	6745.92	6748.72	6745.92	3.18593e+06	MS2 RNA
2466-2486	pA-pA-pU-pG-pA-pU-pC-pA-pA-pU-pC-pG-pA-pU-pC-pA-pA-pC-pC-pA-pG	Phosphorylation	-0.81	100	1.4	25.61	1690.47	-4	6763.93	6766.69	6763.93	864160	MS2 RNA
2466-2486	pA-pA-pU-pG-pA-pU-pC-pA-pA-pU-pC-pG-pA-pU-pC-pA-pA-pC-pC-pA-pG	Cyclic phosphorylation	-1.27	100	1.1	25.29	1348.78	-5	6745.91	6748.82	6745.92	1.18587e+06	MS2 RNA
2478-2486	pA-pU-pC-pA-pA-pC-pC-pA-pG	Phosphorylation	0.42	100	1	11.17	579.277	-5	2900.42	2901.57	2900.42	403224	MS2 RNA
2478-2486	pA-pU-pC-pA-pA-pC-pC-pA-pG	Cyclic phosphorylation	-0.06	98.3	1	10.75	719.845	-4	2882.41	2883.57	2882.41	902694	MS2 RNA
2478-2486	pA-pU-pC-pA-pA-pC-pC-pA-pG	Cyclic phosphorylation	-0.15	98.3	1.1	10.75	575.674	-5	2882.41	2883.5	2882.41	2154862	MS2 RNA
2478-2486	pA-pU-pC-pA-pA-pC-pC-pA-pG	Phosphorylation	-0.24	100	1	11.17	724.348	-4	2900.42	2901.53	2900.42	322641	MS2 RNA
2478-2486	pA-pU-pC-pA-pA-pC-pC-pA-pG	Cyclic phosphorylation	-0.66	98.3	1.3	10.74	1440.7	-2	2882.4	2883.54	2882.41	1537401	MS2 RNA
2478-2486	pA-pU-pC-pA-pA-pC-pC-pA-pG	Phosphorylation	-1	100	1	11.17	1449.7	-2	2900.41	2901.58	2900.42	438369	MS2 RNA
2499-2532	pC-pA-pG-pG-pG-pC-pA-pG-pC-pG-pU-pA-pG-pA-pU-pG-pG-pU-pU-pC-pG-pC-pU-pU-pG-pC-pG-pA-pC-pG-pA-pU-pA-pG	Cyclic phosphorylation	-4.55	100	1.1	29.9	850.567	-13	11066.5	11071.5	11071.6	2.23777e+06	MS2 RNA
2499-2532	pC-pA-pG-pG-pG-pC-pA-pG-pC-pG-pU-pA-pG-pA-pU-pG-pG-pU-pU-pC-pG-pC-pU-pU-pG-pC-pG-pA-pC-pG-pA-pU-pA-pG	Cyclic phosphorylation	-10.28	100	1	29.89	737.023	-15	11066.5	11071.5	11071.6	5325956	MS2 RNA
2502-2532	pG-pG-pC-pA-pG-pC-pG-pU-pA-pG-pA-pU-pG-pG-pU-pU-pC-pG-pC-pU-pU-pG-pC-pG-pA-pC-pG-pA-pU-pA-pG	Cyclic phosphorylation	0.49	99.5	1.1	28.63	840.02	-12	10087.3	10092	10092	1.76799e+06	MS2 RNA
2507-2532	pC-pG-pU-pA-pG-pA-pU-pG-pG-pU-pU-pC-pG-pC-pU-pU-pG-pC-pG-pA-pC-pG-pA-pU-pA-pG	Cyclic phosphorylation	0.95	100	1	25.25	841.201	-10	8418.08	8421.69	8418.07	1.44517e+06	MS2 RNA
2507-2532	pC-pG-pU-pA-pG-pA-pU-pG-pG-pU-pU-pC-pG-pC-pU-pU-pG-pC-pG-pA-pC-pG-pA-pU-pA-pG	Cyclic phosphorylation	-0.53	100	1	25.24	764.636	-11	8418.07	8421.82	8418.07	4047689	MS2 RNA
2507-2532	pC-pG-pU-pA-pG-pA-pU-pG-pG-pU-pU-pC-pG-pC-pU-pU-pG-pC-pG-pA-pC-pG-pA-pU-pA-pG	Cyclic phosphorylation	-0.53	100	1.1	25.25	700.833	-12	8418.07	8421.61	8418.07	2.5176e+06	MS2 RNA
2533-2566	pA-pC-pU-pU-pA-pU-pC-pG-pU-pC-pU-pG-pC-pA-pU-pC-pC-pG-pA-pU-pU-pC-pC-pA-pU-pC-pU-pC-pC-pG-pA-pU-pC-pG	Cyclic phosphorylation	-6.6	99.6	1.1	29.21	714.349	-15	10726.3	10731.2	10731.3	1217625	MS2 RNA
2533-2566	pA-pC-pU-pU-pA-pU-pC-pG-pU-pC-pU-pG-pC-pA-pU-pC-pC-pG-pA-pU-pU-pC-pC-pA-pU-pC-pU-pC-pC-pG-pA-pU-pC-pG	Cyclic phosphorylation	-19.53	99.6	1.3	29.22	765.445	-14	10726.3	10731.1	10731.3	2.19871e+06	MS2 RNA
2551-2562	pA-pU-pU-pC-pC-pA-pU-pC-pU-pC-pC-pG	Cyclic phosphorylation	0.74	99.2	1	11.83	624.571	-6	3752.46	3754.01	3752.46	934510	MS2 RNA
2551-2562	pA-pU-pU-pC-pC-pA-pU-pC-pU-pC-pC-pG	Cyclic phosphorylation	0.09	99.2	1.7	11.81	535.202	-7	3752.46	3753.71	3752.46	241077	MS2 RNA
2551-2562	pA-pU-pU-pC-pC-pA-pU-pC-pU-pC-pC-pG	Cyclic phosphorylation	0.02	99.2	1.1	11.85	1250.15	-3	3752.46	3754.01	3752.46	472098	MS2 RNA
2595-2610	pC-pU-pA-pU-pA-pU-pU-pC-pA-pU-pA-pU-pC-pU-pC-pG	Cyclic phosphorylation	0.74	100	1	16.27	716.793	-7	5023.6	5025.68	5023.6	2.67309e+06	MS2 RNA
2595-2610	pC-pU-pA-pU-pA-pU-pU-pC-pA-pU-pA-pU-pC-pU-pC-pG	Cyclic phosphorylation	0.74	100	1.2	16.28	836.594	-6	5023.6	5025.67	5023.6	671824	MS2 RNA
2595-2610	pC-pU-pA-pU-pA-pU-pU-pC-pA-pU-pA-pU-pC-pU-pC-pG	Cyclic phosphorylation	0.64	100	1	16.25	627.193	-8	5023.6	5025.69	5023.6	6.09159e+06	MS2 RNA
2595-2610	pC-pU-pA-pU-pA-pU-pU-pC-pA-pU-pA-pU-pC-pU-pC-pG	Cyclic phosphorylation	0.35	100	1.1	16.25	1673.86	-3	5023.6	5025.73	5023.6	4.43225e+06	MS2 RNA
2621-2631	pC-pU-pC-pA-pC-pA-pC-pU-pA-pC-pG	Cyclic phosphorylation	-0.17	100	1.1	11	1734.22	-2	3469.46	3470.92	3469.46	5531111	MS2 RNA
2621-2631	pC-pU-pC-pA-pC-pA-pC-pU-pA-pC-pG	Cyclic phosphorylation	-0.32	100	1	11.02	693.085	-5	3469.46	3470.76	3469.46	6695077	MS2 RNA
2621-2631	pC-pU-pC-pA-pC-pA-pC-pU-pA-pC-pG	Cyclic phosphorylation	-0.32	100	1	11.02	866.358	-4	3469.46	3470.82	3469.46	2.09606e+06	MS2 RNA
2621-2631	pC-pU-pC-pA-pC-pA-pC-pU-pA-pC-pG	Cyclic phosphorylation	-0.46	100	1	11.03	1155.81	-3	3469.46	3470.91	3469.46	4900810	MS2 RNA
2621-2631	pC-pU-pC-pA-pC-pA-pC-pU-pA-pC-pG	Cyclic phosphorylation	-0.6	100	1.1	11.02	577.403	-6	3469.46	3470.93	3469.46	14127584	MS2 RNA
264-267 | 415-418 | 586-589 | 607-610 | 629-632 | 1048-1051 | 1254-1257 | 1362-1365 | 1445-1448 | 1807-1810 | 1821-1824 | 2319-2322 | 2607-2610 | 3096-3099 | 3137-3140 | 3171-3174 | 3188-3191 | 3205-3208 | 3214-3217 | 3391-3394 | 3434-3437	pC-pU-pC-pG	Phosphorylation	-0.98	95.5	1	3.86	638.575	-2	1279.16	1279.58	1279.17	1.48665e+06	MS2 RNA
264-267 | 415-418 | 586-589 | 607-610 | 629-632 | 1048-1051 | 1254-1257 | 1362-1365 | 1445-1448 | 1807-1810 | 1821-1824 | 2319-2322 | 2607-2610 | 3096-3099 | 3137-3140 | 3171-3174 | 3188-3191 | 3205-3208 | 3214-3217 | 3391-3394 | 3434-3437	pC-pU-pC-pG	Cyclic phosphorylation	-1.38	96.7	1	3.77	419.377	-3	1261.15	1261.82	1261.16	415264	MS2 RNA
264-267 | 415-418 | 586-589 | 607-610 | 629-632 | 1048-1051 | 1254-1257 | 1362-1365 | 1445-1448 | 1807-1810 | 1821-1824 | 2319-2322 | 2607-2610 | 3096-3099 | 3137-3140 | 3171-3174 | 3188-3191 | 3205-3208 | 3214-3217 | 3391-3394 | 3434-3437	pC-pU-pC-pG	Cyclic phosphorylation	-1.57	96.7	1.3	3.76	1260.15	-1	1261.15	1261.77	1261.16	1.0005e+06	MS2 RNA
264-267 | 415-418 | 586-589 | 607-610 | 629-632 | 1048-1051 | 1254-1257 | 1362-1365 | 1445-1448 | 1807-1810 | 1821-1824 | 2319-2322 | 2607-2610 | 3096-3099 | 3137-3140 | 3171-3174 | 3188-3191 | 3205-3208 | 3214-3217 | 3391-3394 | 3434-3437	pC-pU-pC-pG	Cyclic phosphorylation	-1.67	96.7	1	3.76	629.569	-2	1261.15	1261.72	1261.16	5.91535e+06	MS2 RNA
2657-2678	pA-pU-pG-pG-pG-pA-pA-pC-pU-pA-pU-pU-pU-pU-pC-pC-pA-pC-pA-pA-pU-pG	Cyclic phosphorylation	0.22	100	1.2	24.52	639.802	-11	7045.9	7049.02	7045.9	855028	MS2 RNA
2657-2678	pA-pU-pG-pG-pG-pA-pA-pC-pU-pA-pU-pU-pU-pU-pC-pC-pA-pC-pA-pA-pU-pG	Cyclic phosphorylation	-0.45	100	1.1	24.56	782.093	-9	7045.9	7048.8	7045.9	1.23592e+06	MS2 RNA
2657-2678	pA-pU-pG-pG-pG-pA-pA-pC-pU-pA-pU-pU-pU-pU-pC-pC-pA-pC-pA-pA-pU-pG	Cyclic phosphorylation	-0.86	100	1	24.55	703.883	-10	7045.89	7048.97	7045.9	2.31515e+06	MS2 RNA
2657-2678	pA-pU-pG-pG-pG-pA-pA-pC-pU-pA-pU-pU-pU-pU-pC-pC-pA-pC-pA-pA-pU-pG	Cyclic phosphorylation	-1	100	2	24.54	1761.22	-4	7045.89	7049.03	7045.9	869942	MS2 RNA
2660-2678	pG-pG-pA-pA-pC-pU-pA-pU-pU-pU-pU-pC-pC-pA-pC-pA-pA-pU-pG	Cyclic phosphorylation	0.58	100	1	20.53	757.465	-8	6065.78	6068.42	6065.77	1.37303e+06	MS2 RNA
2660-2678	pG-pG-pA-pA-pC-pU-pA-pU-pU-pU-pU-pC-pC-pA-pC-pA-pA-pU-pG	Cyclic phosphorylation	0.34	100	1.5	20.52	865.818	-7	6065.78	6068.34	6065.77	578935	MS2 RNA
2660-2697	pG-pG-pA-pA-pC-pU-pA-pU-pU-pU-pU-pC-pC-pA-pC-pA-pA-pU-pG-pG-pG-pA-pA-pA-pU-pG-pG-pG-pU-pU-pC-pA-pC-pA-pU-pU-pU-pG	Cyclic phosphorylation	5.01	100	1.4	33.15	814.429	-15	12227.6	12233.1	12227.6	1.68638e+06	MS2 RNA
2660-2697	pG-pG-pA-pA-pC-pU-pA-pU-pU-pU-pU-pC-pC-pA-pC-pA-pA-pU-pG-pG-pG-pA-pA-pA-pU-pG-pG-pG-pU-pU-pC-pA-pC-pA-pU-pU-pU-pG	Cyclic phosphorylation	-0.17	100	1.1	33.13	814.698	-15	12227.6	12232.8	12227.6	1.62378e+06	MS2 RNA
2660-2697	pG-pG-pA-pA-pC-pU-pA-pU-pU-pU-pU-pC-pC-pA-pC-pA-pA-pU-pG-pG-pG-pA-pA-pA-pU-pG-pG-pG-pU-pU-pC-pA-pC-pA-pU-pU-pU-pG	Cyclic phosphorylation	-1.85	100	1.1	33.16	872.747	-14	12227.5	12233	12227.6	3.47695e+06	MS2 RNA
2661-2697	pG-pA-pA-pC-pU-pA-pU-pU-pU-pU-pC-pC-pA-pC-pA-pA-pU-pG-pG-pG-pA-pA-pA-pU-pG-pG-pG-pU-pU-pC-pA-pC-pA-pU-pU-pU-pG	Cyclic phosphorylation	-18.21	96.1	1.1	33.08	848.101	-14	11882.5	11887.8	11888	2054523	MS2 RNA
2662-2678	pA-pA-pC-pU-pA-pU-pU-pU-pU-pC-pC-pA-pC-pA-pA-pU-pG	Cyclic phosphorylation	0.43	100	1	20.17	671.203	-8	5375.68	5377.89	5375.68	2.58696e+06	MS2 RNA
2662-2678	pA-pA-pC-pU-pA-pU-pU-pU-pU-pC-pC-pA-pC-pA-pA-pU-pG	Cyclic phosphorylation	-0.02	100	1.4	20.17	1791.56	-3	5375.68	5377.94	5375.68	1.86216e+06	MS2 RNA
2662-2678	pA-pA-pC-pU-pA-pU-pU-pU-pU-pC-pC-pA-pC-pA-pA-pU-pG	Cyclic phosphorylation	-0.06	100	1	20.19	767.233	-7	5375.68	5377.93	5375.68	1.22657e+06	MS2 RNA
2662-2685	pA-pA-pC-pU-pA-pU-pU-pU-pU-pC-pC-pA-pC-pA-pA-pU-pG-pG-pG-pA-pA-pA-pU-pG	Cyclic phosphorylation	0.14	100	1.1	27.11	769.694	-10	7704.01	7707.51	7704	1.96179e+06	MS2 RNA
2662-2685	pA-pA-pC-pU-pA-pU-pU-pU-pU-pC-pC-pA-pC-pA-pA-pU-pG-pG-pG-pA-pA-pA-pU-pG	Cyclic phosphorylation	-0.35	100	1	27.09	699.539	-11	7704	7707.18	7704	2147679	MS2 RNA
2662-2687	pA-pA-pC-pU-pA-pU-pU-pU-pU-pC-pC-pA-pC-pA-pA-pU-pG-pG-pG-pA-pA-pA-pU-pG-pG-pG	Cyclic phosphorylation	0.91	100	1.1	28.73	698.752	-12	8394.11	8397.67	8394.1	846613	MS2 RNA
2662-2687	pA-pA-pC-pU-pA-pU-pU-pU-pU-pC-pC-pA-pC-pA-pA-pU-pG-pG-pG-pA-pA-pA-pU-pG-pG-pG	Cyclic phosphorylation	-0.11	100	1	28.73	762.366	-11	8394.1	8397.87	8394.1	1.69469e+06	MS2 RNA
2662-2687	pA-pA-pC-pU-pA-pU-pU-pU-pU-pC-pC-pA-pC-pA-pA-pU-pG-pG-pG-pA-pA-pA-pU-pG-pG-pG	Cyclic phosphorylation	-1.39	100	1.1	28.73	838.804	-10	8394.09	8398.01	8394.1	1.13568e+06	MS2 RNA
2704-2727	pA-pG-pU-pC-pC-pA-pU-pG-pA-pU-pA-pU-pU-pC-pU-pG-pG-pG-pC-pA-pA-pU-pA-pG	Phosphorylation	0.32	98.2	1.1	26.5	860.882	-9	7754.01	7757.46	7754.01	553888	MS2 RNA
2704-2727	pA-pG-pU-pC-pC-pA-pU-pG-pA-pU-pA-pU-pU-pC-pU-pG-pG-pG-pC-pA-pA-pU-pA-pG	Cyclic phosphorylation	-0.43	100	1.2	26.22	858.882	-9	7735.99	7739.42	7735.99	749809	MS2 RNA
2704-2727	pA-pG-pU-pC-pC-pA-pU-pG-pA-pU-pA-pU-pU-pC-pU-pG-pG-pG-pC-pA-pA-pU-pA-pG	Cyclic phosphorylation	-0.55	100	1	26.22	772.893	-10	7735.99	7739.4	7735.99	2016587	MS2 RNA
2712-2719	pA-pU-pA-pU-pU-pC-pU-pG	Phosphorylation	-0.03	99.9	1	8.68	509.254	-5	2550.31	2551.06	2550.31	353149	MS2 RNA
2712-2719	pA-pU-pA-pU-pU-pC-pU-pG	Phosphorylation	-0.32	99.9	1	8.7	636.569	-4	2550.3	2551.3	2550.31	1.55495e+06	MS2 RNA
2712-2719	pA-pU-pA-pU-pU-pC-pU-pG	Phosphorylation	-0.41	99.9	1	8.68	1274.14	-2	2550.3	2551.32	2550.31	1.51343e+06	MS2 RNA
2712-2719	pA-pU-pA-pU-pU-pC-pU-pG	Cyclic phosphorylation	-0.98	100	1	7.61	843.09	-3	2532.29	2533.31	2532.3	1.25886e+06	MS2 RNA
2712-2719	pA-pU-pA-pU-pU-pC-pU-pG	Cyclic phosphorylation	-1.27	100	1	7.61	632.066	-4	2532.29	2533.27	2532.3	3.51634e+06	MS2 RNA
2712-2719	pA-pU-pA-pU-pU-pC-pU-pG	Phosphorylation	-1.56	99.9	1	8.72	849.093	-3	2550.3	2550.9	2550.31	376242	MS2 RNA
2712-2719	pA-pU-pA-pU-pU-pC-pU-pG	Cyclic phosphorylation	-1.75	100	1	7.61	505.451	-5	2532.29	2533.3	2532.3	7316529	MS2 RNA
2712-2719	pA-pU-pA-pU-pU-pC-pU-pG	Cyclic phosphorylation	-1.95	100	1	7.61	1265.14	-2	2532.29	2533.3	2532.3	7641404	MS2 RNA
2728-2733	pU-pC-pA-pA-pA-pG	Phosphorylation	-0.5	99.9	1	5.4	652.753	-3	1961.28	1961.96	1961.28	1.32996e+06	MS2 RNA
2728-2733	pU-pC-pA-pA-pA-pG	Phosphorylation	-0.68	99.9	1	5.4	489.313	-4	1961.28	1961.96	1961.28	225375	MS2 RNA
2728-2733	pU-pC-pA-pA-pA-pG	Phosphorylation	-1.18	99.9	1	5.4	979.633	-2	1961.28	1961.97	1961.28	2.35112e+06	MS2 RNA
2736-2751	pA-pC-pC-pC-pA-pA-pA-pU-pC-pC-pA-pU-pU-pU-pU-pG	Cyclic phosphorylation	0.5	100	1	17.46	629.948	-8	5045.65	5047.75	5045.64	15413333	MS2 RNA
2736-2751	pA-pC-pC-pC-pA-pA-pA-pU-pC-pC-pA-pU-pU-pU-pU-pG	Cyclic phosphorylation	0.21	100	1.6	17.48	1008.52	-5	5045.64	5047.75	5045.64	1.40061e+06	MS2 RNA
2736-2751	pA-pC-pC-pC-pA-pA-pA-pU-pC-pC-pA-pU-pU-pU-pU-pG	Cyclic phosphorylation	0.21	100	1	17.48	720.085	-7	5045.64	5047.77	5045.64	10909749	MS2 RNA
2736-2751	pA-pC-pC-pC-pA-pA-pA-pU-pC-pC-pA-pU-pU-pU-pU-pG	Phosphorylation	0.05	100	1	18.88	722.658	-7	5063.65	5065.8	5063.65	1.58419e+06	MS2 RNA
2736-2751	pA-pC-pC-pC-pA-pA-pA-pU-pC-pC-pA-pU-pU-pU-pU-pG	Cyclic phosphorylation	0.02	100	1.5	17.45	1681.54	-3	5045.64	5047.79	5045.64	12590797	MS2 RNA
2736-2751	pA-pC-pC-pC-pA-pA-pA-pU-pC-pC-pA-pU-pU-pU-pU-pG	Phosphorylation	0	100	1.1	18.88	1687.55	-3	5063.65	5065.76	5063.65	1.24412e+06	MS2 RNA
2736-2751	pA-pC-pC-pC-pA-pA-pA-pU-pC-pC-pA-pU-pU-pU-pU-pG	Cyclic phosphorylation	-0.04	100	1.2	17.46	1260.9	-4	5045.64	5047.84	5045.64	1.70788e+06	MS2 RNA
2736-2751	pA-pC-pC-pC-pA-pA-pA-pU-pC-pC-pA-pU-pU-pU-pU-pG	Cyclic phosphorylation	-0.04	100	1.1	17.51	840.267	-6	5045.64	5047.72	5045.64	2.09588e+06	MS2 RNA
2736-2751	pA-pC-pC-pC-pA-pA-pA-pU-pC-pC-pA-pU-pU-pU-pU-pG	Phosphorylation	-0.96	100	1.3	18.88	843.269	-6	5063.65	5065.88	5063.65	570718	MS2 RNA
2736-2752	pA-pC-pC-pC-pA-pA-pA-pU-pC-pC-pA-pU-pU-pU-pU-pG-pG	Cyclic phosphorylation	0.11	100	1	19.25	673.08	-8	5390.69	5393.12	5390.69	919194	MS2 RNA
2736-2752	pA-pC-pC-pC-pA-pA-pA-pU-pC-pC-pA-pU-pU-pU-pU-pG-pG	Cyclic phosphorylation	-0.18	100	1.1	19.27	769.234	-7	5390.69	5393.15	5390.69	647499	MS2 RNA
2736-2757	pA-pC-pC-pC-pA-pA-pA-pU-pC-pC-pA-pU-pU-pU-pU-pG-pG-pU-pA-pA-pC-pG	Cyclic phosphorylation	-0.04	100	1.2	24.54	635.984	-11	7004.91	7007.87	7004.91	1.10293e+06	MS2 RNA
2736-2757	pA-pC-pC-pC-pA-pA-pA-pU-pC-pC-pA-pU-pU-pU-pU-pG-pG-pU-pA-pA-pC-pG	Cyclic phosphorylation	-0.25	100	1.1	24.54	699.684	-10	7004.91	7007.92	7004.91	7708379	MS2 RNA
2736-2757	pA-pC-pC-pC-pA-pA-pA-pU-pC-pC-pA-pU-pU-pU-pU-pG-pG-pU-pA-pA-pC-pG	Cyclic phosphorylation	-0.46	100	1.4	24.56	1750.97	-4	7004.91	7008.01	7004.91	2.69615e+06	MS2 RNA
2736-2757	pA-pC-pC-pC-pA-pA-pA-pU-pC-pC-pA-pU-pU-pU-pU-pG-pG-pU-pA-pA-pC-pG	Cyclic phosphorylation	-0.67	100	1.8	24.54	1166.98	-6	7004.9	7007.71	7004.91	580160	MS2 RNA
2736-2757	pA-pC-pC-pC-pA-pA-pA-pU-pC-pC-pA-pU-pU-pU-pU-pG-pG-pU-pA-pA-pC-pG	Cyclic phosphorylation	-0.67	100	1	24.55	777.649	-9	7004.9	7007.96	7004.91	4.92168e+06	MS2 RNA
2736-2757	pA-pC-pC-pC-pA-pA-pA-pU-pC-pC-pA-pU-pU-pU-pU-pG-pG-pU-pA-pA-pC-pG	Cyclic phosphorylation	-0.81	100	1.3	24.56	874.856	-8	7004.9	7008	7004.91	1.41314e+06	MS2 RNA
2736-2757	pA-pC-pC-pC-pA-pA-pA-pU-pC-pC-pA-pU-pU-pU-pU-pG-pG-pU-pA-pA-pC-pG	Cyclic phosphorylation	-1.02	100	1.3	24.55	1400.57	-5	7004.9	7007.98	7004.91	702351	MS2 RNA
2736-2757	pA-pC-pC-pC-pA-pA-pA-pU-pC-pC-pA-pU-pU-pU-pU-pG-pG-pU-pA-pA-pC-pG	Cyclic phosphorylation	-1.09	100	1.6	24.54	999.98	-7	7004.9	7007.9	7004.91	669991	MS2 RNA
2762-2769	pA-pA-pC-pC-pA-pU-pA-pG	Cyclic phosphorylation	-0.16	99.9	1	9.79	858.449	-3	2577.36	2578.39	2577.37	1.33867e+06	MS2 RNA
2762-2769	pA-pA-pC-pC-pA-pU-pA-pG	Phosphorylation	-0.16	98.9	1	10.83	864.118	-3	2595.38	2596.4	2595.38	1.00484e+06	MS2 RNA
2762-2769	pA-pA-pC-pC-pA-pU-pA-pG	Cyclic phosphorylation	-0.44	99.9	1	9.77	514.466	-5	2577.36	2578.37	2577.37	4.21795e+06	MS2 RNA
2762-2769	pA-pA-pC-pC-pA-pU-pA-pG	Phosphorylation	-0.63	98.9	1	10.83	647.836	-4	2595.37	2596.42	2595.38	4674655	MS2 RNA
2762-2769	pA-pA-pC-pC-pA-pU-pA-pG	Cyclic phosphorylation	-0.72	99.9	1	9.77	643.334	-4	2577.36	2578.4	2577.37	5144458	MS2 RNA
2762-2769	pA-pA-pC-pC-pA-pU-pA-pG	Phosphorylation	-0.72	98.9	1	10.83	1296.68	-2	2595.37	2596.38	2595.38	3.91485e+06	MS2 RNA
2762-2769	pA-pA-pC-pC-pA-pU-pA-pG	Cyclic phosphorylation	-1.1	99.9	1	9.79	1287.67	-2	2577.36	2578.39	2577.37	7.1592e+06	MS2 RNA
2771-2800	pC-pA-pU-pC-pU-pA-pC-pG-pG-pG-pG-pA-pC-pG-pA-pU-pA-pU-pU-pA-pU-pA-pU-pG-pU-pC-pC-pC-pA-pG	Cyclic phosphorylation	2.57	100	1	29.46	874.743	-11	9631.27	9635.53	9631.24	2382684	MS2 RNA
2771-2800	pC-pA-pU-pC-pU-pA-pC-pG-pG-pG-pG-pA-pC-pG-pA-pU-pA-pU-pU-pA-pU-pA-pU-pG-pU-pC-pC-pC-pA-pG	Cyclic phosphorylation	1.45	100	1.1	29.48	687.225	-14	9631.26	9635.7	9631.24	3576297	MS2 RNA
2771-2800	pC-pA-pU-pC-pU-pA-pC-pG-pG-pG-pG-pA-pC-pG-pA-pU-pA-pU-pU-pA-pU-pA-pU-pG-pU-pC-pC-pC-pA-pG	Cyclic phosphorylation	1.05	100	1	29.48	801.847	-12	9631.25	9635.47	9631.24	7979743	MS2 RNA
2771-2800	pC-pA-pU-pC-pU-pA-pC-pG-pG-pG-pG-pA-pC-pG-pA-pU-pA-pU-pU-pA-pU-pA-pU-pG-pU-pC-pC-pC-pA-pG	Cyclic phosphorylation	0.14	100	1	29.48	740.089	-13	9631.25	9635.44	9631.24	8321527	MS2 RNA
2771-2800	pC-pA-pU-pC-pU-pA-pC-pG-pG-pG-pG-pA-pC-pG-pA-pU-pA-pU-pU-pA-pU-pA-pU-pG-pU-pC-pC-pC-pA-pG	Cyclic phosphorylation	-2.48	100	1.6	29.46	1069.46	-9	9631.22	9635.65	9631.24	635764	MS2 RNA
2771-2800	pC-pA-pU-pC-pU-pA-pC-pG-pG-pG-pG-pA-pC-pG-pA-pU-pA-pU-pU-pA-pU-pA-pU-pG-pU-pC-pC-pC-pA-pG	Cyclic phosphorylation	-3.49	100	1.8	29.48	1203.4	-8	9631.21	9635.46	9631.24	655785	MS2 RNA
2771-2802	pC-pA-pU-pC-pU-pA-pC-pG-pG-pG-pG-pA-pC-pG-pA-pU-pA-pU-pU-pA-pU-pA-pU-pG-pU-pC-pC-pC-pA-pG-pU-pG	Cyclic phosphorylation	5.77	100	1	30.25	733.73	-14	10282.3	10287.2	10287.1	4307537	MS2 RNA
2771-2802	pC-pA-pU-pC-pU-pA-pC-pG-pG-pG-pG-pA-pC-pG-pA-pU-pA-pU-pU-pA-pU-pA-pU-pG-pU-pC-pC-pC-pA-pG-pU-pG	Cyclic phosphorylation	-8.25	100	1	30.28	790.325	-13	10282.3	10287	10287.1	3.82867e+06	MS2 RNA
2779-2800	pG-pG-pG-pA-pC-pG-pA-pU-pA-pU-pU-pA-pU-pA-pU-pG-pU-pC-pC-pC-pA-pG	Cyclic phosphorylation	0.03	100	1	24.16	788.318	-9	7100.92	7104.12	7100.92	1.04231e+06	MS2 RNA
2785-2794	pA-pU-pA-pU-pU-pA-pU-pA-pU-pG	Cyclic phosphorylation	0	100	1.1	11.68	531.057	-6	3191.38	3192.75	3191.38	2368519	MS2 RNA
2785-2794	pA-pU-pA-pU-pU-pA-pU-pA-pU-pG	Cyclic phosphorylation	-0.3	100	1	11.68	637.47	-5	3191.38	3192.6	3191.38	3.39652e+06	MS2 RNA
2785-2794	pA-pU-pA-pU-pU-pA-pU-pA-pU-pG	Cyclic phosphorylation	-0.38	100	1	11.68	797.089	-4	3191.38	3192.87	3191.38	603052	MS2 RNA
2785-2794	pA-pU-pA-pU-pU-pA-pU-pA-pU-pG	Cyclic phosphorylation	-0.46	100	1	11.68	1063.12	-3	3191.38	3192.58	3191.38	963947	MS2 RNA
2785-2794	pA-pU-pA-pU-pU-pA-pU-pA-pU-pG	Phosphorylation	-0.63	100	1	12.22	641.072	-5	3209.39	3210.84	3209.39	642531	MS2 RNA
2785-2794	pA-pU-pA-pU-pU-pA-pU-pA-pU-pG	Phosphorylation	-0.93	100	1	12.2	1604.19	-2	3209.39	3210.8	3209.39	383486	MS2 RNA
2785-2794	pA-pU-pA-pU-pU-pA-pU-pA-pU-pG	Cyclic phosphorylation	-0.99	100	1	11.68	1595.18	-2	3191.38	3192.77	3191.38	2.6888e+06	MS2 RNA
2805-2823	pA-pU-pU-pG-pC-pA-pC-pC-pC-pC-pG-pU-pG-pU-pG-pC-pU-pA-pG	Cyclic phosphorylation	0.74	100	1.1	19.71	606.47	-10	6072.77	6075.49	6072.77	2.19308e+06	MS2 RNA
2805-2823	pA-pU-pU-pG-pC-pA-pC-pC-pC-pC-pG-pU-pG-pU-pG-pC-pU-pA-pG	Cyclic phosphorylation	0.5	100	1	19.71	673.967	-9	6072.77	6075.41	6072.77	7.17899e+06	MS2 RNA
2805-2823	pA-pU-pU-pG-pC-pA-pC-pC-pC-pC-pG-pU-pG-pU-pG-pC-pU-pA-pG	Cyclic phosphorylation	0.42	100	1.7	19.73	2023.92	-3	6072.77	6075.38	6072.77	3.77554e+06	MS2 RNA
2805-2823	pA-pU-pU-pG-pC-pA-pC-pC-pC-pC-pG-pU-pG-pU-pG-pC-pU-pA-pG	Cyclic phosphorylation	0.34	100	1	19.73	758.339	-8	6072.77	6075.38	6072.77	4758176	MS2 RNA
2805-2823	pA-pU-pU-pG-pC-pA-pC-pC-pC-pC-pG-pU-pG-pU-pG-pC-pU-pA-pG	Phosphorylation	0	98.3	1.3	20.14	760.591	-8	6090.78	6093.39	6090.78	520702	MS2 RNA
2805-2823	pA-pU-pU-pG-pC-pA-pC-pC-pC-pC-pG-pU-pG-pU-pG-pC-pU-pA-pG	Cyclic phosphorylation	-0.04	100	1.4	19.73	1213.95	-5	6072.77	6075.2	6072.77	757080	MS2 RNA
2805-2823	pA-pU-pU-pG-pC-pA-pC-pC-pC-pC-pG-pU-pG-pU-pG-pC-pU-pA-pG	Cyclic phosphorylation	-0.04	100	1.9	19.73	1011.46	-6	6072.77	6075.45	6072.77	665361	MS2 RNA
2805-2823	pA-pU-pU-pG-pC-pA-pC-pC-pC-pC-pG-pU-pG-pU-pG-pC-pU-pA-pG	Cyclic phosphorylation	-0.68	100	1.1	19.73	866.961	-7	6072.76	6075.73	6072.77	1.18845e+06	MS2 RNA
2805-2823	pA-pU-pU-pG-pC-pA-pC-pC-pC-pC-pG-pU-pG-pU-pG-pC-pU-pA-pG	Cyclic phosphorylation	-1.01	100	1.2	19.71	1517.43	-4	6072.76	6075.48	6072.77	1.53227e+06	MS2 RNA
2824-2841	pA-pG-pG-pC-pA-pC-pU-pU-pG-pC-pC-pU-pA-pC-pU-pA-pC-pG	Cyclic phosphorylation	0.8	99.7	1	17.17	718.087	-8	5750.75	5753.27	5750.75	2.33702e+06	MS2 RNA
2824-2841	pA-pG-pG-pC-pA-pC-pU-pU-pG-pC-pC-pU-pA-pC-pU-pA-pC-pG	Cyclic phosphorylation	0.46	99.7	1.1	17.19	820.815	-7	5750.75	5753.29	5750.75	925218	MS2 RNA
2824-2841	pA-pG-pG-pC-pA-pC-pU-pU-pG-pC-pC-pU-pA-pC-pU-pA-pC-pG	Cyclic phosphorylation	-0.72	99.7	1.2	17.2	638.299	-9	5750.74	5753.16	5750.75	950295	MS2 RNA
2824-2860	pA-pG-pG-pC-pA-pC-pU-pU-pG-pC-pC-pU-pA-pC-pU-pA-pC-pG-pG-pU-pU-pU-pU-pA-pA-pA-pC-pC-pG-pA-pA-pU-pC-pU-pU-pC-pG	Cyclic phosphorylation	-9.75	100	1	32.29	841.742	-14	11793.5	11798.8	11799	12473555	MS2 RNA
2824-2860	pA-pG-pG-pC-pA-pC-pU-pU-pG-pC-pC-pU-pA-pC-pU-pA-pC-pG-pG-pU-pU-pU-pU-pA-pA-pA-pC-pC-pG-pA-pA-pU-pC-pU-pU-pC-pG	Cyclic phosphorylation	-10.17	100	1.1	32.28	1071.67	-11	11793.5	11798.8	11799	1.47415e+06	MS2 RNA
2824-2860	pA-pG-pG-pC-pA-pC-pU-pU-pG-pC-pC-pU-pA-pC-pU-pA-pC-pG-pG-pU-pU-pU-pU-pA-pA-pA-pC-pC-pG-pA-pA-pU-pC-pU-pU-pC-pG	Cyclic phosphorylation	-10.25	100	1.1	32.28	982.201	-12	11793.5	11798.8	11799	2.02959e+06	MS2 RNA
2824-2860	pA-pG-pG-pC-pA-pC-pU-pU-pG-pC-pC-pU-pA-pC-pU-pA-pC-pG-pG-pU-pU-pU-pU-pA-pA-pA-pC-pC-pG-pA-pA-pU-pC-pU-pU-pC-pG	Cyclic phosphorylation	-16.62	100	1.1	32.29	736.399	-16	11793.5	11798.8	11799	9700203	MS2 RNA
2833-2852	pC-pC-pU-pA-pC-pU-pA-pC-pG-pG-pU-pU-pU-pU-pA-pA-pA-pC-pC-pG	Cyclic phosphorylation	-0.5	96.2	1.4	20.88	704.416	-9	6346.8	6349.62	6346.8	557648	MS2 RNA
284-288 | 1092-1096	pA-pA-pC-pA-pG	Phosphorylation	-0.72	99.9	1	5.64	550.745	-3	1655.26	1655.82	1655.26	1.20132e+06	MS2 RNA
284-288 | 1092-1096	pA-pA-pC-pA-pG	Phosphorylation	-1.23	99.9	1	5.64	826.62	-2	1655.25	1655.88	1655.26	1.78553e+06	MS2 RNA
2843-2852	pU-pU-pU-pU-pA-pA-pA-pC-pC-pG	Cyclic phosphorylation	-0.19	96	1.4	10.42	790.84	-4	3166.39	3167.72	3166.39	481957	MS2 RNA
2843-2852	pU-pU-pU-pU-pA-pA-pA-pC-pC-pG	Cyclic phosphorylation	-0.26	96	1	10.45	632.471	-5	3166.39	3167.74	3166.39	2.08693e+06	MS2 RNA
2843-2852	pU-pU-pU-pU-pA-pA-pA-pC-pC-pG	Cyclic phosphorylation	-0.34	96	1	10.44	526.891	-6	3166.39	3167.76	3166.39	1.24041e+06	MS2 RNA
2843-2852	pU-pU-pU-pU-pA-pA-pA-pC-pC-pG	Cyclic phosphorylation	-0.5	96	1.4	10.44	1054.79	-3	3166.39	3167.53	3166.39	562466	MS2 RNA
2843-2852	pU-pU-pU-pU-pA-pA-pA-pC-pC-pG	Cyclic phosphorylation	-0.5	96	1.1	10.44	1582.69	-2	3166.39	3167.54	3166.39	1.9542e+06	MS2 RNA
2853-2860	pA-pA-pU-pC-pU-pU-pC-pG	Cyclic phosphorylation	-0.45	99.7	1	8.02	631.82	-4	2531.31	2532.34	2531.31	1.1893e+06	MS2 RNA
2853-2860	pA-pA-pU-pC-pU-pU-pC-pG	Cyclic phosphorylation	-0.55	99.7	1	8.02	505.455	-5	2531.31	2532.31	2531.31	1.67031e+06	MS2 RNA
2853-2860	pA-pA-pU-pC-pU-pU-pC-pG	Cyclic phosphorylation	-0.64	99.7	1	8.04	842.763	-3	2531.31	2532.3	2531.31	376238	MS2 RNA
2853-2860	pA-pA-pU-pC-pU-pU-pC-pG	Cyclic phosphorylation	-0.74	99.7	1.1	8.02	1265.15	-2	2531.31	2532.34	2531.31	1.99845e+06	MS2 RNA
2861-2887	pU-pA-pA-pA-pA-pC-pG-pU-pU-pC-pG-pU-pG-pU-pC-pC-pG-pG-pG-pC-pU-pC-pU-pU-pU-pC-pG	Cyclic phosphorylation	0.88	99.9	1.1	25.15	782.998	-11	8621.07	8624.54	8621.06	630437	MS2 RNA
2861-2887	pU-pA-pA-pA-pA-pC-pG-pU-pU-pC-pG-pU-pG-pU-pC-pC-pG-pG-pG-pC-pU-pC-pU-pU-pU-pC-pG	Cyclic phosphorylation	-0.14	99.9	1.7	25.17	662.46	-13	8621.06	8624.81	8621.06	649139	MS2 RNA
2861-2887	pU-pA-pA-pA-pA-pC-pG-pU-pU-pC-pG-pU-pG-pU-pC-pC-pG-pG-pG-pC-pU-pC-pU-pU-pU-pC-pG	Cyclic phosphorylation	-0.48	99.9	1.1	25.19	717.748	-12	8621.05	8624.65	8621.06	1036049	MS2 RNA
286-288 | 435-437 | 481-483 | 529-531 | 560-562 | 567-569 | 575-577 | 649-651 | 711-713 | 727-729 | 760-762 | 826-828 | 869-871 | 883-885 | 1088-1090 | 1094-1096 | 1165-1167 | 1190-1192 | 1290-1292 | 1353-1355 | 1436-1438 | 1455-1457 | 1485-1487 | 1497-1499 | 1545-1547 | 1696-1698 | 1705-1707 | 1874-1876 | 1888-1890 | 2013-2015 | 2078-2080 | 2178-2180 | 2185-2187 | 2279-2281 | 2344-2346 | 2409-24…	pC-pA-pG	Phosphorylation	-1.72	94.2	1	3.74	498.07	-2	997.15	997.77	997.152	110049	MS2 RNA
2880-2887	pC-pU-pC-pU-pU-pU-pC-pG	Cyclic phosphorylation	-1.2	97.1	1	5.16	620.06	-4	2484.27	2485.24	2484.27	2.58239e+06	MS2 RNA
2880-2887	pC-pU-pC-pU-pU-pU-pC-pG	Cyclic phosphorylation	-1.29	97.1	1	5.16	827.083	-3	2484.27	2485.27	2484.27	1.17673e+06	MS2 RNA
2880-2887	pC-pU-pC-pU-pU-pU-pC-pG	Cyclic phosphorylation	-1.39	97.1	1	5.16	495.847	-5	2484.27	2485.27	2484.27	5300562	MS2 RNA
2880-2887	pC-pU-pC-pU-pU-pU-pC-pG	Cyclic phosphorylation	-1.78	97.1	1	5.16	1241.13	-2	2484.27	2485.27	2484.27	5.7138e+06	MS2 RNA
2888-2914	pC-pG-pA-pG-pA-pG-pC-pU-pG-pC-pG-pG-pC-pG-pC-pG-pC-pA-pC-pU-pU-pU-pU-pA-pC-pC-pG	Cyclic phosphorylation	1.87	100	1.1	24.74	724.005	-12	8697.15	8701.14	8697.14	1.7039e+06	MS2 RNA
2888-2914	pC-pG-pA-pG-pA-pG-pC-pU-pG-pC-pG-pG-pC-pG-pC-pG-pC-pA-pC-pU-pU-pU-pU-pA-pC-pC-pG	Cyclic phosphorylation	0.53	100	1	24.74	869.006	-10	8697.14	8700.93	8697.14	2.08346e+06	MS2 RNA
2888-2914	pC-pG-pA-pG-pA-pG-pC-pU-pG-pC-pG-pG-pC-pG-pC-pG-pC-pA-pC-pU-pU-pU-pU-pA-pC-pC-pG	Cyclic phosphorylation	0.08	100	1.4	24.73	965.675	-9	8697.14	8700.6	8697.14	711805	MS2 RNA
2888-2914	pC-pG-pA-pG-pA-pG-pC-pU-pG-pC-pG-pG-pC-pG-pC-pG-pC-pA-pC-pU-pU-pU-pU-pA-pC-pC-pG	Cyclic phosphorylation	0	100	1	24.73	789.914	-11	8697.13	8701.07	8697.13	3.34554e+06	MS2 RNA
2892-2903	pA-pG-pC-pU-pG-pC-pG-pG-pC-pG-pC-pG	Cyclic phosphorylation	0.18	100	1	11.2	653.415	-6	3925.53	3927.14	3925.53	691531	MS2 RNA
2892-2903	pA-pG-pC-pU-pG-pC-pG-pG-pC-pG-pC-pG	Cyclic phosphorylation	-0.06	100	1	11.2	784.299	-5	3925.53	3927.2	3925.53	500362	MS2 RNA
2892-2903	pA-pG-pC-pU-pG-pC-pG-pG-pC-pG-pC-pG	Cyclic phosphorylation	-0.87	100	1	11.2	1307.84	-3	3925.52	3927.14	3925.53	604863	MS2 RNA
2904-2914	pC-pA-pC-pU-pU-pU-pU-pA-pC-pC-pG	Phosphorylation	0.44	100	1	11.31	692.279	-5	3465.43	3466.89	3465.43	555801	MS2 RNA
2904-2914	pC-pA-pC-pU-pU-pU-pU-pA-pC-pC-pG	Phosphorylation	0.15	100	1	11.31	1732.21	-2	3465.43	3466.93	3465.43	337842	MS2 RNA
2904-2914	pC-pA-pC-pU-pU-pU-pU-pA-pC-pC-pG	Cyclic phosphorylation	-0.39	100	1.4	10.86	1723.2	-2	3447.42	3448.88	3447.42	6611890	MS2 RNA
2904-2914	pC-pA-pC-pU-pU-pU-pU-pA-pC-pC-pG	Cyclic phosphorylation	-0.39	100	1	10.87	861.098	-4	3447.42	3448.87	3447.42	2563261	MS2 RNA
2904-2914	pC-pA-pC-pU-pU-pU-pU-pA-pC-pC-pG	Cyclic phosphorylation	-0.67	100	1	10.86	573.729	-6	3447.42	3448.86	3447.42	12662299	MS2 RNA
2904-2914	pC-pA-pC-pU-pU-pU-pU-pA-pC-pC-pG	Cyclic phosphorylation	-0.82	100	1.1	10.86	1148.46	-3	3447.42	3448.86	3447.42	5.06251e+06	MS2 RNA
2904-2914	pC-pA-pC-pU-pU-pU-pU-pA-pC-pC-pG	Cyclic phosphorylation	-0.96	100	1	10.87	688.676	-5	3447.42	3448.87	3447.42	9069917	MS2 RNA
292-306	pC-pA-pC-pU-pA-pC-pC-pC-pC-pU-pC-pU-pC-pC-pG	Cyclic phosphorylation	0.54	100	1	12.65	665.936	-7	4666.6	4668.58	4666.6	1.47726e+06	MS2 RNA
292-306	pC-pA-pC-pU-pA-pC-pC-pC-pC-pU-pC-pU-pC-pC-pG	Cyclic phosphorylation	0.33	100	1.2	12.63	777.094	-6	4666.6	4668.59	4666.6	882922	MS2 RNA
292-306	pC-pA-pC-pU-pA-pC-pC-pC-pC-pU-pC-pU-pC-pC-pG	Cyclic phosphorylation	0.13	100	1.2	12.63	1555.19	-3	4666.6	4668.6	4666.6	1.39969e+06	MS2 RNA
292-321	pC-pA-pC-pU-pA-pC-pC-pC-pC-pU-pC-pU-pC-pC-pG-pU-pA-pU-pU-pC-pA-pC-pG-pG-pG-pG-pG-pG-pC-pG	Cyclic phosphorylation	-0.46	100	1.1	26.09	735.627	-13	9573.23	9577.34	9573.24	2140518	MS2 RNA
292-321	pC-pA-pC-pU-pA-pC-pC-pC-pC-pU-pC-pU-pC-pC-pG-pU-pA-pU-pU-pC-pA-pC-pG-pG-pG-pG-pG-pG-pC-pG	Cyclic phosphorylation	-1.68	100	1	26.12	869.651	-11	9573.22	9577.67	9573.24	1.97993e+06	MS2 RNA
292-321	pC-pA-pC-pU-pA-pC-pC-pC-pC-pU-pC-pU-pC-pC-pG-pU-pA-pU-pU-pC-pA-pC-pG-pG-pG-pG-pG-pG-pC-pG	Cyclic phosphorylation	-3.01	100	1.4	26.13	956.716	-10	9573.21	9576.96	9573.24	705493	MS2 RNA
292-321	pC-pA-pC-pU-pA-pC-pC-pC-pC-pU-pC-pU-pC-pC-pG-pU-pA-pU-pU-pC-pA-pC-pG-pG-pG-pG-pG-pG-pC-pG	Cyclic phosphorylation	-3.72	100	1	26.12	797.096	-12	9573.2	9577.34	9573.24	3039939	MS2 RNA
2934-2945	pU-pU-pU-pU-pA-pC-pA-pU-pC-pA-pA-pG	Cyclic phosphorylation	0.76	100	1.2	12.58	542.203	-7	3801.47	3803.07	3801.47	455284	MS2 RNA
2934-2945	pU-pU-pU-pU-pA-pC-pA-pU-pC-pA-pA-pG	Phosphorylation	0.67	99.8	1	13.08	635.739	-6	3819.48	3820.98	3819.48	539411	MS2 RNA
2934-2945	pU-pU-pU-pU-pA-pC-pA-pU-pC-pA-pA-pG	Cyclic phosphorylation	0.57	100	1.3	12.58	1900.23	-2	3801.47	3803.05	3801.47	1.09275e+06	MS2 RNA
2934-2945	pU-pU-pU-pU-pA-pC-pA-pU-pC-pA-pA-pG	Cyclic phosphorylation	0.37	100	1.1	12.58	949.61	-4	3801.47	3803.04	3801.47	372326	MS2 RNA
2934-2945	pU-pU-pU-pU-pA-pC-pA-pU-pC-pA-pA-pG	Cyclic phosphorylation	0.18	100	1	12.58	632.738	-6	3801.47	3803.05	3801.47	3.64481e+06	MS2 RNA
2934-2945	pU-pU-pU-pU-pA-pC-pA-pU-pC-pA-pA-pG	Cyclic phosphorylation	-0.01	100	1	12.58	1266.48	-3	3801.47	3803.05	3801.47	1.78238e+06	MS2 RNA
2934-2945	pU-pU-pU-pU-pA-pC-pA-pU-pC-pA-pA-pG	Cyclic phosphorylation	-0.08	100	1.1	12.58	759.487	-5	3801.47	3803.02	3801.47	511974	MS2 RNA
2934-2945	pU-pU-pU-pU-pA-pC-pA-pU-pC-pA-pA-pG	Phosphorylation	-0.84	99.8	1	13.09	763.289	-5	3819.47	3821.11	3819.48	301732	MS2 RNA
3054-3065	pC-pU-pC-pU-pC-pC-pU-pC-pC-pC-pA-pG	Phosphorylation	0.82	100	1.2	11.08	623.74	-6	3745.48	3747.58	3745.48	220912	MS2 RNA
3054-3065	pC-pU-pC-pU-pC-pC-pU-pC-pC-pC-pA-pG	Cyclic phosphorylation	0.51	100	1	10.73	620.404	-6	3727.47	3728.98	3727.46	1100709	MS2 RNA
3054-3065	pC-pU-pC-pU-pC-pC-pU-pC-pC-pC-pA-pG	Cyclic phosphorylation	-0.14	100	1	10.73	744.686	-5	3727.46	3728.98	3727.46	386253	MS2 RNA
3054-3065	pC-pU-pC-pU-pC-pC-pU-pC-pC-pC-pA-pG	Cyclic phosphorylation	-0.4	100	1.1	10.73	1241.82	-3	3727.46	3728.99	3727.46	650945	MS2 RNA
3054-3065	pC-pU-pC-pU-pC-pC-pU-pC-pC-pC-pA-pG	Phosphorylation	-0.8	100	1.3	11.09	748.288	-5	3745.47	3746.97	3745.48	228929	MS2 RNA
307-336	pU-pA-pU-pU-pC-pA-pC-pG-pG-pG-pG-pG-pG-pC-pG-pU-pU-pA-pA-pG-pU-pG-pU-pC-pA-pC-pA-pU-pC-pG	Cyclic phosphorylation	1.05	99.9	1.4	28.66	807.93	-12	9703.25	9707.35	9703.24	762364	MS2 RNA
307-336	pU-pA-pU-pU-pC-pA-pC-pG-pG-pG-pG-pG-pG-pC-pG-pU-pU-pA-pA-pG-pU-pG-pU-pC-pA-pC-pA-pU-pC-pG	Cyclic phosphorylation	-0.14	99.9	1.2	28.66	745.705	-13	9703.24	9707.61	9703.24	1.6896e+06	MS2 RNA
3094-3099	pA-pC-pC-pU-pC-pG	Phosphorylation	-1.19	92.5	1	5.31	955.621	-2	1913.26	1914.19	1913.26	358283	MS2 RNA
3103-3121	pC-pC-pG-pA-pC-pU-pA-pC-pU-pA-pC-pG-pU-pA-pG-pU-pC-pA-pG	Cyclic phosphorylation	0.72	100	1	19.85	674.749	-9	6079.81	6082.42	6079.8	1.82299e+06	MS2 RNA
3103-3121	pC-pC-pG-pA-pC-pU-pA-pC-pU-pA-pC-pG-pU-pA-pG-pU-pC-pA-pG	Cyclic phosphorylation	0.56	100	1.9	19.83	2026.26	-3	6079.8	6082.38	6079.8	1.20207e+06	MS2 RNA
3103-3121	pC-pC-pG-pA-pC-pU-pA-pC-pU-pA-pC-pG-pU-pA-pG-pU-pC-pA-pG	Cyclic phosphorylation	0	100	1	19.85	759.219	-8	6079.8	6082.39	6079.8	1.53811e+06	MS2 RNA
3171-3204	pC-pU-pC-pG-pC-pG-pG-pA-pU-pA-pC-pC-pC-pG-pU-pA-pC-pC-pU-pC-pG-pG-pG-pU-pU-pU-pC-pC-pG-pU-pC-pU-pU-pG	Cyclic phosphorylation	0.36	100	1	28.44	675.139	-16	10813.3	10818.3	10818.3	1.67905e+06	MS2 RNA
3171-3204	pC-pU-pC-pG-pC-pG-pG-pA-pU-pA-pC-pC-pC-pG-pU-pA-pC-pC-pU-pC-pG-pG-pG-pU-pU-pU-pC-pC-pG-pU-pC-pU-pU-pG	Cyclic phosphorylation	-8.04	100	1.5	28.44	1080.73	-10	10813.4	10818.2	10818.3	797137	MS2 RNA
3171-3204	pC-pU-pC-pG-pC-pG-pG-pA-pU-pA-pC-pC-pC-pG-pU-pA-pC-pC-pU-pC-pG-pG-pG-pU-pU-pU-pC-pC-pG-pU-pC-pU-pU-pG	Cyclic phosphorylation	-15.44	99.8	1	28.12	771.731	-14	10813.3	10818.2	10818.3	1.2144e+06	MS2 RNA
3171-3204	pC-pU-pC-pG-pC-pG-pG-pA-pU-pA-pC-pC-pC-pG-pU-pA-pC-pC-pU-pC-pG-pG-pG-pU-pU-pU-pC-pC-pG-pU-pC-pU-pU-pG	Cyclic phosphorylation	-16.16	100	1	28.44	831.173	-13	10813.3	10818.1	10818.3	2198871	MS2 RNA
3171-3204	pC-pU-pC-pG-pC-pG-pG-pA-pU-pA-pC-pC-pC-pG-pU-pA-pC-pC-pU-pC-pG-pG-pG-pU-pU-pU-pC-pC-pG-pU-pC-pU-pU-pG	Cyclic phosphorylation	-17.43	100	1	28.45	720.216	-15	10813.3	10818.1	10818.3	12133213	MS2 RNA
3171-3208	pC-pU-pC-pG-pC-pG-pG-pA-pU-pA-pC-pC-pC-pG-pU-pA-pC-pC-pU-pC-pG-pG-pG-pU-pU-pU-pC-pC-pG-pU-pC-pU-pU-pG-pC-pU-pC-pG	Cyclic phosphorylation	-3.41	98.1	1.1	29.38	753.961	-16	12074.5	12080	12080.1	1.15162e+06	MS2 RNA
3171-3208	pC-pU-pC-pG-pC-pG-pG-pA-pU-pA-pC-pC-pC-pG-pU-pA-pC-pC-pU-pC-pG-pG-pG-pU-pU-pU-pC-pC-pG-pU-pC-pU-pU-pG-pC-pU-pC-pG	Cyclic phosphorylation	-15.7	98.1	1.1	29.38	709.552	-17	12074.5	12079.9	12080.1	1.82185e+06	MS2 RNA
3175-3204	pC-pG-pG-pA-pU-pA-pC-pC-pC-pG-pU-pA-pC-pC-pU-pC-pG-pG-pG-pU-pU-pU-pC-pC-pG-pU-pC-pU-pU-pG	Cyclic phosphorylation	1.12	100	1	25.87	795.342	-12	9552.19	9556.43	9552.18	4620671	MS2 RNA
3175-3204	pC-pG-pG-pA-pU-pA-pC-pC-pC-pG-pU-pA-pC-pC-pU-pC-pG-pG-pG-pU-pU-pU-pC-pC-pG-pU-pC-pU-pU-pG	Cyclic phosphorylation	0.2	100	1.4	25.87	681.578	-14	9552.18	9556.1	9552.18	688424	MS2 RNA
3175-3204	pC-pG-pG-pA-pU-pA-pC-pC-pC-pG-pU-pA-pC-pC-pU-pC-pG-pG-pG-pU-pU-pU-pC-pC-pG-pU-pC-pU-pU-pG	Cyclic phosphorylation	0.1	100	1	25.87	734.084	-13	9552.18	9556.44	9552.18	3.99985e+06	MS2 RNA
3175-3204	pC-pG-pG-pA-pU-pA-pC-pC-pC-pG-pU-pA-pC-pC-pU-pC-pG-pG-pG-pU-pU-pU-pC-pC-pG-pU-pC-pU-pU-pG	Cyclic phosphorylation	-0.09	100	1	25.88	867.737	-11	9552.18	9556.52	9552.18	2.78151e+06	MS2 RNA
3175-3204	pC-pG-pG-pA-pU-pA-pC-pC-pC-pG-pU-pA-pC-pC-pU-pC-pG-pG-pG-pU-pU-pU-pC-pC-pG-pU-pC-pU-pU-pG	Cyclic phosphorylation	-0.7	100	1.9	25.85	1060.79	-9	9552.17	9556.08	9552.18	532534	MS2 RNA
3178-3199	pA-pU-pA-pC-pC-pC-pG-pU-pA-pC-pC-pU-pC-pG-pG-pG-pU-pU-pU-pC-pC-pG	Cyclic phosphorylation	0.65	94.7	1.2	21.79	698.082	-10	6988.88	6991.78	6988.88	528622	MS2 RNA
3209-3223	pU-pA-pU-pC-pG-pC-pU-pC-pG-pA-pG-pA-pA-pC-pG	Cyclic phosphorylation	1.26	99.1	1.7	15.09	603.574	-8	4834.65	4836.72	4834.64	543987	MS2 RNA
3209-3223	pU-pA-pU-pC-pG-pC-pU-pC-pG-pA-pG-pA-pA-pC-pG	Cyclic phosphorylation	0.35	99.1	1	15.09	689.942	-7	4834.64	4836.73	4834.64	1.11238e+06	MS2 RNA
3209-3223	pU-pA-pU-pC-pG-pC-pU-pC-pG-pA-pG-pA-pA-pC-pG	Cyclic phosphorylation	0.15	99.1	1.2	15.08	1611.21	-3	4834.64	4836.7	4834.64	1.06036e+06	MS2 RNA
3209-3242	pU-pA-pU-pC-pG-pC-pU-pC-pG-pA-pG-pA-pA-pC-pG-pC-pA-pA-pG-pU-pU-pC-pU-pU-pC-pA-pG-pC-pG-pA-pA-pA-pA-pG	Cyclic phosphorylation	-0.49	100	1.4	31.28	684.46	-16	10962.5	10967.6	10967.6	2.81528e+06	MS2 RNA
3209-3242	pU-pA-pU-pC-pG-pC-pU-pC-pG-pA-pG-pA-pA-pC-pG-pC-pA-pA-pG-pU-pU-pC-pU-pU-pC-pA-pG-pC-pG-pA-pA-pA-pA-pG	Cyclic phosphorylation	-5.11	100	1	31.28	782.312	-14	10962.5	10967.5	10967.5	17871268	MS2 RNA
3209-3242	pU-pA-pU-pC-pG-pC-pU-pC-pG-pA-pG-pA-pA-pC-pG-pC-pA-pA-pG-pU-pU-pC-pU-pU-pC-pA-pG-pC-pG-pA-pA-pA-pA-pG	Cyclic phosphorylation	-8.32	100	1.4	31.32	1095.74	-10	10962.4	10967.5	10967.5	1.52385e+06	MS2 RNA
3209-3242	pU-pA-pU-pC-pG-pC-pU-pC-pG-pA-pG-pA-pA-pC-pG-pC-pA-pA-pG-pU-pU-pC-pU-pU-pC-pA-pG-pC-pG-pA-pA-pA-pA-pG	Cyclic phosphorylation	-12.5	100	1	31.35	912.948	-12	10962.4	10967.4	10967.5	2.26939e+06	MS2 RNA
3209-3242	pU-pA-pU-pC-pG-pC-pU-pC-pG-pA-pG-pA-pA-pC-pG-pC-pA-pA-pG-pU-pU-pC-pU-pU-pC-pA-pG-pC-pG-pA-pA-pA-pA-pG	Cyclic phosphorylation	-20.16	100	1	31.27	730.091	-15	10962.5	10967.3	10967.5	13650472	MS2 RNA
3224-3242	pC-pA-pA-pG-pU-pU-pC-pU-pU-pC-pA-pG-pC-pG-pA-pA-pA-pA-pG	Cyclic phosphorylation	0.23	100	1.1	21.13	680.085	-9	6127.83	6130.54	6127.82	1.31638e+06	MS2 RNA
3224-3242	pC-pA-pA-pG-pU-pU-pC-pU-pU-pC-pA-pG-pC-pG-pA-pA-pA-pA-pG	Cyclic phosphorylation	-0.32	100	1.3	21.15	765.221	-8	6127.82	6130.54	6127.82	783298	MS2 RNA
3254-3266	pU-pC-pG-pC-pU-pA-pC-pA-pU-pA-pG-pC-pG	Cyclic phosphorylation	0.73	100	1	12.36	593.499	-7	4160.54	4162.39	4160.54	2.04129e+06	MS2 RNA
3254-3266	pU-pC-pG-pC-pU-pA-pC-pA-pU-pA-pG-pC-pG	Cyclic phosphorylation	0.38	100	1	12.34	692.584	-6	4160.54	4162.15	4160.54	1.31469e+06	MS2 RNA
3254-3266	pU-pC-pG-pC-pU-pA-pC-pA-pU-pA-pG-pC-pG	Cyclic phosphorylation	-0.32	100	1	12.36	1386.17	-3	4160.54	4162.37	4160.54	1664503	MS2 RNA
3254-3266	pU-pC-pG-pC-pU-pA-pC-pA-pU-pA-pG-pC-pG	Cyclic phosphorylation	-0.44	100	1.1	12.34	831.301	-5	4160.54	4162.13	4160.54	344596	MS2 RNA
3254-3266	pU-pC-pG-pC-pU-pA-pC-pA-pU-pA-pG-pC-pG	Cyclic phosphorylation	-0.44	100	1.1	12.36	1039.38	-4	4160.54	4162.14	4160.54	267881	MS2 RNA
3254-3268	pU-pC-pG-pC-pU-pA-pC-pA-pU-pA-pG-pC-pG-pU-pG	Cyclic phosphorylation	-0.28	100	1	14.15	686.652	-7	4811.61	4813.65	4811.61	7671923	MS2 RNA
3254-3268	pU-pC-pG-pC-pU-pA-pC-pA-pU-pA-pG-pC-pG-pU-pG	Cyclic phosphorylation	-0.38	100	1	14.14	600.694	-8	4811.61	4813.65	4811.61	12039348	MS2 RNA
3254-3268	pU-pC-pG-pC-pU-pA-pC-pA-pU-pA-pG-pC-pG-pU-pG	Cyclic phosphorylation	-0.48	100	1	14.14	1603.53	-3	4811.61	4813.65	4811.61	10509820	MS2 RNA
3254-3268	pU-pC-pG-pC-pU-pA-pC-pA-pU-pA-pG-pC-pG-pU-pG	Cyclic phosphorylation	-0.48	100	1	14.15	801.262	-6	4811.61	4813.71	4811.61	2.2298e+06	MS2 RNA
3254-3268	pU-pC-pG-pC-pU-pA-pC-pA-pU-pA-pG-pC-pG-pU-pG	Cyclic phosphorylation	-0.58	100	1	14.15	1202.4	-4	4811.61	4813.67	4811.61	1.44155e+06	MS2 RNA
3254-3268	pU-pC-pG-pC-pU-pA-pC-pA-pU-pA-pG-pC-pG-pU-pG	Cyclic phosphorylation	-0.58	100	1.1	14.15	961.515	-5	4811.61	4813.62	4811.61	1.36632e+06	MS2 RNA
3254-3268	pU-pC-pG-pC-pU-pA-pC-pA-pU-pA-pG-pC-pG-pU-pG	Cyclic phosphorylation	-0.89	100	1.2	14.15	533.839	-9	4811.61	4813.82	4811.61	442589	MS2 RNA
3257-3264	pC-pU-pA-pC-pA-pU-pA-pG	Phosphorylation	0.15	97.2	1	8.46	1285.17	-2	2572.35	2573.17	2572.35	1.26694e+06	MS2 RNA
3257-3264	pC-pU-pA-pC-pA-pU-pA-pG	Phosphorylation	-0.5	97.2	1	8.46	642.08	-4	2572.35	2573.36	2572.35	1.59346e+06	MS2 RNA
3257-3264	pC-pU-pA-pC-pA-pU-pA-pG	Phosphorylation	-0.79	97.2	1.1	8.48	856.776	-3	2572.35	2573.44	2572.35	336003	MS2 RNA
3270-3302	pU-pU-pC-pC-pA-pU-pA-pC-pU-pG-pG-pA-pG-pG-pU-pG-pA-pA-pA-pU-pC-pA-pC-pC-pG-pA-pC-pA-pG-pC-pA-pU-pG	Cyclic phosphorylation	-2.71	100	1	30.94	708.221	-15	10633.4	10638.3	10638.3	2.87974e+06	MS2 RNA
3270-3305	pU-pU-pC-pC-pA-pU-pA-pC-pU-pG-pG-pA-pG-pG-pU-pG-pA-pA-pA-pU-pC-pA-pC-pC-pG-pA-pC-pA-pG-pC-pA-pU-pG-pA-pA-pG	Cyclic phosphorylation	-14.73	100	1	32.96	775.097	-15	11636.6	11641.8	11642	20496536	MS2 RNA
3270-3305	pU-pU-pC-pC-pA-pU-pA-pC-pU-pG-pG-pA-pG-pG-pU-pG-pA-pA-pA-pU-pC-pA-pC-pC-pG-pA-pC-pA-pG-pC-pA-pU-pG-pA-pA-pG	Cyclic phosphorylation	-15.57	100	1	32.95	894.421	-13	11636.6	11641.8	11642	4.09686e+06	MS2 RNA
3270-3305	pU-pU-pC-pC-pA-pU-pA-pC-pU-pG-pG-pA-pG-pG-pU-pG-pA-pA-pA-pU-pC-pA-pC-pC-pG-pA-pC-pA-pG-pC-pA-pU-pG-pA-pA-pG	Cyclic phosphorylation	-18.34	100	1	32.98	726.591	-16	11636.6	11641.7	11642	9864052	MS2 RNA
3270-3305	pU-pU-pC-pC-pA-pU-pA-pC-pU-pG-pG-pA-pG-pG-pU-pG-pA-pA-pA-pU-pC-pA-pC-pC-pG-pA-pC-pA-pG-pC-pA-pU-pG-pA-pA-pG	Cyclic phosphorylation	-20.27	100	1	32.98	830.462	-14	11636.6	11641.7	11642	16722818	MS2 RNA
3281-3298	pA-pG-pG-pU-pG-pA-pA-pA-pU-pC-pA-pC-pC-pG-pA-pC-pA-pG	Phosphorylation	0.21	99.6	1.1	21.49	839.112	-7	5878.83	5881.08	5878.83	481086	MS2 RNA
3281-3298	pA-pG-pG-pU-pG-pA-pA-pA-pU-pC-pA-pC-pC-pG-pA-pC-pA-pG	Cyclic phosphorylation	-0.04	100	1.1	21.04	836.539	-7	5860.82	5863.12	5860.82	726999	MS2 RNA
3281-3298	pA-pG-pG-pU-pG-pA-pA-pA-pU-pC-pA-pC-pC-pG-pA-pC-pA-pG	Cyclic phosphorylation	-0.04	100	1	21.04	731.846	-8	5860.82	5863.32	5860.82	2.00028e+06	MS2 RNA
3281-3298	pA-pG-pG-pU-pG-pA-pA-pA-pU-pC-pA-pC-pC-pG-pA-pC-pA-pG	Cyclic phosphorylation	-0.04	100	1.5	21.06	1953.27	-3	5860.82	5863.38	5860.82	1.32497e+06	MS2 RNA
3281-3298	pA-pG-pG-pU-pG-pA-pA-pA-pU-pC-pA-pC-pC-pG-pA-pC-pA-pG	Cyclic phosphorylation	-0.71	100	1.1	21.03	650.418	-9	5860.82	5863.32	5860.82	864342	MS2 RNA
3310-3338	pC-pC-pG-pG-pC-pG-pU-pG-pC-pG-pC-pG-pU-pU-pA-pU-pA-pC-pG-pC-pA-pC-pU-pU-pC-pG-pG-pA-pG	Cyclic phosphorylation	0.33	100	1.1	26.17	778.26	-12	9348.21	9352.52	9348.21	1.41783e+06	MS2 RNA
3310-3338	pC-pC-pG-pG-pC-pG-pU-pG-pC-pG-pC-pG-pU-pU-pA-pU-pA-pC-pG-pC-pA-pC-pU-pU-pC-pG-pG-pA-pG	Cyclic phosphorylation	-0.71	100	1.2	26.17	718.317	-13	9348.2	9352.16	9348.21	1.27311e+06	MS2 RNA
3310-3338	pC-pC-pG-pG-pC-pG-pU-pG-pC-pG-pC-pG-pU-pU-pA-pU-pA-pC-pG-pC-pA-pC-pU-pU-pC-pG-pG-pA-pG	Cyclic phosphorylation	-1.23	100	1.4	26.19	849.285	-11	9348.2	9352.18	9348.21	564508	MS2 RNA
3314-3335	pC-pG-pU-pG-pC-pG-pC-pG-pU-pU-pA-pU-pA-pC-pG-pC-pA-pC-pU-pU-pC-pG	Cyclic phosphorylation	3.03	99.5	1.4	21.05	780.314	-9	7028.9	7032.22	7028.88	496524	MS2 RNA
3314-3335	pC-pG-pU-pG-pC-pG-pC-pG-pU-pU-pA-pU-pA-pC-pG-pC-pA-pC-pU-pU-pC-pG	Cyclic phosphorylation	0.67	99.5	1.2	21.06	702.082	-10	7028.89	7031.93	7028.88	650932	MS2 RNA
3342-3385	pC-pU-pA-pA-pC-pG-pC-pC-pG-pG-pU-pU-pC-pC-pC-pA-pC-pA-pU-pU-pC-pC-pC-pU-pC-pA-pG-pG-pA-pG-pU-pG-pU-pG-pG-pG-pC-pC-pA-pG-pC-pG-pA-pG	Cyclic phosphorylation	-0.06	99.9	1	32.74	831.221	-17	14141.9	14148.4	14148.4	3.48323e+06	MS2 RNA
3386-3394	pC-pU-pC-pU-pC-pC-pU-pC-pG	Cyclic phosphorylation	-0.77	99.8	1	6.1	696.325	-4	2788.33	2789.46	2788.33	792634	MS2 RNA
3386-3394	pC-pU-pC-pU-pC-pC-pU-pC-pG	Cyclic phosphorylation	-0.85	99.8	1	6.1	556.859	-5	2788.33	2789.41	2788.33	2.6923e+06	MS2 RNA
3386-3394	pC-pU-pC-pU-pC-pC-pU-pC-pG	Cyclic phosphorylation	-1.12	99.8	1	6.1	928.435	-3	2788.33	2789.41	2788.33	488060	MS2 RNA
3386-3394	pC-pU-pC-pU-pC-pC-pU-pC-pG	Cyclic phosphorylation	-1.38	99.8	1	6.11	1393.66	-2	2788.33	2789.41	2788.33	1.95765e+06	MS2 RNA
3410-3427	pA-pC-pC-pC-pC-pC-pG-pU-pA-pA-pA-pC-pG-pG-pG-pG-pU-pG	Cyclic phosphorylation	0.08	100	1.1	21.43	831.964	-7	5828.79	5831.27	5828.79	6.83124e+06	MS2 RNA
341-346 | 841-846 | 2940-2945	pA-pU-pC-pA-pA-pG	Phosphorylation	-0.43	99.7	1	6.67	489.313	-4	1961.28	1962.14	1961.28	439508	MS2 RNA
341-346 | 841-846 | 2940-2945	pA-pU-pC-pA-pA-pG	Phosphorylation	-0.87	99.7	1	6.66	652.753	-3	1961.28	1962	1961.28	1.84025e+06	MS2 RNA
341-346 | 841-846 | 2940-2945	pA-pU-pC-pA-pA-pG	Cyclic phosphorylation	-1.12	98.4	1	5.94	484.81	-4	1943.27	1943.96	1943.27	3858543	MS2 RNA
341-346 | 841-846 | 2940-2945	pA-pU-pC-pA-pA-pG	Phosphorylation	-1.24	99.7	1	6.66	979.633	-2	1961.28	1961.97	1961.28	2.65405e+06	MS2 RNA
341-346 | 841-846 | 2940-2945	pA-pU-pC-pA-pA-pG	Cyclic phosphorylation	-1.69	98.4	1	5.94	970.627	-2	1943.27	1943.96	1943.27	7.44783e+06	MS2 RNA
3417-3427	pU-pA-pA-pA-pC-pG-pG-pG-pG-pU-pG	Cyclic phosphorylation	-0.01	99.7	1	11.66	604.241	-6	3629.49	3631.03	3629.49	504045	MS2 RNA
3417-3427	pU-pA-pA-pA-pC-pG-pG-pG-pG-pU-pG	Cyclic phosphorylation	-0.08	99.7	1.4	11.66	724.89	-5	3629.49	3630.87	3629.49	185950	MS2 RNA
3417-3427	pU-pA-pA-pA-pC-pG-pG-pG-pG-pU-pG	Cyclic phosphorylation	-1.16	99.7	1.2	11.64	1209.15	-3	3629.48	3631.02	3629.49	227898	MS2 RNA
3430-3447	pU-pG-pU-pG-pC-pU-pC-pG-pA-pA-pA-pG-pA-pG-pC-pA-pC-pG	Cyclic phosphorylation	0.14	100	1.1	17.46	835.535	-7	5853.79	5856.34	5853.79	7201332	MS2 RNA
3430-3447	pU-pG-pU-pG-pC-pU-pC-pG-pA-pA-pA-pG-pA-pG-pC-pA-pC-pG	Cyclic phosphorylation	-0.2	100	1.2	17.5	1462.94	-4	5853.79	5856.35	5853.79	2.6938e+06	MS2 RNA
3430-3447	pU-pG-pU-pG-pC-pU-pC-pG-pA-pA-pA-pG-pA-pG-pC-pA-pC-pG	Cyclic phosphorylation	-0.2	100	1.3	17.53	974.958	-6	5853.79	5856.36	5853.79	2.09247e+06	MS2 RNA
3430-3448	pU-pG-pU-pG-pC-pU-pC-pG-pA-pA-pA-pG-pA-pG-pC-pA-pC-pG-pG	Cyclic phosphorylation	0.57	100	1	19.41	687.975	-9	6198.84	6201.51	6198.84	2.85452e+06	MS2 RNA
3430-3448	pU-pG-pU-pG-pC-pU-pC-pG-pA-pA-pA-pG-pA-pG-pC-pA-pC-pG-pG	Cyclic phosphorylation	0.42	100	1.5	19.42	884.827	-7	6198.84	6201.48	6198.84	1.12806e+06	MS2 RNA
3430-3448	pU-pG-pU-pG-pC-pU-pC-pG-pA-pA-pA-pG-pA-pG-pC-pA-pC-pG-pG	Cyclic phosphorylation	0.42	100	1	19.42	774.098	-8	6198.84	6201.52	6198.84	4231101	MS2 RNA
3430-3448	pU-pG-pU-pG-pC-pU-pC-pG-pA-pA-pA-pG-pA-pG-pC-pA-pC-pG-pG	Cyclic phosphorylation	0.18	100	1.6	19.44	2065.94	-3	6198.84	6201.5	6198.84	2.16078e+06	MS2 RNA
3430-3448	pU-pG-pU-pG-pC-pU-pC-pG-pA-pA-pA-pG-pA-pG-pC-pA-pC-pG-pG	Cyclic phosphorylation	-0.2	100	1.5	19.41	1549.2	-4	6198.83	6201.49	6198.84	943314	MS2 RNA
3432-3447	pU-pG-pC-pU-pC-pG-pA-pA-pA-pG-pA-pG-pC-pA-pC-pG	Cyclic phosphorylation	1.6	100	1.1	15.5	649.583	-8	5202.72	5204.91	5202.72	1.18284e+06	MS2 RNA
3432-3447	pU-pG-pC-pU-pC-pG-pA-pA-pA-pG-pA-pG-pC-pA-pC-pG	Cyclic phosphorylation	1.04	100	1	15.5	742.525	-7	5202.72	5204.92	5202.72	1707015	MS2 RNA
3432-3447	pU-pG-pC-pU-pC-pG-pA-pA-pA-pG-pA-pG-pC-pA-pC-pG	Cyclic phosphorylation	0.94	100	1.3	15.5	1733.9	-3	5202.72	5204.91	5202.72	1.62952e+06	MS2 RNA
3432-3447	pU-pG-pC-pU-pC-pG-pA-pA-pA-pG-pA-pG-pC-pA-pC-pG	Cyclic phosphorylation	0.85	100	1.1	15.52	866.447	-6	5202.72	5204.9	5202.72	648088	MS2 RNA
343-346 | 354-357 | 796-799 | 843-846 | 1402-1405 | 1662-1665 | 2171-2174 | 2195-2198 | 2211-2214 | 2942-2945 | 3149-3152 | 3224-3227	pC-pA-pA-pG	Phosphorylation	-0.61	96.8	1	4.18	662.094	-2	1326.2	1326.72	1326.2	902501	MS2 RNA
3466-3473	pC-pU-pC-pC-pA-pC-pC-pG	Cyclic phosphorylation	-0.55	100	1	5.5	625.576	-4	2505.33	2506.33	2505.33	454977	MS2 RNA
3466-3473	pC-pU-pC-pC-pA-pC-pC-pG	Cyclic phosphorylation	-0.64	100	1	5.49	500.059	-5	2505.33	2506.25	2505.33	588417	MS2 RNA
3466-3473	pC-pU-pC-pC-pA-pC-pC-pG	Cyclic phosphorylation	-1.23	100	1	5.5	1251.66	-2	2505.33	2506.28	2505.33	758225	MS2 RNA
3483-3497	pC-pG-pG-pG-pC-pU-pU-pC-pG-pG-pC-pC-pC-pA-pG	Cyclic phosphorylation	0.25	99.9	1.1	12.03	690.798	-7	4841.64	4843.67	4841.64	725747	MS2 RNA
3483-3497	pC-pG-pG-pG-pC-pU-pU-pC-pG-pG-pC-pC-pC-pA-pG	Cyclic phosphorylation	-1.15	99.9	1.9	12.03	1613.21	-3	4841.63	4843.49	4841.64	774296	MS2 RNA
3500-3513	pA-pC-pC-pU-pC-pC-pC-pC-pC-pU-pA-pA-pA-pG	Cyclic phosphorylation	1.43	96.4	1	13.64	734.094	-6	4408.6	4410.51	4408.6	476385	MS2 RNA
3500-3513	pA-pC-pC-pU-pC-pC-pC-pC-pC-pU-pA-pA-pA-pG	Cyclic phosphorylation	1.21	96.4	1	13.66	628.936	-7	4408.6	4410.39	4408.6	830874	MS2 RNA
3500-3513	pA-pC-pC-pU-pC-pC-pC-pC-pC-pU-pA-pA-pA-pG	Cyclic phosphorylation	-1.87	96.4	1.2	13.64	1468.86	-3	4408.59	4410.41	4408.6	647420	MS2 RNA
350-357	pC-pC-pU-pA-pC-pA-pA-pG	Phosphorylation	-0.36	99.9	1	8.09	641.834	-4	2571.36	2572.37	2571.36	2.46395e+06	MS2 RNA
350-357	pC-pC-pU-pA-pC-pA-pA-pG	Phosphorylation	-0.36	99.9	1	8.09	856.114	-3	2571.36	2572.36	2571.36	727210	MS2 RNA
350-357	pC-pC-pU-pA-pC-pA-pA-pG	Phosphorylation	-0.55	99.9	1	8.09	1284.67	-2	2571.36	2572.4	2571.36	2416029	MS2 RNA
3519-3534	pA-pC-pC-pC-pG-pG-pG-pA-pU-pU-pC-pU-pC-pC-pC-pG	Cyclic phosphorylation	0.65	100	1.2	15.18	726.659	-7	5091.66	5093.84	5091.66	663890	MS2 RNA
3519-3534	pA-pC-pC-pC-pG-pG-pG-pA-pU-pU-pC-pU-pC-pC-pC-pG	Cyclic phosphorylation	0.26	100	1.1	15.19	635.701	-8	5091.66	5093.62	5091.66	746823	MS2 RNA
3519-3539	pA-pC-pC-pC-pG-pG-pG-pA-pU-pU-pC-pU-pC-pC-pC-pG-pA-pU-pU-pU-pG	Cyclic phosphorylation	0.09	100	1	21.06	741.975	-9	6683.84	6686.64	6683.84	1.35907e+06	MS2 RNA
3519-3539	pA-pC-pC-pC-pG-pG-pG-pA-pU-pU-pC-pU-pC-pC-pC-pG-pA-pU-pU-pU-pG	Cyclic phosphorylation	-0.09	100	1	21.05	667.577	-10	6683.84	6686.73	6683.84	1.23575e+06	MS2 RNA
3519-3550	pA-pC-pC-pC-pG-pG-pG-pA-pU-pU-pC-pU-pC-pC-pC-pG-pA-pU-pU-pU-pG-pG-pU-pA-pA-pC-pU-pA-pG-pC-pU-pG	Cyclic phosphorylation	-8.31	100	1.1	29.29	730.3	-14	10234.3	10238.9	10239	733199	MS2 RNA
3526-3534	pA-pU-pU-pC-pU-pC-pC-pC-pG	Cyclic phosphorylation	-0.58	100	1	8.04	702.078	-4	2812.34	2813.44	2812.34	1.26732e+06	MS2 RNA
3526-3534	pA-pU-pU-pC-pU-pC-pC-pC-pG	Cyclic phosphorylation	-0.58	100	1	8.05	561.661	-5	2812.34	2813.43	2812.34	3.89614e+06	MS2 RNA
3526-3534	pA-pU-pU-pC-pU-pC-pC-pC-pG	Cyclic phosphorylation	-0.58	100	1.1	8.05	936.773	-3	2812.34	2813.44	2812.34	731204	MS2 RNA
3526-3534	pA-pU-pU-pC-pU-pC-pC-pC-pG	Cyclic phosphorylation	-0.58	100	1	8.07	467.884	-6	2812.34	2813.42	2812.34	379225	MS2 RNA
3526-3534	pA-pU-pU-pC-pU-pC-pC-pC-pG	Cyclic phosphorylation	-1.11	100	1.3	8.04	1405.66	-2	2812.34	2813.44	2812.34	2829439	MS2 RNA
3535-3550	pA-pU-pU-pU-pG-pG-pU-pA-pA-pC-pU-pA-pG-pC-pU-pG	Cyclic phosphorylation	0.3	100	1	18.16	642.072	-8	5142.64	5144.79	5142.63	2.68686e+06	MS2 RNA
3535-3550	pA-pU-pU-pU-pG-pG-pU-pA-pA-pC-pU-pA-pG-pC-pU-pG	Cyclic phosphorylation	0.01	100	1	18.55	642.072	-8	5142.63	5144.8	5142.63	8733543	MS2 RNA
3551-3569	pC-pU-pU-pG-pG-pC-pU-pA-pG-pU-pU-pA-pC-pC-pA-pC-pC-pC-pA	None	1.46	100	1.1	18.98	540.613	-11	5954.82	5957.36	5954.81	465018	MS2 RNA
3551-3569	pC-pU-pU-pG-pG-pC-pU-pA-pG-pU-pU-pA-pC-pC-pA-pC-pC-pC-pA	None	0.72	100	1	19.01	594.674	-10	5954.82	5957.43	5954.81	6175736	MS2 RNA
3551-3569	pC-pU-pU-pG-pG-pC-pU-pA-pG-pU-pU-pA-pC-pC-pA-pC-pC-pC-pA	None	0.31	100	1	19	660.861	-9	5954.81	5957.4	5954.81	12332250	MS2 RNA
3551-3569	pC-pU-pU-pG-pG-pC-pU-pA-pG-pU-pU-pA-pC-pC-pA-pC-pC-pC-pA	None	0.23	100	1	19	743.594	-8	5954.81	5957.41	5954.81	5.87159e+06	MS2 RNA
3551-3569	pC-pU-pU-pG-pG-pC-pU-pA-pG-pU-pU-pA-pC-pC-pA-pC-pC-pC-pA	None	0.23	100	1.4	19.01	1984.6	-3	5954.81	5957.41	5954.81	8.2824e+06	MS2 RNA
3551-3569	pC-pU-pU-pG-pG-pC-pU-pA-pG-pU-pU-pA-pC-pC-pA-pC-pC-pC-pA	None	-0.08	100	1.1	19.01	991.795	-6	5954.81	5957.42	5954.81	1.22884e+06	MS2 RNA
3551-3569	pC-pU-pU-pG-pG-pC-pU-pA-pG-pU-pU-pA-pC-pC-pA-pC-pC-pC-pA	None	-0.33	100	1.1	19.01	849.966	-7	5954.81	5957.33	5954.81	1.81297e+06	MS2 RNA
3551-3569	pC-pU-pU-pG-pG-pC-pU-pA-pG-pU-pU-pA-pC-pC-pA-pC-pC-pC-pA	None	-0.57	100	1.1	18.98	1190.36	-5	5954.81	5957.38	5954.81	1.26889e+06	MS2 RNA
3551-3569	pC-pU-pU-pG-pG-pC-pU-pA-pG-pU-pU-pA-pC-pC-pA-pC-pC-pC-pA	None	-0.82	100	1.1	19	1488.2	-4	5954.81	5957.44	5954.81	2206487	MS2 RNA
3555-3569	pG-pC-pU-pA-pG-pU-pU-pA-pC-pC-pA-pC-pC-pC-pA	None	0.74	100	1	14.02	669.518	-7	4692.68	4694.7	4692.67	1.7801e+06	MS2 RNA
3555-3569	pG-pC-pU-pA-pG-pU-pU-pA-pC-pC-pA-pC-pC-pC-pA	None	0.22	100	1	14.03	781.272	-6	4692.67	4694.69	4692.67	1.21968e+06	MS2 RNA
3555-3569	pG-pC-pU-pA-pG-pU-pU-pA-pC-pC-pA-pC-pC-pC-pA	None	-0.09	100	1	14.03	1563.55	-3	4692.67	4694.69	4692.67	2.02728e+06	MS2 RNA
3560-3569	pU-pU-pA-pC-pC-pA-pC-pC-pC-pA	None	0.21	100	1	8.63	509.57	-6	3062.46	3063.65	3062.46	2.35589e+06	MS2 RNA
3560-3569	pU-pU-pA-pC-pC-pA-pC-pC-pC-pA	None	-0.1	100	1	8.61	764.858	-4	3062.46	3063.67	3062.46	1.09631e+06	MS2 RNA
3560-3569	pU-pU-pA-pC-pC-pA-pC-pC-pC-pA	None	-0.18	100	1	8.63	611.685	-5	3062.46	3063.65	3062.46	4.12946e+06	MS2 RNA
3560-3569	pU-pU-pA-pC-pC-pA-pC-pC-pC-pA	None	-0.5	100	1	8.63	1020.15	-3	3062.46	3063.63	3062.46	1.04009e+06	MS2 RNA
3560-3569	pU-pU-pA-pC-pC-pA-pC-pC-pC-pA	None	-0.58	100	1	8.63	1530.72	-2	3062.46	3063.8	3062.46	4.0427e+06	MS2 RNA
367-401	pU-pC-pA-pU-pC-pG-pU-pG-pG-pG-pG-pU-pC-pG-pC-pC-pC-pG-pU-pA-pC-pG-pA-pG-pG-pA-pG-pA-pA-pA-pG-pC-pC-pG-pG	Cyclic phosphorylation	-7.03	100	1	30.4	814.317	-14	11409.5	11414.7	11414.8	2.79669e+06	MS2 RNA
367-401	pU-pC-pA-pU-pC-pG-pU-pG-pG-pG-pG-pU-pC-pG-pC-pC-pC-pG-pU-pA-pC-pG-pA-pG-pG-pA-pG-pA-pA-pA-pG-pC-pC-pG-pG	Cyclic phosphorylation	-11.91	100	1.3	30.41	712.339	-16	11409.5	11414.7	11414.8	602042	MS2 RNA
373-401	pU-pG-pG-pG-pG-pU-pC-pG-pC-pC-pC-pG-pU-pA-pC-pG-pA-pG-pG-pA-pG-pA-pA-pA-pG-pC-pC-pG-pG	Cyclic phosphorylation	0.73	100	1.1	27.13	792.018	-12	9513.3	9517.56	9513.3	1.46964e+06	MS2 RNA
373-401	pU-pG-pG-pG-pG-pU-pC-pG-pC-pC-pC-pG-pU-pA-pC-pG-pA-pG-pG-pA-pG-pA-pA-pA-pG-pC-pC-pG-pG	Cyclic phosphorylation	0.01	100	1	27.14	731.016	-13	9513.3	9517.45	9513.3	1.72454e+06	MS2 RNA
378-401	pU-pC-pG-pC-pC-pC-pG-pU-pA-pC-pG-pA-pG-pG-pA-pG-pA-pA-pA-pG-pC-pC-pG-pG	Cyclic phosphorylation	0.22	99.6	1.6	24.79	710.819	-11	7827.08	7830.31	7827.08	369232	MS2 RNA
385-401	pU-pA-pC-pG-pA-pG-pG-pA-pG-pA-pA-pA-pG-pC-pC-pG-pG	Cyclic phosphorylation	0.36	99.6	1.3	19.86	700.593	-8	5610.8	5613.11	5610.8	597872	MS2 RNA
394-397 | 519-522 | 684-687 | 996-999 | 1242-1245 | 1464-1467 | 1518-1521 | 1533-1536 | 1674-1677 | 1775-1778 | 1922-1925 | 2412-2415 | 2730-2733 | 3239-3242 | 3438-3441 | 3454-3457 | 3474-3477 | 3510-3513	pA-pA-pA-pG	Phosphorylation	-0.94	99.1	1	5.01	449.064	-3	1350.21	1350.72	1350.22	530580	MS2 RNA
394-397 | 519-522 | 684-687 | 996-999 | 1242-1245 | 1464-1467 | 1518-1521 | 1533-1536 | 1674-1677 | 1775-1778 | 1922-1925 | 2412-2415 | 2730-2733 | 3239-3242 | 3438-3441 | 3454-3457 | 3474-3477 | 3510-3513	pA-pA-pA-pG	Phosphorylation	-1.03	99.1	1	5.01	674.1	-2	1350.21	1350.74	1350.22	1.02569e+06	MS2 RNA
394-397 | 519-522 | 684-687 | 996-999 | 1242-1245 | 1464-1467 | 1518-1521 | 1533-1536 | 1674-1677 | 1775-1778 | 1922-1925 | 2412-2415 | 2730-2733 | 3239-3242 | 3438-3441 | 3454-3457 | 3474-3477 | 3510-3513	pA-pA-pA-pG	Cyclic phosphorylation	-1.5	96.3	1	4.91	443.06	-3	1332.2	1332.53	1332.2	1.17855e+06	MS2 RNA
394-397 | 519-522 | 684-687 | 996-999 | 1242-1245 | 1464-1467 | 1518-1521 | 1533-1536 | 1674-1677 | 1775-1778 | 1922-1925 | 2412-2415 | 2730-2733 | 3239-3242 | 3438-3441 | 3454-3457 | 3474-3477 | 3510-3513	pA-pA-pA-pG	Cyclic phosphorylation	-2.05	96.3	1	4.91	665.094	-2	1332.2	1332.71	1332.2	3916548	MS2 RNA
402-418	pU-pU-pU-pC-pG-pG-pC-pU-pU-pC-pU-pC-pC-pC-pU-pC-pG	Cyclic phosphorylation	0	97.3	1.3	13.57	663.32	-8	5312.61	5314.86	5312.61	487950	MS2 RNA
402-431	pU-pU-pU-pC-pG-pG-pC-pU-pU-pC-pU-pC-pC-pC-pU-pC-pG-pA-pC-pG-pC-pA-pC-pG-pC-pU-pC-pC-pU-pG	Cyclic phosphorylation	0.33	100	1.4	24.6	629.136	-15	9448.16	9452.3	9448.15	1.01378e+06	MS2 RNA
402-431	pU-pU-pU-pC-pG-pG-pC-pU-pU-pC-pU-pC-pC-pC-pU-pC-pG-pA-pC-pG-pC-pA-pC-pG-pC-pU-pC-pC-pU-pG	Cyclic phosphorylation	0.13	100	1.3	24.59	674.076	-14	9448.16	9452.39	9448.15	1.58997e+06	MS2 RNA
402-431	pU-pU-pU-pC-pG-pG-pC-pU-pU-pC-pU-pC-pC-pC-pU-pC-pG-pA-pC-pG-pC-pA-pC-pG-pC-pU-pC-pC-pU-pG	Cyclic phosphorylation	0.02	100	1	24.61	726.005	-13	9448.15	9452.27	9448.15	2.25786e+06	MS2 RNA
402-431	pU-pU-pU-pC-pG-pG-pC-pU-pU-pC-pU-pC-pC-pC-pU-pC-pG-pA-pC-pG-pC-pA-pC-pG-pC-pU-pC-pC-pU-pG	Cyclic phosphorylation	-0.26	100	1.2	24.6	786.672	-12	9448.15	9452.16	9448.15	829554	MS2 RNA
408-418	pC-pU-pU-pC-pU-pC-pC-pC-pU-pC-pG	Cyclic phosphorylation	0.31	98.8	1	8.68	565.726	-6	3399.4	3400.83	3399.4	1.74917e+06	MS2 RNA
408-418	pC-pU-pU-pC-pU-pC-pC-pC-pU-pC-pG	Cyclic phosphorylation	-0.11	98.8	1	8.68	679.072	-5	3399.4	3400.69	3399.4	876805	MS2 RNA
408-418	pC-pU-pU-pC-pU-pC-pC-pC-pU-pC-pG	Cyclic phosphorylation	-0.4	98.8	1.6	8.68	1699.19	-2	3399.39	3400.78	3399.4	785622	MS2 RNA
438-480	pC-pC-pU-pC-pU-pU-pC-pC-pC-pU-pG-pU-pA-pA-pG-pC-pC-pA-pA-pA-pA-pC-pU-pU-pG-pA-pC-pU-pU-pA-pC-pA-pU-pC-pG-pA-pA-pG-pU-pG-pC-pC-pG	Cyclic phosphorylation	-0.98	93.1	1	33.98	758.869	-18	13671.8	13678.1	13678.1	3.84344e+06	MS2 RNA
4-5 | 24-25 | 36-37 | 47-48 | 59-60 | 81-82 | 91-92 | 124-125 | 129-130 | 131-132 | 150-151 | 201-202 | 207-208 | 244-245 | 270-271 | 289-290 | 327-328 | 348-349 | 363-364 | 373-374 | 430-431 | 447-448 | 461-462 | 476-477 | 489-490 | 515-516 | 546-547 | 549-550 | 552-553 | 603-604 | 611-612 | 624-625 | 643-644 | 666-667 | 704-705 | 715-716 | 719-720 | 725-726 | 736-737 | 749-750 | 753-754 | 765-7…	pU-pG	Phosphorylation	-0.25	91	1	3.64	668.076	-1	669.083	669.26	669.083	1.16853e+06	MS2 RNA
484-511	pA-pA-pC-pG-pU-pU-pG-pC-pG-pA-pA-pC-pC-pG-pG-pG-pC-pG-pU-pC-pG-pA-pC-pC-pG-pA-pA-pG	Cyclic phosphorylation	7.59	95.6	1.6	28.53	758.68	-12	9112.32	9115.89	9112.25	1.05418e+06	MS2 RNA
484-511	pA-pA-pC-pG-pU-pU-pG-pC-pG-pA-pA-pC-pC-pG-pG-pG-pC-pG-pU-pC-pG-pA-pC-pC-pG-pA-pA-pG	Cyclic phosphorylation	0.09	95.6	1.5	28.53	827.653	-11	9112.25	9116.18	9112.25	544937	MS2 RNA
518-522 | 995-999 | 1673-1677 | 3238-3242	pA-pA-pA-pA-pG	Phosphorylation	-0.91	99.5	1	5.96	1678.26	-1	1679.27	1679.89	1679.27	349522	MS2 RNA
518-522 | 995-999 | 1673-1677 | 3238-3242	pA-pA-pA-pA-pG	Cyclic phosphorylation	-1.21	99.6	1	5.33	552.745	-3	1661.26	1661.84	1661.26	3.13804e+06	MS2 RNA
518-522 | 995-999 | 1673-1677 | 3238-3242	pA-pA-pA-pA-pG	Phosphorylation	-1.27	99.5	1	5.98	558.748	-3	1679.27	1679.88	1679.27	2742994	MS2 RNA
518-522 | 995-999 | 1673-1677 | 3238-3242	pA-pA-pA-pA-pG	Phosphorylation	-1.63	99.5	1	5.98	838.625	-2	1679.27	1679.88	1679.27	4.14486e+06	MS2 RNA
518-522 | 995-999 | 1673-1677 | 3238-3242	pA-pA-pA-pA-pG	Cyclic phosphorylation	-1.65	99.6	1	5.33	829.62	-2	1661.25	1661.87	1661.26	6286705	MS2 RNA
524-550	pU-pC-pA-pC-pC-pC-pA-pG-pG-pG-pU-pA-pA-pU-pU-pU-pU-pA-pA-pC-pC-pU-pU-pG-pG-pU-pG	Cyclic phosphorylation	-0.41	100	1.1	26.49	783.727	-11	8629.07	8633.01	8629.07	1.57587e+06	MS2 RNA
524-550	pU-pC-pA-pC-pC-pC-pA-pG-pG-pG-pU-pA-pA-pU-pU-pU-pU-pA-pA-pC-pC-pU-pU-pG-pG-pU-pG	Cyclic phosphorylation	-0.52	100	1.1	26.5	718.332	-12	8629.07	8632.66	8629.07	1.71341e+06	MS2 RNA
524-553	pU-pC-pA-pC-pC-pC-pA-pG-pG-pG-pU-pA-pA-pU-pU-pU-pU-pA-pA-pC-pC-pU-pU-pG-pG-pU-pG-pU-pU-pG	Cyclic phosphorylation	0.88	100	1	28.54	683.935	-14	9586.18	9590.34	9586.17	853728	MS2 RNA
524-553	pU-pC-pA-pC-pC-pC-pA-pG-pG-pG-pU-pA-pA-pU-pU-pU-pU-pA-pA-pC-pC-pU-pU-pG-pG-pU-pG-pU-pU-pG	Cyclic phosphorylation	-0.3	100	1	28.54	736.699	-13	9586.17	9590.39	9586.17	2020648	MS2 RNA
524-553	pU-pC-pA-pC-pC-pC-pA-pG-pG-pG-pU-pA-pA-pU-pU-pU-pU-pA-pA-pC-pC-pU-pU-pG-pG-pU-pG-pU-pU-pG	Cyclic phosphorylation	-1.73	100	1	28.56	798.175	-12	9586.16	9590.4	9586.17	1.67414e+06	MS2 RNA
566-604	pC-pC-pA-pG-pG-pU-pC-pG-pA-pC-pA-pG-pC-pC-pU-pC-pA-pC-pA-pA-pC-pU-pC-pG-pC-pG-pA-pC-pG-pC-pA-pA-pA-pC-pC-pA-pU-pU-pG	Cyclic phosphorylation	-16.99	99.9	1.5	32.42	779.663	-16	12485.8	12491.3	12491.5	1.12434e+06	MS2 RNA
578-589	pC-pC-pU-pC-pA-pC-pA-pA-pC-pU-pC-pG	Cyclic phosphorylation	0.54	100	1.1	11.44	628.244	-6	3774.51	3776.07	3774.5	1.38787e+06	MS2 RNA
578-589	pC-pC-pU-pC-pA-pC-pA-pA-pC-pU-pC-pG	Cyclic phosphorylation	0.29	100	1	11.44	1257.49	-3	3774.5	3776.1	3774.5	656960	MS2 RNA
578-589	pC-pC-pU-pC-pA-pC-pA-pA-pC-pU-pC-pG	Cyclic phosphorylation	0.16	100	1	11.42	754.094	-5	3774.5	3776.19	3774.5	427701	MS2 RNA
590-610	pC-pG-pA-pC-pG-pC-pA-pA-pA-pC-pC-pA-pU-pU-pG-pC-pG-pC-pU-pC-pG	Cyclic phosphorylation	1.35	100	1.5	20.89	672.184	-10	6728.91	6731.76	6728.91	670953	MS2 RNA
590-610	pC-pG-pA-pC-pG-pC-pA-pA-pA-pC-pC-pA-pU-pU-pG-pC-pG-pC-pU-pC-pG	Cyclic phosphorylation	-0.15	100	1	20.89	746.983	-9	6728.9	6731.74	6728.91	1789962	MS2 RNA
590-610	pC-pG-pA-pC-pG-pC-pA-pA-pA-pC-pC-pA-pU-pU-pG-pC-pG-pC-pU-pC-pG	Cyclic phosphorylation	-0.66	100	1.6	20.87	960.694	-7	6728.9	6731.89	6728.91	608226	MS2 RNA
590-610	pC-pG-pA-pC-pG-pC-pA-pA-pA-pC-pC-pA-pU-pU-pG-pC-pG-pC-pU-pC-pG	Cyclic phosphorylation	-0.88	100	1	20.89	840.356	-8	6728.9	6731.96	6728.91	1.56227e+06	MS2 RNA
592-606	pA-pC-pG-pC-pA-pA-pA-pC-pC-pA-pU-pU-pG-pC-pG	Cyclic phosphorylation	0.93	100	1	15.77	687.517	-7	4817.67	4819.75	4817.66	1.04924e+06	MS2 RNA
592-606	pA-pC-pG-pC-pA-pA-pA-pC-pC-pA-pU-pU-pG-pC-pG	Cyclic phosphorylation	0.12	100	1.4	15.79	1605.55	-3	4817.66	4819.75	4817.66	903051	MS2 RNA
592-610	pA-pC-pG-pC-pA-pA-pA-pC-pC-pA-pU-pU-pG-pC-pG-pC-pU-pC-pG	Cyclic phosphorylation	0.26	99	1	20.23	674.64	-9	6078.82	6081.47	6078.82	1.96944e+06	MS2 RNA
592-610	pA-pC-pG-pC-pA-pA-pA-pC-pC-pA-pU-pU-pG-pC-pG-pC-pU-pC-pG	Cyclic phosphorylation	0.26	99	1.1	20.26	606.975	-10	6078.82	6081.25	6078.82	811568	MS2 RNA
592-610	pA-pC-pG-pC-pA-pA-pA-pC-pC-pA-pU-pU-pG-pC-pG-pC-pU-pC-pG	Cyclic phosphorylation	0.18	99	1	20.24	759.095	-8	6078.82	6081.4	6078.82	1.11363e+06	MS2 RNA
613-628	pA-pA-pG-pG-pC-pG-pU-pA-pC-pA-pC-pU-pG-pC-pC-pG	Cyclic phosphorylation	0.62	100	1	17.02	646.581	-8	5178.71	5180.87	5178.7	3.7145e+06	MS2 RNA
613-628	pA-pA-pG-pG-pC-pG-pU-pA-pC-pA-pC-pU-pG-pC-pC-pG	Cyclic phosphorylation	0.24	100	1.1	17.03	739.094	-7	5178.71	5180.88	5178.7	2.70542e+06	MS2 RNA
613-628	pA-pA-pG-pG-pC-pG-pU-pA-pC-pA-pC-pU-pG-pC-pC-pG	Cyclic phosphorylation	0.05	100	1.3	17.02	1725.9	-3	5178.71	5180.89	5178.7	3.25989e+06	MS2 RNA
613-632	pA-pA-pG-pG-pC-pG-pU-pA-pC-pA-pC-pU-pG-pC-pC-pG-pC-pU-pC-pG	Cyclic phosphorylation	0.46	100	1	20.82	643.179	-10	6439.86	6442.6	6439.86	9253318	MS2 RNA
613-632	pA-pA-pG-pG-pC-pG-pU-pA-pC-pA-pC-pU-pG-pC-pC-pG-pC-pU-pC-pG	Cyclic phosphorylation	-0.11	100	1	20.84	714.755	-9	6439.86	6442.6	6439.86	9740433	MS2 RNA
613-632	pA-pA-pG-pG-pC-pG-pU-pA-pC-pA-pC-pU-pG-pC-pC-pG-pC-pU-pC-pG	Cyclic phosphorylation	-0.19	100	1.7	20.81	2146.61	-3	6439.86	6442.62	6439.86	4.85827e+06	MS2 RNA
613-632	pA-pA-pG-pG-pC-pG-pU-pA-pC-pA-pC-pU-pG-pC-pC-pG-pC-pU-pC-pG	Cyclic phosphorylation	-0.41	100	1	20.82	804.35	-8	6439.86	6442.6	6439.86	3157820	MS2 RNA
613-632	pA-pA-pG-pG-pC-pG-pU-pA-pC-pA-pC-pU-pG-pC-pC-pG-pC-pU-pC-pG	Cyclic phosphorylation	-0.57	100	1.2	20.84	919.259	-7	6439.86	6442.59	6439.86	1.44106e+06	MS2 RNA
613-632	pA-pA-pG-pG-pC-pG-pU-pA-pC-pA-pC-pU-pG-pC-pC-pG-pC-pU-pC-pG	Cyclic phosphorylation	-0.87	100	1.2	20.82	1609.71	-4	6439.85	6442.62	6439.86	3.27787e+06	MS2 RNA
613-632	pA-pA-pG-pG-pC-pG-pU-pA-pC-pA-pC-pU-pG-pC-pC-pG-pC-pU-pC-pG	Cyclic phosphorylation	-0.94	100	1.1	20.82	1072.8	-6	6439.85	6442.62	6439.86	1.1644e+06	MS2 RNA
613-632	pA-pA-pG-pG-pC-pG-pU-pA-pC-pA-pC-pU-pG-pC-pC-pG-pC-pU-pC-pG	Cyclic phosphorylation	-1.25	100	1.3	20.82	1287.57	-5	6439.85	6442.66	6439.86	1.23542e+06	MS2 RNA
61-92	pU-pC-pU-pU-pU-pA-pG-pC-pG-pA-pG-pA-pC-pG-pC-pU-pA-pC-pC-pA-pU-pG-pG-pC-pU-pA-pU-pC-pG-pC-pU-pG	Cyclic phosphorylation	-6.02	100	1.4	28.69	681.546	-15	10234.3	10239	10239	793202	MS2 RNA
61-92	pU-pC-pU-pU-pU-pA-pG-pC-pG-pA-pG-pA-pC-pG-pC-pU-pA-pC-pC-pA-pU-pG-pG-pC-pU-pA-pU-pC-pG-pC-pU-pG	Cyclic phosphorylation	-15.46	100	1	28.69	730.372	-14	10234.3	10238.9	10239	3298558	MS2 RNA
648-676	pC-pC-pA-pG-pG-pC-pG-pC-pU-pC-pC-pG-pC-pU-pA-pC-pC-pU-pU-pG-pC-pC-pC-pU-pA-pA-pA-pC-pG	Cyclic phosphorylation	-0.58	100	1	25.2	766.844	-12	9211.21	9215.15	9211.21	2.36178e+06	MS2 RNA
648-676	pC-pC-pA-pG-pG-pC-pG-pC-pU-pC-pC-pG-pC-pU-pA-pC-pC-pU-pU-pG-pC-pC-pC-pU-pA-pA-pA-pC-pG	Cyclic phosphorylation	-0.58	100	1.5	25.22	836.74	-11	9211.21	9214.91	9211.21	781614	MS2 RNA
648-676	pC-pC-pA-pG-pG-pC-pG-pC-pU-pC-pC-pG-pC-pU-pA-pC-pC-pU-pU-pG-pC-pC-pC-pU-pA-pA-pA-pC-pG	Cyclic phosphorylation	-5.67	100	1.9	25.2	707.855	-13	9211.16	9215.06	9211.21	758514	MS2 RNA
652-667	pG-pC-pG-pC-pU-pC-pC-pG-pC-pU-pA-pC-pC-pU-pU-pG	Cyclic phosphorylation	1.54	99.8	1.1	13.47	632.823	-8	5068.64	5071.11	5068.63	428151	MS2 RNA
652-667	pG-pC-pG-pC-pU-pC-pC-pG-pC-pU-pA-pC-pC-pU-pU-pG	Cyclic phosphorylation	0.29	99.8	1.2	13.48	723.37	-7	5068.63	5070.8	5068.63	445031	MS2 RNA
652-676	pG-pC-pG-pC-pU-pC-pC-pG-pC-pU-pA-pC-pC-pU-pU-pG-pC-pC-pC-pU-pA-pA-pA-pC-pG	Cyclic phosphorylation	-0.3	100	1	22.18	719.904	-11	7927.03	7930.45	7927.03	3.75399e+06	MS2 RNA
652-676	pG-pC-pG-pC-pU-pC-pC-pG-pC-pU-pA-pC-pC-pU-pU-pG-pC-pC-pC-pU-pA-pA-pA-pC-pG	Cyclic phosphorylation	-0.49	100	1	22.15	791.996	-10	7927.02	7930.45	7927.03	4.91953e+06	MS2 RNA
652-676	pG-pC-pG-pC-pU-pC-pC-pG-pC-pU-pA-pC-pC-pU-pU-pG-pC-pC-pC-pU-pA-pA-pA-pC-pG	Cyclic phosphorylation	-0.67	100	1.1	22.2	880.219	-9	7927.02	7930.57	7927.03	1.69303e+06	MS2 RNA
652-687	pG-pC-pG-pC-pU-pC-pC-pG-pC-pU-pA-pC-pC-pU-pU-pG-pC-pC-pC-pU-pA-pA-pA-pC-pG-pA-pA-pG-pA-pU-pC-pG-pA-pA-pA-pG	Cyclic phosphorylation	-9.61	100	1.1	31.03	961.623	-12	11547.5	11552.8	11552.9	1.20874e+06	MS2 RNA
653-667	pC-pG-pC-pU-pC-pC-pG-pC-pU-pA-pC-pC-pU-pU-pG	Cyclic phosphorylation	0.69	100	1.1	12.58	673.934	-7	4723.59	4725.64	4723.59	693730	MS2 RNA
653-667	pC-pG-pC-pU-pC-pC-pG-pC-pU-pA-pC-pC-pU-pU-pG	Cyclic phosphorylation	0.38	100	1.2	12.58	786.592	-6	4723.59	4725.6	4723.59	427717	MS2 RNA
653-667	pC-pG-pC-pU-pC-pC-pG-pC-pU-pA-pC-pC-pU-pU-pG	Cyclic phosphorylation	0.07	100	1.7	12.58	1574.19	-3	4723.59	4725.59	4723.59	648732	MS2 RNA
653-676	pC-pG-pC-pU-pC-pC-pG-pC-pU-pA-pC-pC-pU-pU-pG-pC-pC-pC-pU-pA-pA-pA-pC-pG	Cyclic phosphorylation	0.21	100	1	21.47	757.592	-10	7581.98	7585.34	7581.98	2.15732e+06	MS2 RNA
653-676	pC-pG-pC-pU-pC-pC-pG-pC-pU-pA-pC-pC-pU-pU-pG-pC-pC-pC-pU-pA-pA-pA-pC-pG	Cyclic phosphorylation	-0.19	100	1.8	21.45	947.116	-8	7581.98	7585.22	7581.98	851501	MS2 RNA
653-676	pC-pG-pC-pU-pC-pC-pG-pC-pU-pA-pC-pC-pU-pU-pG-pC-pC-pC-pU-pA-pA-pA-pC-pG	Cyclic phosphorylation	-0.65	100	1.1	21.47	841.769	-9	7581.98	7585.15	7581.98	2.05913e+06	MS2 RNA
653-687	pC-pG-pC-pU-pC-pC-pG-pC-pU-pA-pC-pC-pU-pU-pG-pC-pC-pC-pU-pA-pA-pA-pC-pG-pA-pA-pG-pA-pU-pC-pG-pA-pA-pA-pG	Cyclic phosphorylation	-1.87	100	1	30.58	799.529	-14	11202.5	11207.7	11207.7	2.78683e+06	MS2 RNA
653-687	pC-pG-pC-pU-pC-pC-pG-pC-pU-pA-pC-pC-pU-pU-pG-pC-pC-pC-pU-pA-pA-pA-pC-pG-pA-pA-pG-pA-pU-pC-pG-pA-pA-pA-pG	Cyclic phosphorylation	-12.32	100	1.1	30.55	932.952	-12	11202.5	11207.5	11207.7	2212822	MS2 RNA
653-687	pC-pG-pC-pU-pC-pC-pG-pC-pU-pA-pC-pC-pU-pU-pG-pC-pC-pC-pU-pA-pA-pA-pC-pG-pA-pA-pG-pA-pU-pC-pG-pA-pA-pA-pG	Cyclic phosphorylation	-19.73	100	1	30.57	861.032	-13	11202.5	11207.5	11207.7	4.07997e+06	MS2 RNA
655-676	pC-pU-pC-pC-pG-pC-pU-pA-pC-pC-pU-pU-pG-pC-pC-pC-pU-pA-pA-pA-pC-pG	Cyclic phosphorylation	-0.02	98.9	1.1	20.53	692.483	-10	6931.89	6934.77	6931.89	697316	MS2 RNA
655-687	pC-pU-pC-pC-pG-pC-pU-pA-pC-pC-pU-pU-pG-pC-pC-pC-pU-pA-pA-pA-pC-pG-pA-pA-pG-pA-pU-pC-pG-pA-pA-pA-pG	Cyclic phosphorylation	-0.81	97.4	1.2	30.07	753.094	-14	10552.4	10557.3	10552.4	1.24166e+06	MS2 RNA
668-676	pC-pC-pC-pU-pA-pA-pA-pC-pG	Cyclic phosphorylation	-0.58	100	1	8.16	570.872	-5	2858.39	2859.54	2858.4	4215686	MS2 RNA
668-676	pC-pC-pC-pU-pA-pA-pA-pC-pG	Cyclic phosphorylation	-0.58	100	1.1	8.16	1428.69	-2	2858.39	2859.54	2858.4	3.37696e+06	MS2 RNA
668-676	pC-pC-pC-pU-pA-pA-pA-pC-pG	Cyclic phosphorylation	-0.66	100	1.1	8.17	713.591	-4	2858.39	2859.48	2858.4	1.73788e+06	MS2 RNA
668-676	pC-pC-pC-pU-pA-pA-pA-pC-pG	Cyclic phosphorylation	-0.75	100	1	8.19	952.125	-3	2858.39	2859.52	2858.4	809176	MS2 RNA
688-726	pU-pU-pU-pC-pG-pA-pU-pC-pA-pA-pA-pA-pC-pA-pC-pG-pU-pG-pG-pC-pC-pG-pG-pC-pA-pG-pG-pU-pG-pG-pU-pU-pG-pG-pA-pG-pU-pU-pG	Cyclic phosphorylation	-1.3	100	1.1	32.66	790.533	-16	12658.6	12664.5	12658.6	3.59428e+06	MS2 RNA
688-729	pU-pU-pU-pC-pG-pA-pU-pC-pA-pA-pA-pA-pC-pA-pC-pG-pU-pG-pG-pC-pC-pG-pG-pC-pA-pG-pG-pU-pG-pG-pU-pU-pG-pG-pA-pG-pU-pU-pG-pC-pA-pG	Cyclic phosphorylation	-9.24	99.3	1	33.95	756.981	-18	13637.7	13644	13644.1	9166879	MS2 RNA
688-729	pU-pU-pU-pC-pG-pA-pU-pC-pA-pA-pA-pA-pC-pA-pC-pG-pU-pG-pG-pC-pC-pG-pG-pC-pA-pG-pG-pU-pG-pG-pU-pU-pG-pG-pA-pG-pU-pU-pG-pC-pA-pG	Cyclic phosphorylation	-12.1	99.3	1.2	33.95	717.086	-19	13637.8	13643.9	13644.1	3.99531e+06	MS2 RNA
688-729	pU-pU-pU-pC-pG-pA-pU-pC-pA-pA-pA-pA-pC-pA-pC-pG-pU-pG-pG-pC-pC-pG-pG-pC-pA-pG-pG-pU-pG-pG-pU-pU-pG-pG-pA-pG-pU-pU-pG-pC-pA-pG	Cyclic phosphorylation	-15.97	99.3	1	33.92	801.509	-17	13637.8	13643.9	13644.1	7816651	MS2 RNA
688-729	pU-pU-pU-pC-pG-pA-pU-pC-pA-pA-pA-pA-pC-pA-pC-pG-pU-pG-pG-pC-pC-pG-pG-pC-pA-pG-pG-pU-pG-pG-pU-pU-pG-pG-pA-pG-pU-pU-pG-pC-pA-pG	Cyclic phosphorylation	-17.18	99.3	1.1	33.93	681.132	-20	13637.8	13643.8	13644.1	1.85981e+06	MS2 RNA
693-703	pA-pU-pC-pA-pA-pA-pA-pC-pA-pC-pG	Cyclic phosphorylation	0.07	100	1	13.01	884.371	-4	3540.51	3542	3540.51	1.5759e+06	MS2 RNA
693-703	pA-pU-pC-pA-pA-pA-pA-pC-pA-pC-pG	Cyclic phosphorylation	-0.27	100	1.4	13.01	1769.75	-2	3540.51	3542.01	3540.51	5.97956e+06	MS2 RNA
693-703	pA-pU-pC-pA-pA-pA-pA-pC-pA-pC-pG	Cyclic phosphorylation	-0.55	100	1	13.02	589.244	-6	3540.51	3542	3540.51	10441110	MS2 RNA
693-703	pA-pU-pC-pA-pA-pA-pA-pC-pA-pC-pG	Cyclic phosphorylation	-0.68	100	1	13.02	1179.5	-3	3540.51	3542	3540.51	4.20496e+06	MS2 RNA
693-703	pA-pU-pC-pA-pA-pA-pA-pC-pA-pC-pG	Cyclic phosphorylation	-0.68	100	1	13.02	707.295	-5	3540.51	3542	3540.51	5709279	MS2 RNA
707-726	pC-pC-pG-pG-pC-pA-pG-pG-pU-pG-pG-pU-pU-pG-pG-pA-pG-pU-pU-pG	Cyclic phosphorylation	1.09	100	1.1	20.09	654.677	-10	6553.84	6556.67	6553.83	1.12404e+06	MS2 RNA
707-726	pC-pC-pG-pG-pC-pA-pG-pG-pU-pG-pG-pU-pU-pG-pG-pA-pG-pU-pU-pG	Cyclic phosphorylation	1.09	100	1	20.09	727.419	-9	6553.84	6556.65	6553.83	2.52618e+06	MS2 RNA
707-726	pC-pC-pG-pG-pC-pA-pG-pG-pU-pG-pG-pU-pU-pG-pG-pA-pG-pU-pU-pG	Cyclic phosphorylation	0.71	100	1.1	20.09	818.473	-8	6553.83	6556.58	6553.83	712863	MS2 RNA
707-726	pC-pC-pG-pG-pC-pA-pG-pG-pU-pG-pG-pU-pU-pG-pG-pA-pG-pU-pU-pG	Cyclic phosphorylation	0.34	100	1.7	20.09	2184.27	-3	6553.83	6556.66	6553.83	753443	MS2 RNA
707-726	pC-pC-pG-pG-pC-pA-pG-pG-pU-pG-pG-pU-pU-pG-pG-pA-pG-pU-pU-pG	Cyclic phosphorylation	0.04	100	1.8	20.09	1638.2	-4	6553.83	6556.56	6553.83	670239	MS2 RNA
707-729	pC-pC-pG-pG-pC-pA-pG-pG-pU-pG-pG-pU-pU-pG-pG-pA-pG-pU-pU-pG-pC-pA-pG	Cyclic phosphorylation	2.36	100	1.8	22.69	1075.56	-7	7532.99	7535.98	7532.97	558438	MS2 RNA
707-729	pC-pC-pG-pG-pC-pA-pG-pG-pU-pG-pG-pU-pU-pG-pG-pA-pG-pU-pU-pG-pC-pA-pG	Cyclic phosphorylation	0.67	100	1.9	22.7	1882.99	-4	7532.98	7536.27	7532.97	2.26137e+06	MS2 RNA
707-729	pC-pC-pG-pG-pC-pA-pG-pG-pU-pG-pG-pU-pU-pG-pG-pA-pG-pU-pU-pG-pC-pA-pG	Cyclic phosphorylation	0.54	100	1.5	22.69	626.991	-12	7532.98	7536.17	7532.97	923183	MS2 RNA
707-729	pC-pC-pG-pG-pC-pA-pG-pG-pU-pG-pG-pU-pU-pG-pG-pA-pG-pU-pU-pG-pC-pA-pG	Cyclic phosphorylation	0.54	100	1	22.7	684.082	-11	7532.98	7536.02	7532.97	3.34384e+06	MS2 RNA
707-729	pC-pC-pG-pG-pC-pA-pG-pG-pU-pG-pG-pU-pU-pG-pG-pA-pG-pU-pU-pG-pC-pA-pG	Cyclic phosphorylation	0.29	100	1.1	22.68	836.323	-9	7532.97	7536.28	7532.97	1.79433e+06	MS2 RNA
707-729	pC-pC-pG-pG-pC-pA-pG-pG-pU-pG-pG-pU-pU-pG-pG-pA-pG-pU-pU-pG-pC-pA-pG	Cyclic phosphorylation	0.03	100	1	22.71	752.59	-10	7532.97	7536.27	7532.97	5.79566e+06	MS2 RNA
707-729	pC-pC-pG-pG-pC-pA-pG-pG-pU-pG-pG-pU-pU-pG-pG-pA-pG-pU-pU-pG-pC-pA-pG	Cyclic phosphorylation	-1.18	100	1.8	22.71	941.115	-8	7532.96	7536.6	7532.97	754061	MS2 RNA
72-89	pA-pC-pG-pC-pU-pA-pC-pC-pA-pU-pG-pG-pC-pU-pA-pU-pC-pG	Cyclic phosphorylation	0.8	100	1	19.4	638.076	-9	5750.75	5752.99	5750.75	1.82746e+06	MS2 RNA
72-89	pA-pC-pG-pC-pU-pA-pC-pC-pA-pU-pG-pG-pC-pU-pA-pU-pC-pG	Cyclic phosphorylation	0.46	100	1.1	19.39	718.087	-8	5750.75	5753.29	5750.75	1143219	MS2 RNA
735-750	pU-pU-pG-pG-pU-pU-pA-pC-pC-pA-pC-pU-pA-pA-pU-pG	Cyclic phosphorylation	1.79	99.3	1	15.96	637.073	-8	5102.64	5104.76	5102.63	641873	MS2 RNA
735-762	pU-pU-pG-pG-pU-pU-pA-pC-pC-pA-pC-pU-pA-pA-pU-pG-pA-pG-pU-pG-pA-pU-pA-pU-pC-pC-pA-pG	Cyclic phosphorylation	2.36	100	1.8	28.47	690.157	-13	8982.16	8985.32	8982.14	799045	MS2 RNA
735-762	pU-pU-pG-pG-pU-pU-pA-pC-pC-pA-pC-pU-pA-pA-pU-pG-pA-pG-pU-pG-pA-pU-pA-pU-pC-pC-pA-pG	Cyclic phosphorylation	0.19	100	1.1	28.47	747.838	-12	8982.14	8986.44	8982.14	2.34116e+06	MS2 RNA
735-762	pU-pU-pG-pG-pU-pU-pA-pC-pC-pA-pC-pU-pA-pA-pU-pG-pA-pG-pU-pG-pA-pU-pA-pU-pC-pC-pA-pG	Cyclic phosphorylation	-0.78	100	1.4	28.48	815.824	-11	8982.13	8985.89	8982.14	867546	MS2 RNA
739-750	pU-pU-pA-pC-pC-pA-pC-pU-pA-pA-pU-pG	Phosphorylation	0.52	100	1	12.82	1908.74	-2	3818.5	3820.08	3818.49	903997	MS2 RNA
739-750	pU-pU-pA-pC-pC-pA-pC-pU-pA-pA-pU-pG	Phosphorylation	0.52	100	1	12.82	635.576	-6	3818.5	3820.08	3818.49	1.47089e+06	MS2 RNA
739-750	pU-pU-pA-pC-pC-pA-pC-pU-pA-pA-pU-pG	Cyclic phosphorylation	0.21	100	1.2	12.29	1899.73	-2	3800.48	3802.06	3800.48	4.82134e+06	MS2 RNA
739-750	pU-pU-pA-pC-pC-pA-pC-pU-pA-pA-pU-pG	Phosphorylation	0.13	100	1	12.82	1272.16	-3	3818.49	3820.09	3818.49	1.07214e+06	MS2 RNA
739-750	pU-pU-pA-pC-pC-pA-pC-pU-pA-pA-pU-pG	Phosphorylation	0.07	100	1	12.82	762.892	-5	3818.49	3820.05	3818.49	1.62085e+06	MS2 RNA
739-750	pU-pU-pA-pC-pC-pA-pC-pU-pA-pA-pU-pG	Cyclic phosphorylation	-0.04	100	1	12.27	759.29	-5	3800.48	3802.08	3800.48	3.40551e+06	MS2 RNA
739-750	pU-pU-pA-pC-pC-pA-pC-pU-pA-pA-pU-pG	Cyclic phosphorylation	-0.11	100	1	12.27	542.062	-7	3800.48	3802.03	3800.48	5528061	MS2 RNA
739-750	pU-pU-pA-pC-pC-pA-pC-pU-pA-pA-pU-pG	Cyclic phosphorylation	-0.17	100	1	12.27	949.364	-4	3800.48	3802.03	3800.48	1.7609e+06	MS2 RNA
739-750	pU-pU-pA-pC-pC-pA-pC-pU-pA-pA-pU-pG	Cyclic phosphorylation	-0.3	100	1	12.27	632.573	-6	3800.48	3802.06	3800.48	14583904	MS2 RNA
739-750	pU-pU-pA-pC-pC-pA-pC-pU-pA-pA-pU-pG	Cyclic phosphorylation	-0.49	100	1	12.27	1266.15	-3	3800.48	3802.04	3800.48	7.74083e+06	MS2 RNA
755-762	pA-pU-pA-pU-pC-pC-pA-pG	Phosphorylation	0.72	100	1	9.52	513.463	-5	2572.35	2573.3	2572.35	495203	MS2 RNA
755-762	pA-pU-pA-pU-pC-pC-pA-pG	Phosphorylation	-0.03	100	1	9.53	856.442	-3	2572.35	2573.38	2572.35	707977	MS2 RNA
755-762	pA-pU-pA-pU-pC-pC-pA-pG	Phosphorylation	-0.5	100	1	9.52	642.08	-4	2572.35	2573.36	2572.35	4.06405e+06	MS2 RNA
755-762	pA-pU-pA-pU-pC-pC-pA-pG	Phosphorylation	-0.6	100	1	9.52	1285.17	-2	2572.35	2573.38	2572.35	3.90417e+06	MS2 RNA
755-762	pA-pU-pA-pU-pC-pC-pA-pG	Cyclic phosphorylation	-0.88	100	1	8.44	850.438	-3	2554.34	2555.35	2554.34	1.36737e+06	MS2 RNA
755-762	pA-pU-pA-pU-pC-pC-pA-pG	Cyclic phosphorylation	-1.07	100	1	8.44	637.827	-4	2554.34	2555.37	2554.34	4.54696e+06	MS2 RNA
755-762	pA-pU-pA-pU-pC-pC-pA-pG	Cyclic phosphorylation	-1.07	100	1	8.44	510.06	-5	2554.34	2555.38	2554.34	6153933	MS2 RNA
755-762	pA-pU-pA-pU-pC-pC-pA-pG	Cyclic phosphorylation	-1.74	100	1.1	8.44	1276.16	-2	2554.33	2555.36	2554.34	7629631	MS2 RNA
778-799	pC-pU-pU-pA-pC-pG-pA-pA-pG-pG-pU-pU-pC-pA-pC-pC-pU-pU-pC-pA-pA-pG	Cyclic phosphorylation	0.48	100	1	22.82	701.383	-10	7020.91	7023.98	7020.9	32622704	MS2 RNA
778-799	pC-pU-pU-pA-pC-pG-pA-pA-pG-pG-pU-pU-pC-pA-pC-pC-pU-pU-pC-pA-pA-pG	Cyclic phosphorylation	0.14	100	1.1	22.84	637.53	-11	7020.91	7023.84	7020.9	4.53995e+06	MS2 RNA
778-799	pC-pU-pU-pA-pC-pG-pA-pA-pG-pG-pU-pU-pC-pA-pC-pC-pU-pU-pC-pA-pA-pG	Cyclic phosphorylation	-0.01	100	1	22.8	779.426	-9	7020.9	7023.99	7020.9	15105979	MS2 RNA
778-799	pC-pU-pU-pA-pC-pG-pA-pA-pG-pG-pU-pU-pC-pA-pC-pC-pU-pU-pC-pA-pA-pG	Cyclic phosphorylation	-0.29	100	1.8	22.81	2340.29	-3	7020.9	7023.99	7020.9	7.15225e+06	MS2 RNA
778-799	pC-pU-pU-pA-pC-pG-pA-pA-pG-pG-pU-pU-pC-pA-pC-pC-pU-pU-pC-pA-pA-pG	Cyclic phosphorylation	-0.36	100	1.7	22.81	1754.97	-4	7020.9	7024	7020.9	9930893	MS2 RNA
778-799	pC-pU-pU-pA-pC-pG-pA-pA-pG-pG-pU-pU-pC-pA-pC-pC-pU-pU-pC-pA-pA-pG	Cyclic phosphorylation	-0.57	100	1.1	22.85	876.981	-8	7020.9	7023.86	7020.9	4.45748e+06	MS2 RNA
778-799	pC-pU-pU-pA-pC-pG-pA-pA-pG-pG-pU-pU-pC-pA-pC-pC-pU-pU-pC-pA-pA-pG	Cyclic phosphorylation	-0.85	100	1.2	22.83	1169.64	-6	7020.9	7023.86	7020.9	2.21604e+06	MS2 RNA
778-799	pC-pU-pU-pA-pC-pG-pA-pA-pG-pG-pU-pU-pC-pA-pC-pC-pU-pU-pC-pA-pA-pG	Cyclic phosphorylation	-0.85	100	1.8	22.87	584.235	-12	7020.9	7023.84	7020.9	534360	MS2 RNA
778-799	pC-pU-pU-pA-pC-pG-pA-pA-pG-pG-pU-pU-pC-pA-pC-pC-pU-pU-pC-pA-pA-pG	Cyclic phosphorylation	-1.2	100	1.3	22.85	1002.41	-7	7020.9	7023.83	7020.9	2.50195e+06	MS2 RNA
778-799	pC-pU-pU-pA-pC-pG-pA-pA-pG-pG-pU-pU-pC-pA-pC-pC-pU-pU-pC-pA-pA-pG	Cyclic phosphorylation	-1.47	100	1.2	22.83	1403.57	-5	7020.89	7024.02	7020.9	2.64269e+06	MS2 RNA
802-813	pU-pU-pU-pC-pU-pU-pC-pC-pU-pA-pU-pG	Phosphorylation	0.16	100	1	11.47	624.062	-6	3749.41	3750.98	3749.41	2.38151e+06	MS2 RNA
802-813	pU-pU-pU-pC-pU-pU-pC-pC-pU-pA-pU-pG	Phosphorylation	-0.03	100	1.2	11.46	936.346	-4	3749.41	3750.78	3749.41	303030	MS2 RNA
802-813	pU-pU-pU-pC-pU-pU-pC-pC-pU-pA-pU-pG	Cyclic phosphorylation	-0.21	100	1.2	11.07	1865.19	-2	3731.4	3732.91	3731.4	3644556	MS2 RNA
802-813	pU-pU-pU-pC-pU-pU-pC-pC-pU-pA-pU-pG	Phosphorylation	-0.29	100	1	11.46	1874.2	-2	3749.41	3751.34	3749.41	787866	MS2 RNA
802-813	pU-pU-pU-pC-pU-pU-pC-pC-pU-pA-pU-pG	Phosphorylation	-0.36	100	1	11.46	749.075	-5	3749.41	3750.9	3749.41	1.48583e+06	MS2 RNA
802-813	pU-pU-pU-pC-pU-pU-pC-pC-pU-pA-pU-pG	Cyclic phosphorylation	-0.41	100	1	11.07	745.473	-5	3731.4	3732.97	3731.4	3.06272e+06	MS2 RNA
802-813	pU-pU-pU-pC-pU-pU-pC-pC-pU-pA-pU-pG	Cyclic phosphorylation	-0.54	100	1	11.07	932.093	-4	3731.4	3733.04	3731.4	1.5878e+06	MS2 RNA
802-813	pU-pU-pU-pC-pU-pU-pC-pC-pU-pA-pU-pG	Cyclic phosphorylation	-0.6	100	1	11.07	621.059	-6	3731.4	3732.9	3731.4	14077581	MS2 RNA
802-813	pU-pU-pU-pC-pU-pU-pC-pC-pU-pA-pU-pG	Cyclic phosphorylation	-0.73	100	1	11.08	532.193	-7	3731.4	3732.9	3731.4	7.12988e+06	MS2 RNA
802-813	pU-pU-pU-pC-pU-pU-pC-pC-pU-pA-pU-pG	Phosphorylation	-0.75	100	1	11.47	1249.13	-3	3749.41	3751.42	3749.41	1296392	MS2 RNA
802-813	pU-pU-pU-pC-pU-pU-pC-pC-pU-pA-pU-pG	Cyclic phosphorylation	-0.99	100	1	11.07	1243.13	-3	3731.4	3732.91	3731.4	7545917	MS2 RNA
818-846	pC-pC-pG-pU-pA-pC-pG-pU-pC-pA-pG-pG-pU-pC-pG-pG-pU-pA-pC-pU-pA-pA-pC-pA-pU-pC-pA-pA-pG	Cyclic phosphorylation	0.48	99.9	1.1	28.79	776.43	-12	9324.24	9328.77	9324.23	1.47966e+06	MS2 RNA
818-846	pC-pC-pG-pU-pA-pC-pG-pU-pC-pA-pG-pG-pU-pC-pG-pG-pU-pA-pC-pU-pA-pA-pC-pA-pU-pC-pA-pA-pG	Cyclic phosphorylation	-0.62	99.9	1.3	28.8	847.015	-11	9324.23	9328.69	9324.23	572134	MS2 RNA
834-846	pU-pA-pC-pU-pA-pA-pC-pA-pU-pC-pA-pA-pG	Cyclic phosphorylation	0.61	100	1.1	14.68	592.359	-7	4152.56	4154.27	4152.56	2.48135e+06	MS2 RNA
834-846	pU-pA-pC-pU-pA-pA-pC-pA-pU-pC-pA-pA-pG	Phosphorylation	0.43	100	1	15.25	694.255	-6	4170.57	4172.24	4170.57	835012	MS2 RNA
834-846	pU-pA-pC-pU-pA-pA-pC-pA-pU-pC-pA-pA-pG	Phosphorylation	0.43	100	1	15.25	833.308	-5	4170.57	4172.27	4170.57	488260	MS2 RNA
834-846	pU-pA-pC-pU-pA-pA-pC-pA-pU-pC-pA-pA-pG	Cyclic phosphorylation	0.14	100	1.6	14.7	2075.78	-2	4152.56	4154.29	4152.56	793059	MS2 RNA
834-846	pU-pA-pC-pU-pA-pA-pC-pA-pU-pC-pA-pA-pG	Phosphorylation	0.08	100	1	15.25	1389.52	-3	4170.57	4172.26	4170.57	647856	MS2 RNA
834-846	pU-pA-pC-pU-pA-pA-pC-pA-pU-pC-pA-pA-pG	Cyclic phosphorylation	0.02	100	1	14.68	691.253	-6	4152.56	4154.21	4152.56	3409447	MS2 RNA
834-846	pU-pA-pC-pU-pA-pA-pC-pA-pU-pC-pA-pA-pG	Cyclic phosphorylation	-0.19	100	1.2	14.68	829.706	-5	4152.56	4154.38	4152.56	749613	MS2 RNA
834-846	pU-pA-pC-pU-pA-pA-pC-pA-pU-pC-pA-pA-pG	Cyclic phosphorylation	-0.54	100	1	14.68	1383.51	-3	4152.56	4154.26	4152.56	3116808	MS2 RNA
834-846	pU-pA-pC-pU-pA-pA-pC-pA-pU-pC-pA-pA-pG	Cyclic phosphorylation	-0.54	100	1.3	14.7	1037.38	-4	4152.56	4154.42	4152.56	472558	MS2 RNA
847-871	pU-pU-pA-pG-pA-pU-pG-pG-pC-pC-pG-pU-pC-pU-pG-pU-pC-pG-pU-pA-pU-pC-pC-pA-pG	Cyclic phosphorylation	0.3	100	1.1	24.32	727.447	-11	8009.99	8013.62	8009.99	1.45924e+06	MS2 RNA
847-871	pU-pU-pA-pG-pA-pU-pG-pG-pC-pC-pG-pU-pC-pU-pG-pU-pC-pG-pU-pA-pU-pC-pC-pA-pG	Cyclic phosphorylation	0.05	100	1.5	24.32	666.826	-12	8009.99	8013.71	8009.99	742573	MS2 RNA
847-871	pU-pU-pA-pG-pA-pU-pG-pG-pC-pC-pG-pU-pC-pU-pG-pU-pC-pG-pU-pA-pU-pC-pC-pA-pG	Cyclic phosphorylation	-0.81	100	1.2	24.33	800.293	-10	8009.99	8013.42	8009.99	512491	MS2 RNA
84-89 | 1975-1980	pC-pU-pA-pU-pC-pG	Cyclic phosphorylation	-0.76	99.5	1	4.62	631.07	-3	1896.23	1896.86	1896.23	3673343	MS2 RNA
84-89 | 1975-1980	pC-pU-pA-pU-pC-pG	Cyclic phosphorylation	-1.28	99.5	1	4.64	473.05	-4	1896.23	1896.87	1896.23	4.89916e+06	MS2 RNA
84-89 | 1975-1980	pC-pU-pA-pU-pC-pG	Cyclic phosphorylation	-1.92	99.5	1.2	4.65	947.107	-2	1896.23	1896.86	1896.23	18714630	MS2 RNA
875-885	pC-pA-pA-pA-pC-pU-pU-pC-pC-pA-pG	Phosphorylation	0.71	100	1	11.81	584.407	-6	3511.49	3513.12	3511.48	1675838	MS2 RNA
875-885	pC-pA-pA-pA-pC-pU-pU-pC-pC-pA-pG	Phosphorylation	0.09	100	1.1	11.8	1755.23	-2	3511.48	3513.25	3511.48	5.75524e+06	MS2 RNA
875-885	pC-pA-pA-pA-pC-pU-pU-pC-pC-pA-pG	Phosphorylation	-0.11	100	1	11.81	701.488	-5	3511.48	3513.24	3511.48	9027135	MS2 RNA
875-885	pC-pA-pA-pA-pC-pU-pU-pC-pC-pA-pG	Phosphorylation	-0.25	100	1	11.8	877.362	-4	3511.48	3513.28	3511.48	2.58308e+06	MS2 RNA
875-885	pC-pA-pA-pA-pC-pU-pU-pC-pC-pA-pG	Phosphorylation	-0.25	100	1	11.8	1169.82	-3	3511.48	3513.26	3511.48	3.42859e+06	MS2 RNA
886-891	pA-pC-pA-pA-pC-pG	Cyclic phosphorylation	-0.87	99.8	1	5.3	646.421	-3	1942.29	1943.17	1942.29	2.96209e+06	MS2 RNA
886-891	pA-pC-pA-pA-pC-pG	Cyclic phosphorylation	-1.18	99.8	1	5.3	484.564	-4	1942.29	1943.02	1942.29	3.52649e+06	MS2 RNA
894-903	pC-pA-pA-pC-pA-pU-pA-pU-pC-pG	Cyclic phosphorylation	-0.41	100	1	10.91	530.565	-6	3188.43	3189.83	3188.43	7133705	MS2 RNA
894-903	pC-pA-pA-pC-pA-pU-pA-pU-pC-pG	Cyclic phosphorylation	-0.41	100	1	10.91	1062.14	-3	3188.43	3189.79	3188.43	3.60425e+06	MS2 RNA
894-903	pC-pA-pA-pC-pA-pU-pA-pU-pC-pG	Cyclic phosphorylation	-0.49	100	1	10.91	796.351	-4	3188.43	3189.82	3188.43	3.85918e+06	MS2 RNA
894-903	pC-pA-pA-pC-pA-pU-pA-pU-pC-pG	Cyclic phosphorylation	-0.87	100	1	10.91	636.879	-5	3188.43	3189.66	3188.43	14375749	MS2 RNA
894-903	pC-pA-pA-pC-pA-pU-pA-pU-pC-pG	Cyclic phosphorylation	-0.87	100	1.1	10.91	1593.71	-2	3188.43	3189.81	3188.43	9570820	MS2 RNA
909-937	pU-pA-pU-pC-pG-pU-pG-pA-pU-pA-pU-pG-pG-pU-pU-pU-pU-pA-pC-pA-pU-pA-pA-pA-pC-pG-pA-pU-pG	Cyclic phosphorylation	4.86	100	1.1	29.39	775.34	-12	9313.21	9317.06	9313.16	1.20063e+06	MS2 RNA
909-937	pU-pA-pU-pC-pG-pU-pG-pA-pU-pA-pU-pG-pG-pU-pU-pU-pU-pA-pC-pA-pU-pA-pA-pA-pC-pG-pA-pU-pG	Cyclic phosphorylation	0.25	100	1.5	29.37	715.621	-13	9313.16	9317.04	9313.16	964362	MS2 RNA
909-941	pU-pA-pU-pC-pG-pU-pG-pA-pU-pA-pU-pG-pG-pU-pU-pU-pU-pA-pC-pA-pU-pA-pA-pA-pC-pG-pA-pU-pG-pC-pA-pC-pG	Cyclic phosphorylation	-0.65	99.7	1.3	31.26	814.481	-13	10597.3	10601.9	10597.3	1206649	MS2 RNA
921-934	pG-pU-pU-pU-pU-pA-pC-pA-pU-pA-pA-pA-pC-pG	Cyclic phosphorylation	0.83	100	1.2	14.82	638.503	-7	4475.57	4477.48	4475.57	1.98497e+06	MS2 RNA
921-934	pG-pU-pU-pU-pU-pA-pC-pA-pU-pA-pA-pA-pC-pG	Cyclic phosphorylation	0.5	100	1	14.82	745.088	-6	4475.57	4477.51	4475.57	1.34454e+06	MS2 RNA
921-934	pG-pU-pU-pU-pU-pA-pC-pA-pU-pA-pA-pA-pC-pG	Cyclic phosphorylation	-0.14	100	1.1	14.82	1491.18	-3	4475.57	4477.52	4475.57	1.82732e+06	MS2 RNA
921-937	pG-pU-pU-pU-pU-pA-pC-pA-pU-pA-pA-pA-pC-pG-pA-pU-pG	Cyclic phosphorylation	0.64	100	1.5	19.7	1818.23	-3	5455.7	5458.04	5455.69	1.15316e+06	MS2 RNA
921-937	pG-pU-pU-pU-pU-pA-pC-pA-pU-pA-pA-pA-pC-pG-pA-pU-pG	Cyclic phosphorylation	0.02	100	1.4	19.73	778.664	-7	5455.69	5457.85	5455.69	802101	MS2 RNA
921-937	pG-pU-pU-pU-pU-pA-pC-pA-pU-pA-pA-pA-pC-pG-pA-pU-pG	Cyclic phosphorylation	-0.34	100	1	19.71	681.205	-8	5455.69	5458.03	5455.69	1.43574e+06	MS2 RNA
922-934	pU-pU-pU-pU-pA-pC-pA-pU-pA-pA-pA-pC-pG	Cyclic phosphorylation	0.1	100	1.1	13.52	2064.75	-2	4130.52	4132.2	4130.52	2.83254e+06	MS2 RNA
922-934	pU-pU-pU-pU-pA-pC-pA-pU-pA-pA-pA-pC-pG	Cyclic phosphorylation	-0.25	100	1	13.53	825.297	-5	4130.52	4132.17	4130.52	2.49698e+06	MS2 RNA
922-934	pU-pU-pU-pU-pA-pC-pA-pU-pA-pA-pA-pC-pG	Cyclic phosphorylation	-0.37	100	1	13.52	589.21	-7	4130.52	4132.19	4130.52	10025670	MS2 RNA
922-934	pU-pU-pU-pU-pA-pC-pA-pU-pA-pA-pA-pC-pG	Cyclic phosphorylation	-0.37	100	1	13.54	1031.87	-4	4130.52	4132.19	4130.52	1607868	MS2 RNA
922-934	pU-pU-pU-pU-pA-pC-pA-pU-pA-pA-pA-pC-pG	Cyclic phosphorylation	-0.84	100	1.1	13.52	1376.16	-3	4130.52	4132.19	4130.52	10703052	MS2 RNA
922-934	pU-pU-pU-pU-pA-pC-pA-pU-pA-pA-pA-pC-pG	Cyclic phosphorylation	-0.84	100	1	13.54	687.579	-6	4130.52	4132.19	4130.52	12301857	MS2 RNA
966-972	pU-pA-pU-pC-pU-pU-pG	Cyclic phosphorylation	-0.34	98.9	1	5.11	439.641	-5	2203.24	2203.97	2203.24	626729	MS2 RNA
966-972	pU-pA-pU-pC-pU-pU-pG	Phosphorylation	-0.58	98.6	1	5.94	739.41	-3	2221.25	2222.18	2221.25	537227	MS2 RNA
966-972	pU-pA-pU-pC-pU-pU-pG	Phosphorylation	-0.8	98.6	1	5.95	554.306	-4	2221.25	2221.99	2221.25	1349924	MS2 RNA
966-972	pU-pA-pU-pC-pU-pU-pG	Cyclic phosphorylation	-1.01	98.9	1	5.03	733.406	-3	2203.24	2204.11	2203.24	2.22172e+06	MS2 RNA
966-972	pU-pA-pU-pC-pU-pU-pG	Phosphorylation	-1.02	98.6	1	5.95	1109.62	-2	2221.25	2222.17	2221.25	1.56363e+06	MS2 RNA
966-972	pU-pA-pU-pC-pU-pU-pG	Cyclic phosphorylation	-1.34	98.9	1.2	5.11	1100.61	-2	2203.24	2204.14	2203.24	8764437	MS2 RNA
966-972	pU-pA-pU-pC-pU-pU-pG	Cyclic phosphorylation	-1.56	98.9	1	5.03	549.802	-4	2203.24	2204.12	2203.24	8.27082e+06	MS2 RNA
973-982	pA-pA-pC-pC-pC-pA-pC-pU-pA-pG	Cyclic phosphorylation	-0.07	100	1	11.54	530.401	-6	3187.45	3188.65	3187.45	2244523	MS2 RNA
973-982	pA-pA-pC-pC-pC-pA-pC-pU-pA-pG	Cyclic phosphorylation	-0.45	100	1	11.54	796.105	-4	3187.45	3188.71	3187.45	2.21811e+06	MS2 RNA
973-982	pA-pA-pC-pC-pC-pA-pC-pU-pA-pG	Cyclic phosphorylation	-0.45	100	1	11.54	1061.81	-3	3187.45	3188.81	3187.45	2271558	MS2 RNA
973-982	pA-pA-pC-pC-pC-pA-pC-pU-pA-pG	Phosphorylation	-0.61	100	1	11.98	800.607	-4	3205.46	3206.82	3205.46	2.59769e+06	MS2 RNA
973-982	pA-pA-pC-pC-pC-pA-pC-pU-pA-pG	Phosphorylation	-0.61	100	1	11.98	1067.81	-3	3205.46	3206.7	3205.46	1.42526e+06	MS2 RNA
973-982	pA-pA-pC-pC-pC-pA-pC-pU-pA-pG	Cyclic phosphorylation	-0.68	100	1	11.54	636.682	-5	3187.45	3188.66	3187.45	9574770	MS2 RNA
973-982	pA-pA-pC-pC-pC-pA-pC-pU-pA-pG	Cyclic phosphorylation	-0.68	100	1.4	11.54	1593.22	-2	3187.45	3188.84	3187.45	5267715	MS2 RNA
973-982	pA-pA-pC-pC-pC-pA-pC-pU-pA-pG	Phosphorylation	-0.92	100	1	12	1602.22	-2	3205.46	3206.83	3205.46	4086658	MS2 RNA
973-982	pA-pA-pC-pC-pC-pA-pC-pU-pA-pG	Phosphorylation	-0.99	100	1	11.98	640.284	-5	3205.46	3206.82	3205.46	6.62526e+06	MS2 RNA

## Sheet: Spike Partial Digest T1
Positions	Oligo Sequence	3' Termini	Delta (ppm)	Confidence Score	Overall Best Average Structural Resolution	RT	M/Z	Charge State	Mono Mass Exp.	Avg Mass Exp.	Mono Mass Theo.	MS Area	Oligonucleotide
10-12 | 110-112 | 178-180 | 239-241 | 347-349 | 407-409 | 455-457 | 504-506 | 557-559 | 566-568 | 580-582 | 657-659 | 662-664 | 677-679 | 701-703 | 722-724 | 734-736 | 856-858 | 950-952 | 1016-1018 | 1028-1030 | 1046-1048 | 1184-1186 | 1250-1252 | 1274-1276 | 1335-1337 | 1367-1369 | 1388-1390 | 1449-1451 | 1490-1492 | 1502-1504 | 1569-1571 | 1700-1702 | 1705-1707 | 1721-1723 | 1787-1789 | 1790-17…	pA-pA-pG	Phosphorylation	-1.47	97.1	1	4.04	509.573	-2	1021.16	1021.42	1021.16	10326167	Spike
1013-1018	pA-pC-pA-pA-pA-pG	Phosphorylation	-0.6	100	1	6.12	660.429	-3	1984.31	1984.98	1984.31	2.31499e+06	Spike
1013-1018	pA-pC-pA-pA-pA-pG	Phosphorylation	-0.79	100	1	6.1	991.147	-2	1984.31	1984.98	1984.31	1.40897e+06	Spike
1013-1018	pA-pC-pA-pA-pA-pG	Cyclic phosphorylation	-0.98	100	1	5.51	654.425	-3	1966.3	1966.99	1966.3	6828250	Spike
1013-1018	pA-pC-pA-pA-pA-pG	Cyclic phosphorylation	-1.04	100	1	5.51	490.567	-4	1966.3	1966.98	1966.3	8.31555e+06	Spike
1013-1018	pA-pC-pA-pA-pA-pG	Cyclic phosphorylation	-1.29	100	1	5.51	982.141	-2	1966.3	1967.01	1966.3	9190622	Spike
1013-1027	pA-pC-pA-pA-pA-pG-pU-pG-pC-pA-pC-pC-pC-pU-pG	Cyclic phosphorylation	0.33	100	1	16.15	601.326	-8	4817.66	4819.6	4817.66	2350908	Spike
1013-1027	pA-pC-pA-pA-pA-pG-pU-pG-pC-pA-pC-pC-pC-pU-pG	Cyclic phosphorylation	0.12	100	1	16.16	802.27	-6	4817.66	4819.84	4817.66	744273	Spike
1013-1027	pA-pC-pA-pA-pA-pG-pU-pG-pC-pA-pC-pC-pC-pU-pG	Cyclic phosphorylation	-0.78	100	1	16.11	1605.21	-3	4817.66	4819.77	4817.66	2.64242e+06	Spike
1013-1030	pA-pC-pA-pA-pA-pG-pU-pG-pC-pA-pC-pC-pC-pU-pG-pA-pA-pG	Cyclic phosphorylation	0.28	99.1	1.1	20.91	726.845	-8	5820.82	5823.28	5820.81	1.92632e+06	Spike
1013-1030	pA-pC-pA-pA-pA-pG-pU-pG-pC-pA-pC-pC-pC-pU-pG-pA-pA-pG	Cyclic phosphorylation	-0.58	99.1	1	20.93	646.084	-9	5820.81	5823.31	5820.81	1.11545e+06	Spike
1013-1030	pA-pC-pA-pA-pA-pG-pU-pG-pC-pA-pC-pC-pC-pU-pG-pA-pA-pG	Cyclic phosphorylation	-0.92	99.1	1.8	20.93	1940.27	-3	5820.81	5823.42	5820.81	1.3466e+06	Spike
1013-1040	pA-pC-pA-pA-pA-pG-pU-pG-pC-pA-pC-pC-pC-pU-pG-pA-pA-pG-pU-pC-pC-pU-pU-pC-pA-pC-pC-pG	Cyclic phosphorylation	-0.92	100	1	27.03	744.176	-12	8938.19	8942.22	8938.2	21957078	Spike
1013-1040	pA-pC-pA-pA-pA-pG-pU-pG-pC-pA-pC-pC-pC-pU-pG-pA-pA-pG-pU-pC-pC-pU-pU-pC-pA-pC-pC-pG	Cyclic phosphorylation	-1.03	100	1.1	27.03	686.777	-13	8938.19	8942.01	8938.2	6.80971e+06	Spike
1013-1040	pA-pC-pA-pA-pA-pG-pU-pG-pC-pA-pC-pC-pC-pU-pG-pA-pA-pG-pU-pC-pC-pU-pU-pC-pA-pC-pC-pG	Cyclic phosphorylation	-1.47	100	1.1	27.01	893.113	-10	8938.18	8941.73	8938.2	4606933	Spike
1013-1040	pA-pC-pA-pA-pA-pG-pU-pG-pC-pA-pC-pC-pC-pU-pG-pA-pA-pG-pU-pC-pC-pU-pU-pC-pA-pC-pC-pG	Cyclic phosphorylation	-2.01	100	1.6	27.03	1489.19	-6	8938.18	8941.58	8938.2	1.63715e+06	Spike
1013-1040	pA-pC-pA-pA-pA-pG-pU-pG-pC-pA-pC-pC-pC-pU-pG-pA-pA-pG-pU-pC-pC-pU-pU-pC-pA-pC-pC-pG	Cyclic phosphorylation	-2.12	100	1.3	27.03	992.57	-9	8938.18	8942.02	8938.2	1.91731e+06	Spike
1013-1040	pA-pC-pA-pA-pA-pG-pU-pG-pC-pA-pC-pC-pC-pU-pG-pA-pA-pG-pU-pC-pC-pU-pU-pC-pA-pC-pC-pG	Cyclic phosphorylation	-2.56	100	1	27.01	811.829	-11	8938.17	8942.03	8938.2	15261078	Spike
1013-1040	pA-pC-pA-pA-pA-pG-pU-pG-pC-pA-pC-pC-pC-pU-pG-pA-pA-pG-pU-pC-pC-pU-pU-pC-pA-pC-pC-pG	Cyclic phosphorylation	-3.65	100	1.2	27.04	1116.77	-8	8938.16	8942.32	8938.2	1.72569e+06	Spike
1013-1040	pA-pC-pA-pA-pA-pG-pU-pG-pC-pA-pC-pC-pC-pU-pG-pA-pA-pG-pU-pC-pC-pU-pU-pC-pA-pC-pC-pG	Cyclic phosphorylation	-4.42	100	1.4	27.03	1276.31	-7	8938.16	8941.82	8938.2	1.4145e+06	Spike
1019-1040	pU-pG-pC-pA-pC-pC-pC-pU-pG-pA-pA-pG-pU-pC-pC-pU-pU-pC-pA-pC-pC-pG	Cyclic phosphorylation	1.2	100	1	21.12	696.483	-10	6971.91	6974.89	6971.9	12957642	Spike
1019-1040	pU-pG-pC-pA-pC-pC-pC-pU-pG-pA-pA-pG-pU-pC-pC-pU-pU-pC-pA-pC-pC-pG	Cyclic phosphorylation	-0.33	100	1	21.1	773.87	-9	6971.9	6974.96	6971.9	15321609	Spike
1019-1040	pU-pG-pC-pA-pC-pC-pC-pU-pG-pA-pA-pG-pU-pC-pC-pU-pU-pC-pA-pC-pC-pG	Cyclic phosphorylation	-0.54	100	1.1	21.08	995.407	-7	6971.89	6974.8	6971.9	2.23448e+06	Spike
1019-1040	pU-pG-pC-pA-pC-pC-pC-pU-pG-pA-pA-pG-pU-pC-pC-pU-pU-pC-pA-pC-pC-pG	Cyclic phosphorylation	-0.68	100	1.1	21.12	633.075	-11	6971.89	6974.88	6971.9	1.44742e+06	Spike
1019-1040	pU-pG-pC-pA-pC-pC-pC-pU-pG-pA-pA-pG-pU-pC-pC-pU-pU-pC-pA-pC-pC-pG	Cyclic phosphorylation	-0.75	100	1.1	21.1	870.855	-8	6971.89	6974.75	6971.9	6.34739e+06	Spike
1019-1040	pU-pG-pC-pA-pC-pC-pC-pU-pG-pA-pA-pG-pU-pC-pC-pU-pU-pC-pA-pC-pC-pG	Cyclic phosphorylation	-0.75	100	1.2	21.12	1161.48	-6	6971.89	6975.06	6971.9	1.7825e+06	Spike
1019-1040	pU-pG-pC-pA-pC-pC-pC-pU-pG-pA-pA-pG-pU-pC-pC-pU-pU-pC-pA-pC-pC-pG	Cyclic phosphorylation	-0.75	100	1.6	21.12	1742.72	-4	6971.89	6975	6971.9	6351899	Spike
1019-1040	pU-pG-pC-pA-pC-pC-pC-pU-pG-pA-pA-pG-pU-pC-pC-pU-pU-pC-pA-pC-pC-pG	Cyclic phosphorylation	-1.1	100	2	21.12	2323.62	-3	6971.89	6974.99	6971.9	4509972	Spike
1019-1040	pU-pG-pC-pA-pC-pC-pC-pU-pG-pA-pA-pG-pU-pC-pC-pU-pU-pC-pA-pC-pC-pG	Cyclic phosphorylation	-1.17	100	1.1	21.1	1393.77	-5	6971.89	6974.9	6971.9	1914934	Spike
1021-1042	pC-pA-pC-pC-pC-pU-pG-pA-pA-pG-pU-pC-pC-pU-pU-pC-pA-pC-pC-pG-pU-pG	Cyclic phosphorylation	0.64	99.3	1	21.47	696.483	-10	6971.9	6975.19	6971.9	2.33026e+06	Spike
1044-1048 | 1703-1707	pA-pA-pA-pA-pG	Cyclic phosphorylation	-0.11	100	1	5	414.307	-4	1661.26	1661.87	1661.26	336949	Spike
1044-1048 | 1703-1707	pA-pA-pA-pA-pG	Cyclic phosphorylation	-0.62	100	1	5.02	829.621	-2	1661.26	1661.85	1661.26	7.71228e+06	Spike
1044-1048 | 1703-1707	pA-pA-pA-pA-pG	Cyclic phosphorylation	-0.77	100	1	5	552.745	-3	1661.26	1661.86	1661.26	12718282	Spike
1044-1048 | 1703-1707	pA-pA-pA-pA-pG	Phosphorylation	-0.91	98.1	1	5.44	558.748	-3	1679.27	1679.87	1679.27	6362356	Spike
1044-1048 | 1703-1707	pA-pA-pA-pA-pG	Phosphorylation	-1.12	98.1	1	5.43	838.626	-2	1679.27	1679.87	1679.27	5747866	Spike
1051-1065	pC-pA-pU-pC-pU-pA-pC-pC-pA-pG-pA-pC-pC-pA-pG	Cyclic phosphorylation	0.91	100	1.2	16.05	596.451	-8	4777.66	4778.93	4777.66	959826	Spike
1051-1065	pC-pA-pU-pC-pU-pA-pC-pC-pA-pG-pA-pC-pC-pA-pG	Cyclic phosphorylation	-0.11	100	1.1	16.03	681.801	-7	4777.66	4779.85	4777.66	2.61664e+06	Spike
1051-1065	pC-pA-pU-pC-pU-pA-pC-pC-pA-pG-pA-pC-pC-pA-pG	Cyclic phosphorylation	-0.82	100	1.1	16.04	1592.21	-3	4777.65	4779.66	4777.66	2.06145e+06	Spike
1051-1065	pC-pA-pU-pC-pU-pA-pC-pC-pA-pG-pA-pC-pC-pA-pG	Cyclic phosphorylation	-0.93	100	1.1	16.04	795.602	-6	4777.65	4779.5	4777.66	1.00184e+06	Spike
1061-1078	pA-pC-pC-pA-pG-pC-pA-pA-pC-pU-pU-pC-pC-pG-pG-pG-pU-pG	Cyclic phosphorylation	0.02	99.6	1	18.26	722.84	-8	5789.77	5792.07	5789.77	646695	Spike
1061-1081	pA-pC-pC-pA-pG-pC-pA-pA-pC-pU-pU-pC-pC-pG-pG-pG-pU-pG-pC-pA-pG	Cyclic phosphorylation	0.36	100	1	22.28	845.358	-8	6768.91	6772.3	6768.91	1.46292e+06	Spike
1061-1081	pA-pC-pC-pA-pG-pC-pA-pA-pC-pU-pU-pC-pC-pG-pG-pG-pU-pG-pC-pA-pG	Cyclic phosphorylation	0.29	100	1.5	22.33	1691.97	-4	6768.91	6772.11	6768.91	1.71242e+06	Spike
1061-1081	pA-pC-pC-pA-pG-pC-pA-pA-pC-pU-pU-pC-pC-pG-pG-pG-pU-pG-pC-pA-pG	Cyclic phosphorylation	0.14	100	1	22.32	676.184	-10	6768.91	6771.57	6768.91	3.6082e+06	Spike
1061-1081	pA-pC-pC-pA-pG-pC-pA-pA-pC-pU-pU-pC-pC-pG-pG-pG-pU-pG-pC-pA-pG	Cyclic phosphorylation	-0.39	100	1.8	22.27	2256.3	-3	6768.91	6771.89	6768.91	1535434	Spike
1061-1081	pA-pC-pC-pA-pG-pC-pA-pA-pC-pU-pU-pC-pC-pG-pG-pG-pU-pG-pC-pA-pG	Cyclic phosphorylation	-0.82	100	1	22.3	751.428	-9	6768.91	6771.91	6768.91	4.76403e+06	Spike
1061-1088	pA-pC-pC-pA-pG-pC-pA-pA-pC-pU-pU-pC-pC-pG-pG-pG-pU-pG-pC-pA-pG-pC-pC-pC-pA-pC-pC-pG	Cyclic phosphorylation	1.63	100	1.5	26.39	896.216	-10	8968.23	8971.94	8968.22	945889	Spike
1061-1088	pA-pC-pC-pA-pG-pC-pA-pA-pC-pU-pU-pC-pC-pG-pG-pG-pU-pG-pC-pA-pG-pC-pC-pC-pA-pC-pC-pG	Cyclic phosphorylation	-1.17	100	1	26.41	746.595	-12	8968.21	8971.83	8968.22	7521267	Spike
1061-1088	pA-pC-pC-pA-pG-pC-pA-pA-pC-pU-pU-pC-pC-pG-pG-pG-pU-pG-pC-pA-pG-pC-pC-pC-pA-pC-pC-pG	Cyclic phosphorylation	-2.37	100	1	26.42	814.65	-11	8968.2	8972.23	8968.22	3.70273e+06	Spike
1066-1078	pC-pA-pA-pC-pU-pU-pC-pC-pG-pG-pG-pU-pG	Cyclic phosphorylation	0.29	100	1	11.86	595.784	-7	4176.54	4178.22	4176.54	7.34127e+06	Spike
1066-1078	pC-pA-pA-pC-pU-pU-pC-pC-pG-pG-pG-pU-pG	Cyclic phosphorylation	-0.04	100	1.3	11.82	2088.26	-2	4176.54	4178.19	4176.54	1.12018e+06	Spike
1066-1078	pC-pA-pA-pC-pU-pU-pC-pC-pG-pG-pG-pU-pG	Cyclic phosphorylation	-0.28	100	1	11.86	695.249	-6	4176.53	4178.37	4176.54	4285620	Spike
1066-1078	pC-pA-pA-pC-pU-pU-pC-pC-pG-pG-pG-pU-pG	Cyclic phosphorylation	-0.51	100	1	11.86	834.501	-5	4176.53	4178.12	4176.54	1.5932e+06	Spike
1066-1078	pC-pA-pA-pC-pU-pU-pC-pC-pG-pG-pG-pU-pG	Cyclic phosphorylation	-0.63	100	1	11.84	1391.5	-3	4176.53	4178.37	4176.54	6.82554e+06	Spike
1066-1078	pC-pA-pA-pC-pU-pU-pC-pC-pG-pG-pG-pU-pG	Cyclic phosphorylation	-0.63	100	1	11.86	1043.38	-4	4176.53	4178.52	4176.54	1.1885e+06	Spike
1066-1081	pC-pA-pA-pC-pU-pU-pC-pC-pG-pG-pG-pU-pG-pC-pA-pG	Cyclic phosphorylation	0.51	100	1	15.96	643.703	-8	5155.68	5157.92	5155.68	16259563	Spike
1066-1081	pC-pA-pA-pC-pU-pU-pC-pC-pG-pG-pG-pU-pG-pC-pA-pG	Cyclic phosphorylation	0.32	100	1.2	15.97	1030.53	-5	5155.68	5157.92	5155.68	2.19064e+06	Spike
1066-1081	pC-pA-pA-pC-pU-pU-pC-pC-pG-pG-pG-pU-pG-pC-pA-pG	Cyclic phosphorylation	0.13	100	1	15.99	858.774	-6	5155.68	5157.83	5155.68	3367336	Spike
1066-1081	pC-pA-pA-pC-pU-pU-pC-pC-pG-pG-pG-pU-pG-pC-pA-pG	Cyclic phosphorylation	-0.1	100	1.1	15.98	1718.22	-3	5155.68	5158.1	5155.68	12556822	Spike
1066-1081	pC-pA-pA-pC-pU-pU-pC-pC-pG-pG-pG-pU-pG-pC-pA-pG	Cyclic phosphorylation	-0.2	100	1	15.96	1288.41	-4	5155.68	5157.78	5155.68	2.67351e+06	Spike
1066-1081	pC-pA-pA-pC-pU-pU-pC-pC-pG-pG-pG-pU-pG-pC-pA-pG	Cyclic phosphorylation	-0.48	100	1	15.95	735.804	-7	5155.67	5157.92	5155.68	12406169	Spike
1066-1088	pC-pA-pA-pC-pU-pU-pC-pC-pG-pG-pG-pU-pG-pC-pA-pG-pC-pC-pC-pA-pC-pC-pG	Cyclic phosphorylation	0.34	100	1.2	21.76	1225.32	-6	7354.99	7358.33	7354.98	1.89266e+06	Spike
1066-1088	pC-pA-pA-pC-pU-pU-pC-pC-pG-pG-pG-pU-pG-pC-pA-pG-pC-pC-pC-pA-pC-pC-pG	Cyclic phosphorylation	-0.01	100	1	21.78	734.791	-10	7354.98	7358.13	7354.98	20172096	Spike
1066-1088	pC-pA-pA-pC-pU-pU-pC-pC-pG-pG-pG-pU-pG-pC-pA-pG-pC-pC-pC-pA-pC-pC-pG	Cyclic phosphorylation	-1.2	100	1	21.83	667.81	-11	7354.97	7357.9	7354.98	9109568	Spike
1066-1088	pC-pA-pA-pC-pU-pU-pC-pC-pG-pG-pG-pU-pG-pC-pA-pG-pC-pC-pC-pA-pC-pC-pG	Cyclic phosphorylation	-1.47	100	1	21.76	918.741	-8	7354.97	7358.13	7354.98	3060991	Spike
1066-1088	pC-pA-pA-pC-pU-pU-pC-pC-pG-pG-pG-pU-pG-pC-pA-pG-pC-pC-pC-pA-pC-pC-pG	Cyclic phosphorylation	-2.53	100	1.2	21.73	1050.13	-7	7354.96	7358.38	7354.98	2.28766e+06	Spike
1066-1088	pC-pA-pA-pC-pU-pU-pC-pC-pG-pG-pG-pU-pG-pC-pA-pG-pC-pC-pC-pA-pC-pC-pG	Cyclic phosphorylation	-3.33	100	1	21.81	1470.59	-5	7354.96	7357.96	7354.98	2.09035e+06	Spike
1079-1088	pC-pA-pG-pC-pC-pC-pA-pC-pC-pG	Cyclic phosphorylation	-0.5	99.9	1	7.97	634.882	-5	3178.45	3179.85	3178.45	2.19319e+06	Spike
1079-1088	pC-pA-pG-pC-pC-pC-pA-pC-pC-pG	Cyclic phosphorylation	-0.58	99.9	1.1	8	528.734	-6	3178.45	3178.45	3178.45	677145	Spike
108-121	pC-pA-pA-pA-pG-pG-pC-pC-pA-pC-pC-pA-pU-pG	Cyclic phosphorylation	0.87	100	1	14.91	751.1	-6	4511.64	4513.52	4511.64	833432	Spike
108-121	pC-pA-pA-pA-pG-pG-pC-pC-pA-pC-pC-pA-pU-pG	Cyclic phosphorylation	0.11	100	1	14.89	1503.54	-3	4511.64	4513.57	4511.64	931646	Spike
108-121	pC-pA-pA-pA-pG-pG-pC-pC-pA-pC-pC-pA-pU-pG	Cyclic phosphorylation	0	100	1	14.89	643.656	-7	4511.64	4513.46	4511.64	2145668	Spike
1082-1097	pC-pC-pC-pA-pC-pC-pG-pA-pA-pU-pC-pC-pA-pU-pC-pG	Cyclic phosphorylation	0.13	100	1	15.65	631.453	-8	5058.69	5060.54	5058.69	1.03244e+06	Spike
1082-1097	pC-pC-pC-pA-pC-pC-pG-pA-pA-pU-pC-pC-pA-pU-pC-pG	Cyclic phosphorylation	-1.88	100	1	15.64	721.947	-7	5058.68	5060.65	5058.69	1.26638e+06	Spike
1089-1097	pA-pA-pU-pC-pC-pA-pU-pC-pG	Cyclic phosphorylation	0.13	100	1	9.05	475.723	-6	2859.38	2860.46	2859.38	2207848	Spike
1089-1097	pA-pA-pU-pC-pC-pA-pU-pC-pG	Phosphorylation	-0.29	92.4	1	9.77	1438.19	-2	2877.39	2878.5	2877.39	934774	Spike
1089-1097	pA-pA-pU-pC-pC-pA-pU-pC-pG	Cyclic phosphorylation	-0.54	100	1	9.05	714.087	-4	2859.38	2860.56	2859.38	13453821	Spike
1089-1097	pA-pA-pU-pC-pC-pA-pU-pC-pG	Cyclic phosphorylation	-0.62	100	1	9.06	952.452	-3	2859.38	2860.52	2859.38	8098952	Spike
1089-1097	pA-pA-pU-pC-pC-pA-pU-pC-pG	Cyclic phosphorylation	-0.71	100	1.1	9.05	1429.18	-2	2859.38	2860.56	2859.38	14711680	Spike
1089-1097	pA-pA-pU-pC-pC-pA-pU-pC-pG	Cyclic phosphorylation	-0.71	100	1	9.05	571.068	-5	2859.38	2860.56	2859.38	51119744	Spike
109-112 | 503-506 | 579-582 | 1015-1018 | 1045-1048 | 1448-1451 | 1704-1707 | 2582-2585 | 2947-2950 | 3365-3368 | 3554-3557 | 3650-3653 | 3829-3832	pA-pA-pA-pG	Phosphorylation	-0.4	99.6	1	4.9	449.064	-3	1350.21	1350.55	1350.22	1.43611e+06	Spike
109-112 | 503-506 | 579-582 | 1015-1018 | 1045-1048 | 1448-1451 | 1704-1707 | 2582-2585 | 2947-2950 | 3365-3368 | 3554-3557 | 3650-3653 | 3829-3832	pA-pA-pA-pG	Phosphorylation	-0.67	99.6	1	4.9	674.1	-2	1350.21	1350.57	1350.22	2.25664e+06	Spike
109-112 | 503-506 | 579-582 | 1015-1018 | 1045-1048 | 1448-1451 | 1704-1707 | 2582-2585 | 2947-2950 | 3365-3368 | 3554-3557 | 3650-3653 | 3829-3832	pA-pA-pA-pG	Cyclic phosphorylation	-1.22	98	1	4.8	443.061	-3	1332.2	1332.7	1332.2	9004795	Spike
109-112 | 503-506 | 579-582 | 1015-1018 | 1045-1048 | 1448-1451 | 1704-1707 | 2582-2585 | 2947-2950 | 3365-3368 | 3554-3557 | 3650-3653 | 3829-3832	pA-pA-pA-pG	Cyclic phosphorylation	-1.77	98	1	4.79	665.094	-2	1332.2	1332.71	1332.2	18623742	Spike
1098-1123	pU-pG-pC-pG-pG-pU-pU-pC-pC-pC-pC-pA-pA-pU-pA-pU-pC-pA-pC-pC-pA-pA-pU-pC-pU-pG	Cyclic phosphorylation	0.82	99.7	1.1	24.77	748.544	-11	8242.06	8245.32	8242.05	1.26386e+06	Spike
1103-1123	pU-pU-pC-pC-pC-pC-pA-pA-pU-pA-pU-pC-pA-pC-pC-pA-pA-pU-pC-pU-pG	Cyclic phosphorylation,Na+	1.34	99.4	1	21.78	734.639	-9	6617.84	6620.47	6617.83	325458	Spike
1103-1123	pU-pU-pC-pC-pC-pC-pA-pA-pU-pA-pU-pC-pA-pC-pC-pA-pA-pU-pC-pU-pG	Phosphorylation	0.1	100	1	22.22	734.2	-9	6613.86	6616.72	6613.86	7.37011e+06	Spike
1103-1123	pU-pU-pC-pC-pC-pC-pA-pA-pU-pA-pU-pC-pA-pC-pC-pA-pA-pU-pC-pU-pG	Phosphorylation	0.03	100	1	22.25	826.101	-8	6613.86	6616.78	6613.86	3631424	Spike
1103-1123	pU-pU-pC-pC-pC-pC-pA-pA-pU-pA-pU-pC-pA-pC-pC-pA-pA-pU-pC-pU-pG	Cyclic phosphorylation	0.01	100	1	21.78	598.797	-11	6595.84	6598.65	6595.84	16047941	Spike
1103-1123	pU-pU-pC-pC-pC-pC-pA-pA-pU-pA-pU-pC-pA-pC-pC-pA-pA-pU-pC-pU-pG	Cyclic phosphorylation	0.01	100	1	21.78	732.086	-9	6595.84	6598.64	6595.84	87400960	Spike
1103-1123	pU-pU-pC-pC-pC-pC-pA-pA-pU-pA-pU-pC-pA-pC-pC-pA-pA-pU-pC-pU-pG	Cyclic phosphorylation,Ca2+	-0.31	100	1.1	21.81	736.303	-9	6633.79	6636.96	6633.79	2.47502e+06	Spike
1103-1123	pU-pU-pC-pC-pC-pC-pA-pA-pU-pA-pU-pC-pA-pC-pC-pA-pA-pU-pC-pU-pG	Cyclic phosphorylation	-0.36	100	1.1	21.78	658.777	-10	6595.84	6598.65	6595.84	64676516	Spike
1103-1123	pU-pU-pC-pC-pC-pC-pA-pA-pU-pA-pU-pC-pA-pC-pC-pA-pA-pU-pC-pU-pG	Cyclic phosphorylation	-0.43	100	1.3	21.78	1098.8	-6	6595.84	6598.82	6595.84	6.80349e+06	Spike
1103-1123	pU-pU-pC-pC-pC-pC-pA-pA-pU-pA-pU-pC-pA-pC-pC-pA-pA-pU-pC-pU-pG	Cyclic phosphorylation	-0.51	100	1.2	21.78	941.542	-7	6595.84	6598.71	6595.84	8636210	Spike
1103-1123	pU-pU-pC-pC-pC-pC-pA-pA-pU-pA-pU-pC-pA-pC-pC-pA-pA-pU-pC-pU-pG	Cyclic phosphorylation,Na+	-0.58	99.4	1.9	21.76	2205.93	-3	6617.82	6620.73	6617.83	3.66069e+06	Spike
1103-1123	pU-pU-pC-pC-pC-pC-pA-pA-pU-pA-pU-pC-pA-pC-pC-pA-pA-pU-pC-pU-pG	Cyclic phosphorylation	-0.8	100	1.2	21.76	1648.45	-4	6595.84	6598.63	6595.84	22389228	Spike
1103-1123	pU-pU-pC-pC-pC-pC-pA-pA-pU-pA-pU-pC-pA-pC-pC-pA-pA-pU-pC-pU-pG	Cyclic phosphorylation	-0.8	100	1	21.78	823.849	-8	6595.84	6598.56	6595.84	19394886	Spike
1103-1123	pU-pU-pC-pC-pC-pC-pA-pA-pU-pA-pU-pC-pA-pC-pC-pA-pA-pU-pC-pU-pG	Phosphorylation	-0.85	100	1.3	22.23	2204.28	-3	6613.85	6616.81	6613.86	2.65078e+06	Spike
1103-1123	pU-pU-pC-pC-pC-pC-pA-pA-pU-pA-pU-pC-pA-pC-pC-pA-pA-pU-pC-pU-pG	Cyclic phosphorylation	-1.03	100	1.2	21.78	1318.56	-5	6595.84	6598.57	6595.84	8606003	Spike
1103-1123	pU-pU-pC-pC-pC-pC-pA-pA-pU-pA-pU-pC-pA-pC-pC-pA-pA-pU-pC-pU-pG	Cyclic phosphorylation	-1.17	100	1.1	21.74	548.813	-12	6595.84	6598.57	6595.84	1.92086e+06	Spike
1103-1123	pU-pU-pC-pC-pC-pC-pA-pA-pU-pA-pU-pC-pA-pC-pC-pA-pA-pU-pC-pU-pG	Phosphorylation	-1.22	100	1.2	22.25	944.115	-7	6613.85	6616.75	6613.86	875872	Spike
1103-1123	pU-pU-pC-pC-pC-pC-pA-pA-pU-pA-pU-pC-pA-pC-pC-pA-pA-pU-pC-pU-pG	Phosphorylation	-1.81	100	1	22.22	1653.21	-4	6613.84	6616.72	6613.86	1.52644e+06	Spike
1103-1123	pU-pU-pC-pC-pC-pC-pA-pA-pU-pA-pU-pC-pA-pC-pC-pA-pA-pU-pC-pU-pG	Cyclic phosphorylation,Ca2+	-2.52	100	1.3	21.81	662.673	-10	6633.77	6636.09	6633.79	1.67661e+06	Spike
1103-1123	pU-pU-pC-pC-pC-pC-pA-pA-pU-pA-pU-pC-pA-pC-pC-pA-pA-pU-pC-pU-pG	Cyclic phosphorylation,Na+	-2.94	99.4	1.2	21.74	660.974	-10	6617.81	6619.33	6617.83	1.09344e+06	Spike
11-15 | 186-190 | 569-573 | 895-899 | 1275-1279 | 1389-1393 | 2001-2005 | 2394-2398 | 2776-2780 | 2871-2875 | 2949-2953 | 3003-3007 | 3141-3145 | 3540-3544	pA-pG-pC-pU-pG	Cyclic phosphorylation	-1.72	93.8	1	3.65	814.098	-2	1630.21	1630.77	1630.21	216046	Spike
1124-1136	pU-pG-pC-pC-pC-pC-pU-pU-pC-pG-pG-pC-pG	Cyclic phosphorylation	0.07	100	1	10.01	687.245	-6	4128.51	4130.23	4128.51	7.86308e+06	Spike
1124-1136	pU-pG-pC-pC-pC-pC-pU-pU-pC-pG-pG-pC-pG	Cyclic phosphorylation	-0.16	100	1	10	824.895	-5	4128.51	4130.19	4128.51	2529912	Spike
1124-1136	pU-pG-pC-pC-pC-pC-pU-pU-pC-pG-pG-pC-pG	Cyclic phosphorylation	-0.4	100	1	10	588.923	-7	4128.51	4130.19	4128.51	6110102	Spike
1124-1136	pU-pG-pC-pC-pC-pC-pU-pU-pC-pG-pG-pC-pG	Cyclic phosphorylation	-0.52	100	1	10	1031.37	-4	4128.51	4130.16	4128.51	1.30155e+06	Spike
1124-1136	pU-pG-pC-pC-pC-pC-pU-pU-pC-pG-pG-pC-pG	Cyclic phosphorylation	-0.75	100	1	10.01	1375.5	-3	4128.51	4130.16	4128.51	5.10026e+06	Spike
1124-1138	pU-pG-pC-pC-pC-pC-pU-pU-pC-pG-pG-pC-pG-pA-pG	Cyclic phosphorylation	1.01	100	1	12.7	599.445	-8	4802.62	4804.62	4802.61	11144366	Spike
1124-1138	pU-pG-pC-pC-pC-pC-pU-pU-pC-pG-pG-pC-pG-pA-pG	Cyclic phosphorylation,Ca2+	0.46	100	1.1	12.69	805.92	-6	4840.56	4842.41	4840.56	1.06178e+06	Spike
1124-1138	pU-pG-pC-pC-pC-pC-pU-pU-pC-pG-pG-pC-pG-pA-pG	Cyclic phosphorylation	0.2	100	1	12.69	799.595	-6	4802.61	4804.64	4802.61	9344498	Spike
1124-1138	pU-pG-pC-pC-pC-pC-pU-pU-pC-pG-pG-pC-pG-pA-pG	Cyclic phosphorylation	0.2	100	1.1	12.69	685.366	-7	4802.61	4804.67	4802.61	22378536	Spike
1124-1138	pU-pG-pC-pC-pC-pC-pU-pU-pC-pG-pG-pC-pG-pA-pG	Cyclic phosphorylation,Ca2+	0.16	100	1.7	12.71	1613.18	-3	4840.56	4842.6	4840.56	1.09853e+06	Spike
1124-1138	pU-pG-pC-pC-pC-pC-pU-pU-pC-pG-pG-pC-pG-pA-pG	Cyclic phosphorylation	0.09	100	1.2	12.69	1600.2	-3	4802.61	4804.66	4802.61	21876022	Spike
1124-1138	pU-pG-pC-pC-pC-pC-pU-pU-pC-pG-pG-pC-pG-pA-pG	Cyclic phosphorylation	-0.11	100	1.1	12.69	1199.9	-4	4802.61	4804.66	4802.61	2.94989e+06	Spike
1124-1138	pU-pG-pC-pC-pC-pC-pU-pU-pC-pG-pG-pC-pG-pA-pG	Cyclic phosphorylation	-0.11	100	1.1	12.69	959.916	-5	4802.61	4804.68	4802.61	3360657	Spike
1124-1138	pU-pG-pC-pC-pC-pC-pU-pU-pC-pG-pG-pC-pG-pA-pG	Cyclic phosphorylation,Ca2+	-0.24	100	1.1	12.71	690.788	-7	4840.56	4842.87	4840.56	1.00955e+06	Spike
1124-1138	pU-pG-pC-pC-pC-pC-pU-pU-pC-pG-pG-pC-pG-pA-pG	Cyclic phosphorylation,Na+	-1.93	100	1	12.69	688.362	-7	4824.59	4827.23	4824.6	808234	Spike
1124-1138	pU-pG-pC-pC-pC-pC-pU-pU-pC-pG-pG-pC-pG-pA-pG	Cyclic phosphorylation,Na+	-2.84	100	1.2	12.72	803.424	-6	4824.58	4826.78	4824.6	697820	Spike
1124-1148	pU-pG-pC-pC-pC-pC-pU-pU-pC-pG-pG-pC-pG-pA-pG-pG-pU-pG-pU-pU-pC-pA-pA-pU-pG	Cyclic phosphorylation	0.58	99.6	1.2	23.23	801.793	-10	8025.01	8028.71	8025	1.66093e+06	Spike
1126-1134	pC-pC-pC-pC-pU-pU-pC-pG-pG	Cyclic phosphorylation	0.4	97.4	1	5.68	564.664	-5	2827.35	2828.67	2827.35	264688	Spike
1126-1136	pC-pC-pC-pC-pU-pU-pC-pG-pG-pC-pG	Cyclic phosphorylation	-0.06	99.1	1	8.13	578.733	-6	3477.44	3478.72	3477.44	977239	Spike
1126-1136	pC-pC-pC-pC-pU-pU-pC-pG-pG-pC-pG	Cyclic phosphorylation	-0.55	99.1	1	8.13	694.681	-5	3477.44	3478.62	3477.44	502401	Spike
1126-1138	pC-pC-pC-pC-pU-pU-pC-pG-pG-pC-pG-pA-pG	Cyclic phosphorylation	0.34	100	1.1	10.72	691.083	-6	4151.54	4153.49	4151.54	822119	Spike
1126-1138	pC-pC-pC-pC-pU-pU-pC-pG-pG-pC-pG-pA-pG	Cyclic phosphorylation	-0.13	100	1	10.74	592.214	-7	4151.54	4153.29	4151.54	930712	Spike
1126-1148	pC-pC-pC-pC-pU-pU-pC-pG-pG-pC-pG-pA-pG-pG-pU-pG-pU-pU-pC-pA-pA-pU-pG	Cyclic phosphorylation	1.64	100	1.1	22.11	921.109	-8	7373.94	7377.11	7373.93	958397	Spike
1126-1148	pC-pC-pC-pC-pU-pU-pC-pG-pG-pC-pG-pA-pG-pG-pU-pG-pU-pU-pC-pA-pA-pU-pG	Cyclic phosphorylation	0.71	100	1.5	22.1	1843.23	-4	7373.94	7377.49	7373.93	2.80954e+06	Spike
1126-1148	pC-pC-pC-pC-pU-pU-pC-pG-pG-pC-pG-pA-pG-pG-pU-pG-pU-pU-pC-pA-pA-pU-pG	Cyclic phosphorylation	0.51	100	1	22.1	736.587	-10	7373.93	7377.04	7373.93	5.00228e+06	Spike
1126-1148	pC-pC-pC-pC-pU-pU-pC-pG-pG-pC-pG-pA-pG-pG-pU-pG-pU-pU-pC-pA-pA-pU-pG	Cyclic phosphorylation	-0.76	100	1	22.07	669.624	-11	7373.92	7377.33	7373.93	2.63511e+06	Spike
1126-1148	pC-pC-pC-pC-pU-pU-pC-pG-pG-pC-pG-pA-pG-pG-pU-pG-pU-pU-pC-pA-pA-pU-pG	Cyclic phosphorylation	-1.95	100	1	22.05	818.54	-9	7373.92	7376.95	7373.93	2.66662e+06	Spike
1126-1155	pC-pC-pC-pC-pU-pU-pC-pG-pG-pC-pG-pA-pG-pG-pU-pG-pU-pU-pC-pA-pA-pU-pG-pC-pC-pA-pC-pC-pA-pG	Cyclic phosphorylation	-0.58	100	1	26.84	799.264	-12	9597.24	9601.9	9597.25	2.13438e+06	Spike
1126-1155	pC-pC-pC-pC-pU-pU-pC-pG-pG-pC-pG-pA-pG-pG-pU-pG-pU-pU-pC-pA-pA-pU-pG-pC-pC-pA-pC-pC-pA-pG	Cyclic phosphorylation	-1.4	100	1	26.83	737.55	-13	9597.23	9601.42	9597.25	2.26924e+06	Spike
1126-1155	pC-pC-pC-pC-pU-pU-pC-pG-pG-pC-pG-pA-pG-pG-pU-pG-pU-pU-pC-pA-pA-pU-pG-pC-pC-pA-pC-pC-pA-pG	Cyclic phosphorylation	-3.03	100	1	26.83	798.931	-12	9597.22	9602.85	9597.25	2.13459e+06	Spike
1135-1148	pC-pG-pA-pG-pG-pU-pG-pU-pU-pC-pA-pA-pU-pG	Cyclic phosphorylation	-0.51	100	1	14.6	648.791	-7	4546.58	4548.29	4546.58	1.87397e+06	Spike
1135-1148	pC-pG-pA-pG-pG-pU-pG-pU-pU-pC-pA-pA-pU-pG	Cyclic phosphorylation	-0.94	100	1	14.64	756.922	-6	4546.57	4548.58	4546.58	1.32059e+06	Spike
1135-1148	pC-pG-pA-pG-pG-pU-pG-pU-pU-pC-pA-pA-pU-pG	Cyclic phosphorylation	-1.16	100	1	14.6	1515.19	-3	4546.57	4548.41	4546.58	1.81696e+06	Spike
1137-1148	pA-pG-pG-pU-pG-pU-pU-pC-pA-pA-pU-pG	Cyclic phosphorylation	0.36	100	1	12.42	648.575	-6	3896.49	3898.09	3896.49	1.05165e+06	Spike
1137-1148	pA-pG-pG-pU-pG-pU-pU-pC-pA-pA-pU-pG	Cyclic phosphorylation	-0.39	100	1	12.42	1298.16	-3	3896.49	3898.51	3896.49	665578	Spike
114-121	pC-pC-pA-pC-pC-pA-pU-pG	Cyclic phosphorylation	-0.25	100	1	5.71	505.061	-5	2529.34	2530.48	2529.34	4.87324e+06	Spike
114-121	pC-pC-pA-pC-pC-pA-pU-pG	Cyclic phosphorylation	-0.35	100	1	5.71	631.578	-4	2529.34	2530.49	2529.34	6.86526e+06	Spike
114-121	pC-pC-pA-pC-pC-pA-pU-pG	Cyclic phosphorylation	-0.74	100	1	5.73	842.44	-3	2529.34	2530.3	2529.34	2160158	Spike
114-121	pC-pC-pA-pC-pC-pA-pU-pG	Cyclic phosphorylation	-1.02	100	1.1	5.71	1264.16	-2	2529.34	2530.54	2529.34	6.0102e+06	Spike
1142-1172	pU-pU-pC-pA-pA-pU-pG-pC-pC-pA-pC-pC-pA-pG-pA-pU-pU-pC-pG-pC-pC-pU-pC-pU-pG-pU-pG-pU-pA-pC-pG	Cyclic phosphorylation	5.79	100	1	27.27	820.098	-12	9849.3	9853.53	9849.24	2.92254e+06	Spike
1142-1172	pU-pU-pC-pA-pA-pU-pG-pC-pC-pA-pC-pC-pA-pG-pA-pU-pU-pC-pG-pC-pC-pU-pC-pU-pG-pU-pG-pU-pA-pC-pG	Cyclic phosphorylation	5.5	100	1.1	27.2	655.877	-15	9849.29	9853.37	9849.24	989921	Spike
1142-1172	pU-pU-pC-pA-pA-pU-pG-pC-pC-pA-pC-pC-pA-pG-pA-pU-pU-pC-pG-pC-pC-pU-pC-pU-pG-pU-pG-pU-pA-pC-pG	Cyclic phosphorylation	2.32	100	1	27.28	757.012	-13	9849.26	9853.65	9849.24	4703945	Spike
1142-1172	pU-pU-pC-pA-pA-pU-pG-pC-pC-pA-pC-pC-pA-pG-pA-pU-pU-pC-pG-pC-pC-pU-pC-pU-pG-pU-pG-pU-pA-pC-pG	Cyclic phosphorylation	1.73	100	1.1	27.23	702.725	-14	9849.26	9853.4	9849.24	5437188	Spike
1149-1166	pC-pC-pA-pC-pC-pA-pG-pA-pU-pU-pC-pG-pC-pC-pU-pC-pU-pG	Cyclic phosphorylation	1.83	99.8	1.5	16.67	1136.74	-5	5686.74	5689.2	5686.73	611773	Spike
1149-1166	pC-pC-pA-pC-pC-pA-pG-pA-pU-pU-pC-pG-pC-pC-pU-pC-pU-pG	Cyclic phosphorylation	1.57	99.8	1	16.67	710.085	-8	5686.74	5688.9	5686.73	6.42214e+06	Spike
1149-1166	pC-pC-pA-pC-pC-pA-pG-pA-pU-pU-pC-pG-pC-pC-pU-pC-pU-pG	Cyclic phosphorylation	0.02	99.8	1	16.66	811.67	-7	5686.73	5689.15	5686.73	1739227	Spike
1149-1172	pC-pC-pA-pC-pC-pA-pG-pA-pU-pU-pC-pG-pC-pC-pU-pC-pU-pG-pU-pG-pU-pA-pC-pG	Cyclic phosphorylation	0.82	100	1	22.42	692.263	-11	7622.98	7625.73	7622.97	4.20908e+06	Spike
1149-1172	pC-pC-pA-pC-pC-pA-pG-pA-pU-pU-pC-pG-pC-pC-pU-pC-pU-pG-pU-pG-pU-pA-pC-pG	Cyclic phosphorylation	0.05	100	1.6	22.43	1905.74	-4	7622.97	7626.34	7622.97	2194908	Spike
1149-1172	pC-pC-pA-pC-pC-pA-pG-pA-pU-pU-pC-pG-pC-pC-pU-pC-pU-pG-pU-pG-pU-pA-pC-pG	Cyclic phosphorylation	-0.38	100	1	22.42	761.59	-10	7622.97	7626	7622.97	4389007	Spike
1149-1172	pC-pC-pA-pC-pC-pA-pG-pA-pU-pU-pC-pG-pC-pC-pU-pC-pU-pG-pU-pG-pU-pA-pC-pG	Cyclic phosphorylation	-0.38	100	1.3	22.45	634.491	-12	7622.97	7626.43	7622.97	1.08055e+06	Spike
1149-1176	pC-pC-pA-pC-pC-pA-pG-pA-pU-pU-pC-pG-pC-pC-pU-pC-pU-pG-pU-pG-pU-pA-pC-pG-pC-pC-pU-pG	Cyclic phosphorylation	-0.2	93.9	1	24.44	739.587	-12	8884.12	8887.86	8884.13	3.20188e+06	Spike
1156-1166	pA-pU-pU-pC-pG-pC-pC-pU-pC-pU-pG	Cyclic phosphorylation	-0.05	97	1	9.54	864.846	-4	3463.41	3464.11	3463.41	128569	Spike
1156-1166	pA-pU-pU-pC-pG-pC-pC-pU-pC-pU-pG	Cyclic phosphorylation	-0.26	97	1.1	9.59	576.228	-6	3463.41	3464.88	3463.41	1.65961e+06	Spike
1156-1166	pA-pU-pU-pC-pG-pC-pC-pU-pC-pU-pG	Cyclic phosphorylation	-0.54	97	1	9.56	691.675	-5	3463.41	3464.44	3463.41	762232	Spike
1156-1172	pA-pU-pU-pC-pG-pC-pC-pU-pC-pU-pG-pU-pG-pU-pA-pC-pG	Cyclic phosphorylation	-0.17	96.1	1.1	16.69	599.066	-9	5399.65	5401.65	5399.65	678237	Spike
1177-1186	pG-pA-pA-pC-pC-pG-pG-pA-pA-pG	Cyclic phosphorylation	-0.14	96.7	1	10.28	660.49	-5	3306.48	3307.68	3306.48	800671	Spike
1177-1194	pG-pA-pA-pC-pC-pG-pG-pA-pA-pG-pC-pG-pG-pA-pU-pC-pA-pG	Cyclic phosphorylation	1.34	100	1.1	20.98	738.597	-8	5915.85	5918.03	5915.84	1.40047e+06	Spike
1178-1186	pA-pA-pC-pC-pG-pG-pA-pA-pG	Cyclic phosphorylation	-0.13	93.8	1	10.06	591.48	-5	2961.43	2962.59	2961.43	933526	Spike
1178-1194	pA-pA-pC-pC-pG-pG-pA-pA-pG-pC-pG-pG-pA-pU-pC-pA-pG	Cyclic phosphorylation	0.59	90.9	1	21.05	695.592	-8	5570.79	5573.06	5570.79	2.76918e+06	Spike
1178-1194	pA-pA-pC-pC-pG-pG-pA-pA-pG-pC-pG-pG-pA-pU-pC-pA-pG	Cyclic phosphorylation	0.15	90.9	1.5	21.08	1856.59	-3	5570.79	5573.11	5570.79	1765515	Spike
1178-1194	pA-pA-pC-pC-pG-pG-pA-pA-pG-pC-pG-pG-pA-pU-pC-pA-pG	Cyclic phosphorylation	-0.02	90.9	1	21.07	795.106	-7	5570.79	5573.15	5570.79	1.65004e+06	Spike
1178-1217	pA-pA-pC-pC-pG-pG-pA-pA-pG-pC-pG-pG-pA-pU-pC-pA-pG-pC-pA-pA-pU-pU-pG-pC-pG-pU-pG-pG-pC-pC-pG-pA-pC-pU-pA-pC-pU-pC-pC-pG	Cyclic phosphorylation	-9.72	100	1	33.81	759.743	-17	12927.7	12933.6	12933.7	4.84028e+06	Spike
1178-1217	pA-pA-pC-pC-pG-pG-pA-pA-pG-pC-pG-pG-pA-pU-pC-pA-pG-pC-pA-pA-pU-pU-pG-pC-pG-pU-pG-pG-pC-pC-pG-pA-pC-pU-pA-pC-pU-pC-pC-pG	Cyclic phosphorylation	-11.61	100	1	33.84	922.76	-14	12927.8	12933.6	12933.7	5099491	Spike
1178-1219	pA-pA-pC-pC-pG-pG-pA-pA-pG-pC-pG-pG-pA-pU-pC-pA-pG-pC-pA-pA-pU-pU-pG-pC-pG-pU-pG-pG-pC-pC-pG-pA-pC-pU-pA-pC-pU-pC-pC-pG-pU-pG	Cyclic phosphorylation	-19.26	98.8	1	34.31	847.856	-16	13578.7	13584.8	13585.1	6.69016e+06	Spike
1187-1200	pC-pG-pG-pA-pU-pC-pA-pG-pC-pA-pA-pU-pU-pG	Cyclic phosphorylation	2.16	100	1.1	14.72	646.365	-7	4529.61	4531.51	4529.6	1.02827e+06	Spike
1187-1200	pC-pG-pG-pA-pU-pC-pA-pG-pC-pA-pA-pU-pU-pG	Cyclic phosphorylation	0.33	100	1	14.72	1509.19	-3	4529.6	4531.49	4529.6	973914	Spike
1187-1200	pC-pG-pG-pA-pU-pC-pA-pG-pC-pA-pA-pU-pU-pG	Cyclic phosphorylation	-0.64	100	1	14.72	754.093	-6	4529.6	4531.5	4529.6	842692	Spike
1187-1208	pC-pG-pG-pA-pU-pC-pA-pG-pC-pA-pA-pU-pU-pG-pC-pG-pU-pG-pG-pC-pC-pG	Cyclic phosphorylation	-1.78	100	1	21.86	890.611	-8	7130.93	7133.39	7130.94	954406	Spike
1187-1208	pC-pG-pG-pA-pU-pC-pA-pG-pC-pA-pA-pU-pU-pG-pC-pG-pU-pG-pG-pC-pC-pG	Cyclic phosphorylation	-2.95	100	1	21.86	791.653	-9	7130.92	7133.89	7130.94	2.29711e+06	Spike
1187-1217	pC-pG-pG-pA-pU-pC-pA-pG-pC-pA-pA-pU-pU-pG-pC-pG-pU-pG-pG-pC-pC-pG-pA-pC-pU-pA-pC-pU-pC-pC-pG	Cyclic phosphorylation	1.94	100	1	27.4	829.936	-12	9966.33	9970.69	9966.31	4849984	Spike
1187-1217	pC-pG-pG-pA-pU-pC-pA-pG-pC-pA-pA-pU-pU-pG-pC-pG-pU-pG-pG-pC-pC-pG-pA-pC-pU-pA-pC-pU-pC-pC-pG	Cyclic phosphorylation	-0.4	100	1	27.4	766.016	-13	9966.3	9970.48	9966.31	3.69998e+06	Spike
1187-1217	pC-pG-pG-pA-pU-pC-pA-pG-pC-pA-pA-pU-pU-pG-pC-pG-pU-pG-pG-pC-pC-pG-pA-pC-pU-pA-pC-pU-pC-pC-pG	Cyclic phosphorylation	-5.79	100	1.1	27.39	905.294	-11	9966.25	9970.32	9966.31	3055110	Spike
1187-1217	pC-pG-pG-pA-pU-pC-pA-pG-pC-pA-pA-pU-pU-pG-pC-pG-pU-pG-pG-pC-pC-pG-pA-pC-pU-pA-pC-pU-pC-pC-pG	Cyclic phosphorylation	-14.31	100	1.1	27.38	711.159	-14	9966.16	9970.39	9966.31	131552	Spike
1201-1217	pC-pG-pU-pG-pG-pC-pC-pG-pA-pC-pU-pA-pC-pU-pC-pC-pG	Cyclic phosphorylation	-0.32	100	1	15.79	678.831	-8	5436.71	5439.24	5436.71	2800574	Spike
1201-1217	pC-pG-pU-pG-pG-pC-pC-pG-pA-pC-pU-pA-pC-pU-pC-pC-pG	Cyclic phosphorylation	-1.57	100	1	15.81	775.807	-7	5436.7	5439.23	5436.71	1.6058e+06	Spike
1223-1236	pU-pA-pC-pA-pA-pC-pU-pC-pC-pG-pC-pC-pA-pG	Cyclic phosphorylation	1.04	100	1	14.39	555.319	-8	4448.61	4450.6	4448.6	1.40517e+06	Spike
1223-1236	pU-pA-pC-pA-pA-pC-pU-pC-pC-pG-pC-pC-pA-pG	Cyclic phosphorylation	0.27	100	1	14.39	634.794	-7	4448.6	4450.58	4448.6	10376218	Spike
1223-1236	pU-pA-pC-pA-pA-pC-pU-pC-pC-pG-pC-pC-pA-pG	Cyclic phosphorylation	0.16	100	1.3	14.42	889.115	-5	4448.6	4450.62	4448.6	1.40325e+06	Spike
1223-1236	pU-pA-pC-pA-pA-pC-pU-pC-pC-pG-pC-pC-pA-pG	Cyclic phosphorylation	0.05	100	1	14.4	1111.64	-4	4448.6	4450.64	4448.6	1218469	Spike
1223-1236	pU-pA-pC-pA-pA-pC-pU-pC-pC-pG-pC-pC-pA-pG	Cyclic phosphorylation	-0.06	100	1	14.4	740.76	-6	4448.6	4450.55	4448.6	4508296	Spike
1223-1236	pU-pA-pC-pA-pA-pC-pU-pC-pC-pG-pC-pC-pA-pG	Cyclic phosphorylation	-0.16	100	1.1	14.39	1482.19	-3	4448.6	4450.6	4448.6	7.42442e+06	Spike
1233-1264	pC-pC-pA-pG-pC-pU-pU-pC-pA-pG-pC-pA-pC-pC-pU-pU-pC-pA-pA-pG-pU-pG-pC-pU-pA-pC-pG-pG-pC-pG-pU-pG	Cyclic phosphorylation	11.09	100	1	27.79	730.232	-14	10232.3	10237.2	10237.1	6.16217e+06	Spike
1233-1264	pC-pC-pA-pG-pC-pU-pU-pC-pA-pG-pC-pA-pC-pC-pU-pU-pC-pA-pA-pG-pU-pG-pC-pU-pA-pC-pG-pG-pC-pG-pU-pG	Cyclic phosphorylation	-7.58	100	1.1	27.79	681.415	-15	10232.3	10237	10237.1	2484402	Spike
1237-1259	pC-pU-pU-pC-pA-pG-pC-pA-pC-pC-pU-pU-pC-pA-pA-pG-pU-pG-pC-pU-pA-pC-pG	Cyclic phosphorylation,Ca2+	1.86	98.1	1.9	22.44	916.979	-8	7339.9	7343.31	7339.88	275453	Spike
1237-1259	pC-pU-pU-pC-pA-pG-pC-pA-pC-pC-pU-pU-pC-pA-pA-pG-pU-pG-pC-pU-pA-pC-pG	Cyclic phosphorylation	0.5	100	1.1	22.47	1042.41	-7	7301.94	7305.03	7301.93	2523339	Spike
1237-1259	pC-pU-pU-pC-pA-pG-pC-pA-pC-pC-pU-pU-pC-pA-pA-pG-pU-pG-pC-pU-pA-pC-pG	Cyclic phosphorylation	0.1	100	1	22.49	663.078	-11	7301.94	7305.09	7301.93	25878620	Spike
1237-1259	pC-pU-pU-pC-pA-pG-pC-pA-pC-pC-pU-pU-pC-pA-pA-pG-pU-pG-pC-pU-pA-pC-pG	Cyclic phosphorylation	-0.05	100	1.1	22.49	1216.65	-6	7301.93	7305.02	7301.93	2.33693e+06	Spike
1237-1259	pC-pU-pU-pC-pA-pG-pC-pA-pC-pC-pU-pU-pC-pA-pA-pG-pU-pG-pC-pU-pA-pC-pG	Cyclic phosphorylation	-0.12	100	1	22.49	729.487	-10	7301.93	7305.21	7301.93	22480844	Spike
1237-1259	pC-pU-pU-pC-pA-pG-pC-pA-pC-pC-pU-pU-pC-pA-pA-pG-pU-pG-pC-pU-pA-pC-pG	Cyclic phosphorylation	-0.38	100	1.6	22.47	1825.23	-4	7301.93	7305.17	7301.93	10775491	Spike
1237-1259	pC-pU-pU-pC-pA-pG-pC-pA-pC-pC-pU-pU-pC-pA-pA-pG-pU-pG-pC-pU-pA-pC-pG	Cyclic phosphorylation	-0.99	100	1	22.49	810.653	-9	7301.93	7305.1	7301.93	8649184	Spike
1237-1259	pC-pU-pU-pC-pA-pG-pC-pA-pC-pC-pU-pU-pC-pA-pA-pG-pU-pG-pC-pU-pA-pC-pG	Cyclic phosphorylation	-1.05	100	1.1	22.5	1459.98	-5	7301.93	7305.19	7301.93	2.96405e+06	Spike
1237-1259	pC-pU-pU-pC-pA-pG-pC-pA-pC-pC-pU-pU-pC-pA-pA-pG-pU-pG-pC-pU-pA-pC-pG	Cyclic phosphorylation	-1.25	100	1	22.5	912.36	-8	7301.93	7305.41	7301.93	3.688e+06	Spike
1237-1260	pC-pU-pU-pC-pA-pG-pC-pA-pC-pC-pU-pU-pC-pA-pA-pG-pU-pG-pC-pU-pA-pC-pG-pG	Cyclic phosphorylation	4.54	100	1	23.13	763.892	-10	7647.02	7649.91	7646.98	3056488	Spike
1237-1260	pC-pU-pU-pC-pA-pG-pC-pA-pC-pC-pU-pU-pC-pA-pA-pG-pU-pG-pC-pU-pA-pC-pG-pG	Cyclic phosphorylation	1.8	100	1.3	23.16	848.991	-9	7647	7649.74	7646.98	1.02298e+06	Spike
1237-1260	pC-pU-pU-pC-pA-pG-pC-pA-pC-pC-pU-pU-pC-pA-pA-pG-pU-pG-pC-pU-pA-pC-pG-pG	Cyclic phosphorylation	0.71	100	1	23.18	694.447	-11	7646.99	7650.56	7646.98	4.64981e+06	Spike
1237-1260	pC-pU-pU-pC-pA-pG-pC-pA-pC-pC-pU-pU-pC-pA-pA-pG-pU-pG-pC-pU-pA-pC-pG-pG	Cyclic phosphorylation	0.71	100	1	23.2	636.409	-12	7646.99	7650.17	7646.98	1.95433e+06	Spike
1237-1264	pC-pU-pU-pC-pA-pG-pC-pA-pC-pC-pU-pU-pC-pA-pA-pG-pU-pG-pC-pU-pA-pC-pG-pG-pC-pG-pU-pG	Cyclic phosphorylation	1.17	100	1	26.08	745.005	-12	8948.15	8952.16	8948.14	3.33526e+06	Spike
1237-1264	pC-pU-pU-pC-pA-pG-pC-pA-pC-pC-pU-pU-pC-pA-pA-pG-pU-pG-pC-pU-pA-pC-pG-pG-pC-pG-pU-pG	Cyclic phosphorylation	1.06	100	1	26.08	812.733	-11	8948.15	8952.22	8948.14	1.13198e+06	Spike
1237-1264	pC-pU-pU-pC-pA-pG-pC-pA-pC-pC-pU-pU-pC-pA-pA-pG-pU-pG-pC-pU-pA-pC-pG-pG-pC-pG-pU-pG	Cyclic phosphorylation	0.3	100	1	26.08	687.62	-13	8948.15	8952.23	8948.14	7.06984e+06	Spike
1237-1276	pC-pU-pU-pC-pA-pG-pC-pA-pC-pC-pU-pU-pC-pA-pA-pG-pU-pG-pC-pU-pA-pC-pG-pG-pC-pG-pU-pG-pU-pC-pC-pC-pC-pU-pA-pC-pC-pA-pA-pG	Cyclic phosphorylation	0.97	99.4	1	31.35	794.472	-16	12722.7	12728.2	12722.6	4.8875e+06	Spike
1253-1264	pU-pG-pC-pU-pA-pC-pG-pG-pC-pG-pU-pG	Cyclic phosphorylation	-0.37	99.9	1	9.91	647.074	-6	3887.49	3888.86	3887.49	569933	Spike
1253-1264	pU-pG-pC-pU-pA-pC-pG-pG-pC-pG-pU-pG	Cyclic phosphorylation	-0.68	99.9	1.1	9.91	1295.16	-3	3887.49	3889.02	3887.49	499835	Spike
1265-1276	pU-pC-pC-pC-pC-pU-pA-pC-pC-pA-pA-pG	Cyclic phosphorylation	-0.1	100	1.1	10.64	538.35	-7	3774.5	3776	3774.5	8757212	Spike
1265-1276	pU-pC-pC-pC-pC-pU-pA-pC-pC-pA-pA-pG	Phosphorylation	-0.29	100	1	11.35	631.246	-6	3792.51	3794	3792.51	2.83339e+06	Spike
1265-1276	pU-pC-pC-pC-pC-pU-pA-pC-pC-pA-pA-pG	Phosphorylation	-0.48	100	1	11.33	1263.5	-3	3792.51	3794.08	3792.51	2.55895e+06	Spike
1265-1276	pU-pC-pC-pC-pC-pU-pA-pC-pC-pA-pA-pG	Phosphorylation	-0.48	100	1	11.33	757.696	-5	3792.51	3794.16	3792.51	3.52357e+06	Spike
1265-1276	pU-pC-pC-pC-pC-pU-pA-pC-pC-pA-pA-pG	Cyclic phosphorylation	-0.49	100	1.1	10.65	942.869	-4	3774.5	3776.05	3774.5	8122408	Spike
1265-1276	pU-pC-pC-pC-pC-pU-pA-pC-pC-pA-pA-pG	Cyclic phosphorylation	-0.74	100	1.1	10.66	754.093	-5	3774.5	3776.06	3774.5	23225054	Spike
1265-1276	pU-pC-pC-pC-pC-pU-pA-pC-pC-pA-pA-pG	Phosphorylation	-0.74	100	1	11.35	1896.25	-2	3792.51	3794.14	3792.51	1.51049e+06	Spike
1265-1276	pU-pC-pC-pC-pC-pU-pA-pC-pC-pA-pA-pG	Cyclic phosphorylation	-0.87	100	1	10.64	1257.49	-3	3774.5	3776.07	3774.5	25262670	Spike
1265-1276	pU-pC-pC-pC-pC-pU-pA-pC-pC-pA-pA-pG	Cyclic phosphorylation	-0.87	100	1	10.65	628.243	-6	3774.5	3776.06	3774.5	57923664	Spike
1265-1276	pU-pC-pC-pC-pC-pU-pA-pC-pC-pA-pA-pG	Phosphorylation	-1	100	1	11.32	947.371	-4	3792.51	3793.83	3792.51	1387194	Spike
1265-1276	pU-pC-pC-pC-pC-pU-pA-pC-pC-pA-pA-pG	Cyclic phosphorylation,Na+	-1.52	97	1.3	10.62	1264.82	-3	3796.48	3798.05	3796.49	2.11006e+06	Spike
1265-1276	pU-pC-pC-pC-pC-pU-pA-pC-pC-pA-pA-pG	Cyclic phosphorylation,Na+	-3.06	97	1.1	10.61	632.072	-6	3796.47	3798.52	3796.49	563812	Spike
1265-1276	pU-pC-pC-pC-pC-pU-pA-pC-pC-pA-pA-pG	Cyclic phosphorylation,Na+	-4.03	97	1.3	10.62	758.688	-5	3796.47	3798.32	3796.49	554140	Spike
1265-1279	pU-pC-pC-pC-pC-pU-pA-pC-pC-pA-pA-pG-pC-pU-pG	Cyclic phosphorylation	-0.03	97.6	1	14.42	674.938	-7	4730.62	4732.45	4730.62	1.14147e+06	Spike
1265-1279	pU-pC-pC-pC-pC-pU-pA-pC-pC-pA-pA-pG-pC-pU-pG	Cyclic phosphorylation	-0.03	97.6	1.4	14.43	1576.2	-3	4730.62	4732.67	4730.62	832741	Spike
128-133 | 941-946 | 3293-3298	pU-pU-pU-pC-pU-pG	Cyclic phosphorylation	-0.71	96.1	1	4.12	936.087	-2	1874.19	1874.81	1874.19	6.77423e+06	Spike
128-133 | 941-946 | 3293-3298	pU-pU-pU-pC-pU-pG	Cyclic phosphorylation	-0.78	96.1	1	4.12	467.79	-4	1874.19	1875.03	1874.19	3225727	Spike
128-142	pU-pU-pU-pC-pU-pG-pG-pU-pG-pC-pU-pG-pC-pU-pG	Cyclic phosphorylation	0.79	96.9	1	12.89	682.499	-7	4782.54	4784.36	4782.54	730312	Spike
128-142	pU-pU-pU-pC-pU-pG-pG-pU-pG-pC-pU-pG-pC-pU-pG	Cyclic phosphorylation	-0.22	96.9	1.1	12.92	596.936	-8	4782.54	4784.53	4782.54	763829	Spike
128-156	pU-pU-pU-pC-pU-pG-pG-pU-pG-pC-pU-pG-pC-pU-pG-pC-pC-pU-pC-pU-pG-pG-pU-pG-pU-pC-pC-pA-pG	Cyclic phosphorylation	-0.1	100	1.2	23.79	659.286	-14	9241.09	9245.02	9241.09	2.14161e+06	Spike
128-156	pU-pU-pU-pC-pU-pG-pG-pU-pG-pC-pU-pG-pC-pU-pG-pC-pC-pU-pC-pU-pG-pG-pU-pG-pU-pC-pC-pA-pG	Cyclic phosphorylation	-0.1	100	1	23.81	710.231	-13	9241.09	9245.2	9241.09	4825019	Spike
128-156	pU-pU-pU-pC-pU-pG-pG-pU-pG-pC-pU-pG-pC-pU-pG-pC-pC-pU-pC-pU-pG-pG-pU-pG-pU-pC-pC-pA-pG	Cyclic phosphorylation	-1.68	100	1.1	23.83	839.547	-11	9241.07	9245.25	9241.09	891236	Spike
128-162	pU-pU-pU-pC-pU-pG-pG-pU-pG-pC-pU-pG-pC-pU-pG-pC-pC-pU-pC-pU-pG-pG-pU-pG-pU-pC-pC-pA-pG-pC-pC-pA-pG-pU-pG	Cyclic phosphorylation	19.97	100	1.1	27.28	744.417	-15	11177.4	11181.8	11181.5	2.53943e+06	Spike
128-162	pU-pU-pU-pC-pU-pG-pG-pU-pG-pC-pU-pG-pC-pU-pG-pC-pC-pU-pC-pU-pG-pG-pU-pG-pU-pC-pC-pA-pG-pC-pC-pA-pG-pU-pG	Cyclic phosphorylation	16.91	100	1.2	27.27	697.766	-16	11176.3	11181.7	11181.5	2.28176e+06	Spike
128-162	pU-pU-pU-pC-pU-pG-pG-pU-pG-pC-pU-pG-pC-pU-pG-pC-pC-pU-pC-pU-pG-pG-pU-pG-pU-pC-pC-pA-pG-pC-pC-pA-pG-pU-pG	Cyclic phosphorylation	-2.13	100	1	27.27	797.661	-14	11176.4	11181.5	11181.5	3.21504e+06	Spike
1289-1310	pU-pG-pC-pU-pU-pC-pA-pC-pA-pA-pA-pC-pG-pU-pG-pU-pA-pC-pG-pC-pC-pG	Cyclic phosphorylation	0.31	100	1	22.19	780.984	-9	7035.92	7039.01	7035.92	1.15285e+06	Spike
1289-1310	pU-pG-pC-pU-pU-pC-pA-pC-pA-pA-pA-pC-pG-pU-pG-pU-pA-pC-pG-pC-pC-pG	Cyclic phosphorylation	-2.39	100	1.4	22.17	702.784	-10	7035.9	7038.91	7035.92	773246	Spike
1291-1301	pC-pU-pU-pC-pA-pC-pA-pA-pA-pC-pG	Cyclic phosphorylation	0.58	100	1.1	10.35	498.203	-7	3493.48	3494.84	3493.47	897285	Spike
1291-1301	pC-pU-pU-pC-pA-pC-pA-pA-pA-pC-pG	Cyclic phosphorylation	-0.1	100	1.6	10.37	1746.23	-2	3493.47	3494.94	3493.47	17493816	Spike
1291-1301	pC-pU-pU-pC-pA-pC-pA-pA-pA-pC-pG	Cyclic phosphorylation	-0.31	100	1	10.37	872.611	-4	3493.47	3494.97	3493.47	7.64025e+06	Spike
1291-1301	pC-pU-pU-pC-pA-pC-pA-pA-pA-pC-pG	Cyclic phosphorylation	-0.45	100	1	10.37	1163.82	-3	3493.47	3494.95	3493.47	15498188	Spike
1291-1301	pC-pU-pU-pC-pA-pC-pA-pA-pA-pC-pG	Cyclic phosphorylation	-0.59	100	1	10.35	697.887	-5	3493.47	3494.94	3493.47	29207662	Spike
1291-1301	pC-pU-pU-pC-pA-pC-pA-pA-pA-pC-pG	Cyclic phosphorylation,Na+	-0.66	99.1	1.8	10.37	1757.72	-2	3515.45	3517.12	3515.46	1.78656e+06	Spike
1291-1301	pC-pU-pU-pC-pA-pC-pA-pA-pA-pC-pG	Cyclic phosphorylation	-0.87	100	1.1	10.35	581.405	-6	3493.47	3494.93	3493.47	45069816	Spike
1291-1301	pC-pU-pU-pC-pA-pC-pA-pA-pA-pC-pG	Cyclic phosphorylation,Na+	-2.12	99.1	1.4	10.37	1171.14	-3	3515.45	3516.88	3515.46	897658	Spike
1291-1301	pC-pU-pU-pC-pA-pC-pA-pA-pA-pC-pG	Cyclic phosphorylation,Na+	-3.79	99.1	1.2	10.37	702.282	-5	3515.44	3517.11	3515.46	659786	Spike
1291-1303	pC-pU-pU-pC-pA-pC-pA-pA-pA-pC-pG-pU-pG	Cyclic phosphorylation	0.45	100	1.1	12.96	828.303	-5	4144.55	4146.95	4144.55	742194	Spike
1291-1303	pC-pU-pU-pC-pA-pC-pA-pA-pA-pC-pG-pU-pG	Cyclic phosphorylation	0.09	100	1	12.94	591.214	-7	4144.55	4146.45	4144.55	4956562	Spike
1291-1303	pC-pU-pU-pC-pA-pC-pA-pA-pA-pC-pG-pU-pG	Cyclic phosphorylation	0.09	100	1	12.95	689.918	-6	4144.55	4146.25	4144.55	3.83703e+06	Spike
1291-1303	pC-pU-pU-pC-pA-pC-pA-pA-pA-pC-pG-pU-pG	Cyclic phosphorylation	-0.5	100	1	12.98	1380.84	-3	4144.54	4146.61	4144.55	4078400	Spike
1291-1303	pC-pU-pU-pC-pA-pC-pA-pA-pA-pC-pG-pU-pG	Cyclic phosphorylation	-0.85	100	1.4	12.96	1035.63	-4	4144.54	4146.4	4144.55	660145	Spike
1291-1307	pC-pU-pU-pC-pA-pC-pA-pA-pA-pC-pG-pU-pG-pU-pA-pC-pG	Cyclic phosphorylation	-0.03	100	1	17.74	677.957	-8	5429.71	5431.98	5429.71	8.15683e+06	Spike
1291-1307	pC-pU-pU-pC-pA-pC-pA-pA-pA-pC-pG-pU-pG-pU-pA-pC-pG	Cyclic phosphorylation	-0.21	100	1	17.75	775.095	-7	5429.71	5432.17	5429.71	3.49488e+06	Spike
1291-1307	pC-pU-pU-pC-pA-pC-pA-pA-pA-pC-pG-pU-pG-pU-pA-pC-pG	Cyclic phosphorylation	-0.3	100	1.1	17.74	602.406	-9	5429.71	5431.91	5429.71	2.15606e+06	Spike
1291-1307	pC-pU-pU-pC-pA-pC-pA-pA-pA-pC-pG-pU-pG-pU-pA-pC-pG	Cyclic phosphorylation	-0.3	100	1.1	17.74	1809.57	-3	5429.71	5431.96	5429.71	5.49177e+06	Spike
1291-1307	pC-pU-pU-pC-pA-pC-pA-pA-pA-pC-pG-pU-pG-pU-pA-pC-pG	Cyclic phosphorylation	-0.48	100	1.1	17.76	904.279	-6	5429.71	5431.88	5429.71	1.01711e+06	Spike
1291-1307	pC-pU-pU-pC-pA-pC-pA-pA-pA-pC-pG-pU-pG-pU-pA-pC-pG	Cyclic phosphorylation	-0.66	100	1.2	17.72	1085.34	-5	5429.71	5432.01	5429.71	744670	Spike
1291-1307	pC-pU-pU-pC-pA-pC-pA-pA-pA-pC-pG-pU-pG-pU-pA-pC-pG	Cyclic phosphorylation	-1.02	100	1.1	17.72	1356.92	-4	5429.71	5432.02	5429.71	1.11781e+06	Spike
1291-1310	pC-pU-pU-pC-pA-pC-pA-pA-pA-pC-pG-pU-pG-pU-pA-pC-pG-pC-pC-pG	Cyclic phosphorylation	1.07	100	1.1	21.1	797.348	-8	6384.85	6387.45	6384.84	920302	Spike
1291-1310	pC-pU-pU-pC-pA-pC-pA-pA-pA-pC-pG-pU-pG-pU-pA-pC-pG-pC-pC-pG	Cyclic phosphorylation	0.23	100	1	21.05	708.642	-9	6384.84	6387.43	6384.84	2.14565e+06	Spike
1291-1310	pC-pU-pU-pC-pA-pC-pA-pA-pA-pC-pG-pU-pG-pU-pA-pC-pG-pC-pC-pG	Cyclic phosphorylation	-0.42	100	1.1	21.08	637.677	-10	6384.84	6387.1	6384.84	470015	Spike
1304-1337	pU-pA-pC-pG-pC-pC-pG-pA-pC-pA-pG-pC-pU-pU-pC-pG-pU-pG-pA-pU-pC-pC-pG-pG-pG-pG-pA-pG-pA-pU-pG-pA-pA-pG	Cyclic phosphorylation	-6.88	98.7	1	30.45	849.185	-13	11049.4	11054.5	11054.6	1.706e+06	Spike
1315-1337	pC-pU-pU-pC-pG-pU-pG-pA-pU-pC-pC-pG-pG-pG-pG-pA-pG-pA-pU-pG-pA-pA-pG	Cyclic phosphorylation	0.82	100	1	23.54	681.264	-11	7500.99	7504.07	7500.98	2.63091e+06	Spike
1315-1337	pC-pU-pU-pC-pG-pU-pG-pA-pU-pC-pC-pG-pG-pG-pG-pA-pG-pA-pU-pG-pA-pA-pG	Cyclic phosphorylation	0.36	100	1	23.55	749.391	-10	7500.98	7504.05	7500.98	5661610	Spike
1315-1337	pC-pU-pU-pC-pG-pU-pG-pA-pU-pC-pC-pG-pG-pG-pG-pA-pG-pA-pU-pG-pA-pA-pG	Cyclic phosphorylation	-0.56	100	1.4	23.56	832.769	-9	7500.98	7504.15	7500.98	1.73598e+06	Spike
1320-1334	pU-pG-pA-pU-pC-pC-pG-pG-pG-pG-pA-pG-pA-pU-pG	Cyclic phosphorylation	0.17	100	1	15.55	703.657	-7	4930.65	4932.58	4930.65	914945	Spike
1320-1334	pU-pG-pA-pU-pC-pC-pG-pG-pG-pG-pA-pG-pA-pU-pG	Cyclic phosphorylation	-0.13	100	1.1	15.55	1643.21	-3	4930.65	4932.75	4930.65	817907	Spike
1320-1334	pU-pG-pA-pU-pC-pC-pG-pG-pG-pG-pA-pG-pA-pU-pG	Cyclic phosphorylation	-0.92	100	1	15.55	820.935	-6	4930.64	4932.83	4930.65	564002	Spike
1320-1337	pU-pG-pA-pU-pC-pC-pG-pG-pG-pG-pA-pG-pA-pU-pG-pA-pA-pG	Cyclic phosphorylation	-0.29	100	1.8	19.6	1977.59	-3	5933.8	5936.37	5933.8	1.71834e+06	Spike
1320-1337	pU-pG-pA-pU-pC-pC-pG-pG-pG-pG-pA-pG-pA-pU-pG-pA-pA-pG	Cyclic phosphorylation	-0.54	100	1	19.61	740.968	-8	5933.8	5936.44	5933.8	2.43798e+06	Spike
1320-1337	pU-pG-pA-pU-pC-pC-pG-pG-pG-pG-pA-pG-pA-pU-pG-pA-pA-pG	Cyclic phosphorylation	-0.62	100	1.1	19.61	846.965	-7	5933.8	5936.46	5933.8	2.17108e+06	Spike
1322-1334	pA-pU-pC-pC-pG-pG-pG-pG-pA-pG-pA-pU-pG	Cyclic phosphorylation	0.86	100	1.1	14.82	610.647	-7	4279.58	4281.29	4279.58	1.00655e+06	Spike
1322-1334	pA-pU-pC-pC-pG-pG-pG-pG-pA-pG-pA-pU-pG	Cyclic phosphorylation	-0.03	100	1	14.86	712.59	-6	4279.58	4281.44	4279.58	925096	Spike
1322-1334	pA-pU-pC-pC-pG-pG-pG-pG-pA-pG-pA-pU-pG	Cyclic phosphorylation	-0.26	100	1.1	14.84	1425.85	-3	4279.57	4281.33	4279.58	994104	Spike
1322-1337	pA-pU-pC-pC-pG-pG-pG-pG-pA-pG-pA-pU-pG-pA-pA-pG	Cyclic phosphorylation	0.5	90.9	1.1	18.78	659.585	-8	5282.73	5284.9	5282.73	632173	Spike
1322-1345	pA-pU-pC-pC-pG-pG-pG-pG-pA-pG-pA-pU-pG-pA-pA-pG-pU-pG-pC-pG-pG-pC-pA-pG	Cyclic phosphorylation	3.48	99.9	1.2	26.28	718.456	-11	7908.11	7910.98	7908.08	546474	Spike
1322-1345	pA-pU-pC-pC-pG-pG-pG-pG-pA-pG-pA-pU-pG-pA-pA-pG-pU-pG-pC-pG-pG-pC-pA-pG	Cyclic phosphorylation	-0.76	99.9	1.1	26.3	790.101	-10	7908.07	7911.59	7908.08	992603	Spike
1335-1345	pA-pA-pG-pU-pG-pC-pG-pG-pC-pA-pG	Cyclic phosphorylation	0.63	99.9	1	11.32	603.911	-6	3628.5	3629.95	3628.5	2.03791e+06	Spike
1335-1345	pA-pA-pG-pU-pG-pC-pG-pG-pC-pA-pG	Cyclic phosphorylation	-0.51	99.9	1	11.32	724.894	-5	3628.5	3630.19	3628.5	624074	Spike
1335-1345	pA-pA-pG-pU-pG-pC-pG-pG-pC-pA-pG	Cyclic phosphorylation	-0.72	99.9	1	11.35	1208.83	-3	3628.5	3630.04	3628.5	660930	Spike
1335-1345	pA-pA-pG-pU-pG-pC-pG-pG-pC-pA-pG	Cyclic phosphorylation	-0.92	99.9	1.6	11.35	1813.75	-2	3628.5	3629.72	3628.5	455112	Spike
1338-1355	pU-pG-pC-pG-pG-pC-pA-pG-pA-pU-pU-pG-pC-pC-pC-pC-pU-pG	Cyclic phosphorylation	2.7	99.8	1.6	16.28	1927.24	-3	5782.75	5785.93	5782.74	1253243	Spike
1338-1355	pU-pG-pC-pG-pG-pC-pA-pG-pA-pU-pU-pG-pC-pC-pC-pC-pU-pG	Cyclic phosphorylation	-0.01	99.8	1	16.26	722.086	-8	5782.74	5785.06	5782.74	1.44796e+06	Spike
1338-1355	pU-pG-pC-pG-pG-pC-pA-pG-pA-pU-pU-pG-pC-pC-pC-pC-pU-pG	Cyclic phosphorylation	-1.91	99.8	1.1	16.26	825.384	-7	5782.73	5784.78	5782.74	874459	Spike
1340-1355	pC-pG-pG-pC-pA-pG-pA-pU-pU-pG-pC-pC-pC-pC-pU-pG	Cyclic phosphorylation	0.42	100	1	14.42	732.374	-7	5131.67	5133.76	5131.67	3.26903e+06	Spike
1340-1355	pC-pG-pG-pC-pA-pG-pA-pU-pU-pG-pC-pC-pC-pC-pU-pG	Cyclic phosphorylation	0.42	100	1.6	14.42	1282.41	-4	5131.67	5133.71	5131.67	493258	Spike
1340-1355	pC-pG-pG-pC-pA-pG-pA-pU-pU-pG-pC-pC-pC-pC-pU-pG	Cyclic phosphorylation	0.32	100	1	14.4	854.604	-6	5131.67	5133.89	5131.67	1.04861e+06	Spike
1340-1355	pC-pG-pG-pC-pA-pG-pA-pU-pU-pG-pC-pC-pC-pC-pU-pG	Cyclic phosphorylation	0.13	100	1.1	14.4	1710.22	-3	5131.67	5133.81	5131.67	2.6129e+06	Spike
1340-1355	pC-pG-pG-pC-pA-pG-pA-pU-pU-pG-pC-pC-pC-pC-pU-pG	Cyclic phosphorylation	0.13	100	1	14.43	640.576	-8	5131.67	5133.72	5131.67	1.93501e+06	Spike
134-160	pG-pU-pG-pC-pU-pG-pC-pU-pG-pC-pC-pU-pC-pU-pG-pG-pU-pG-pU-pC-pC-pA-pG-pC-pC-pA-pG	Cyclic phosphorylation	1.16	100	1.4	23.21	664.692	-13	8651.09	8654.31	8651.08	1.08178e+06	Spike
134-160	pG-pU-pG-pC-pU-pG-pC-pU-pG-pC-pC-pU-pC-pU-pG-pG-pU-pG-pU-pC-pC-pA-pG-pC-pC-pA-pG	Cyclic phosphorylation	0.71	100	1	23.2	785.729	-11	8651.09	8654.85	8651.08	2375069	Spike
134-160	pG-pU-pG-pC-pU-pG-pC-pU-pG-pC-pC-pU-pC-pU-pG-pG-pU-pG-pU-pC-pC-pA-pG-pC-pC-pA-pG	Cyclic phosphorylation	-1.42	100	1.1	23.2	864.401	-10	8651.07	8654.46	8651.08	1.08857e+06	Spike
135-156	pU-pG-pC-pU-pG-pC-pU-pG-pC-pC-pU-pC-pU-pG-pG-pU-pG-pU-pC-pC-pA-pG	Cyclic phosphorylation	-0.99	97.4	1.4	19.13	779.422	-9	7021.84	7024.11	7021.85	741372	Spike
135-160	pU-pG-pC-pU-pG-pC-pU-pG-pC-pC-pU-pC-pU-pG-pG-pU-pG-pU-pC-pC-pA-pG-pC-pC-pA-pG	Cyclic phosphorylation	1.76	99.5	1	22.57	691.664	-12	8306.05	8308.81	8306.03	550752	Spike
135-160	pU-pG-pC-pU-pG-pC-pU-pG-pC-pC-pU-pC-pU-pG-pG-pU-pG-pU-pC-pC-pA-pG-pC-pC-pA-pG	Cyclic phosphorylation	-0.3	99.5	1	22.62	754.36	-11	8306.03	8309.62	8306.03	1.80341e+06	Spike
1370-1390	pA-pU-pC-pG-pC-pC-pG-pA-pC-pU-pA-pC-pA-pA-pC-pU-pA-pC-pA-pA-pG	Cyclic phosphorylation	1.66	100	1	23.79	839.36	-8	6720.94	6723.82	6720.93	2.27839e+06	Spike
1370-1390	pA-pU-pC-pG-pC-pC-pG-pA-pC-pU-pA-pC-pA-pA-pC-pU-pA-pC-pA-pA-pG	Cyclic phosphorylation	0.57	100	1.3	23.77	1679.72	-4	6720.93	6723.77	6720.93	2.35377e+06	Spike
1370-1390	pA-pU-pC-pG-pC-pC-pG-pA-pC-pU-pA-pC-pA-pA-pC-pU-pA-pC-pA-pA-pG	Cyclic phosphorylation	-0.89	100	1	23.76	746.207	-9	6720.92	6723.83	6720.93	10713895	Spike
1370-1393	pA-pU-pC-pG-pC-pC-pG-pA-pC-pU-pA-pC-pA-pA-pC-pU-pA-pC-pA-pA-pG-pC-pU-pG	Cyclic phosphorylation	-0.11	99	1.1	26.16	767.098	-10	7677.04	7680.02	7677.04	1.57391e+06	Spike
1370-1409	pA-pU-pC-pG-pC-pC-pG-pA-pC-pU-pA-pC-pA-pA-pC-pU-pA-pC-pA-pA-pG-pC-pU-pG-pC-pC-pC-pG-pA-pC-pG-pA-pC-pU-pU-pC-pA-pC-pC-pG	Cyclic phosphorylation	-12.97	100	1.1	33.16	796.351	-16	12751.7	12757.5	12757.6	2.86259e+06	Spike
1377-1390	pA-pC-pU-pA-pC-pA-pA-pC-pU-pA-pC-pA-pA-pG	Cyclic phosphorylation	0.21	100	1.4	17.1	2240.31	-2	4480.63	4482.5	4480.63	5.80269e+06	Spike
1377-1390	pA-pC-pU-pA-pC-pA-pA-pC-pU-pA-pC-pA-pA-pG	Cyclic phosphorylation,Ca2+	0.19	96.6	1.8	17.12	1505.85	-3	4518.58	4520.43	4518.58	1.22055e+06	Spike
1377-1390	pA-pC-pU-pA-pC-pA-pA-pC-pU-pA-pC-pA-pA-pG	Phosphorylation	-0.6	100	1	17.64	898.921	-5	4498.64	4500.5	4498.64	1.58868e+06	Spike
1377-1390	pA-pC-pU-pA-pC-pA-pA-pC-pU-pA-pC-pA-pA-pG	Cyclic phosphorylation	-0.65	100	1	17.1	745.931	-6	4480.63	4482.57	4480.63	38463496	Spike
1377-1390	pA-pC-pU-pA-pC-pA-pA-pC-pU-pA-pC-pA-pA-pG	Cyclic phosphorylation	-0.76	100	1	17.1	1119.4	-4	4480.63	4482.54	4480.63	6.81539e+06	Spike
1377-1390	pA-pC-pU-pA-pC-pA-pA-pC-pU-pA-pC-pA-pA-pG	Cyclic phosphorylation	-0.76	100	1.1	17.1	639.225	-7	4480.63	4482.56	4480.63	52274236	Spike
1377-1390	pA-pC-pU-pA-pC-pA-pA-pC-pU-pA-pC-pA-pA-pG	Cyclic phosphorylation	-0.86	100	1.3	17.03	559.322	-8	4480.63	4482.67	4480.63	1559886	Spike
1377-1390	pA-pC-pU-pA-pC-pA-pA-pC-pU-pA-pC-pA-pA-pG	Cyclic phosphorylation	-0.86	100	1	17.1	895.519	-5	4480.63	4482.57	4480.63	8081254	Spike
1377-1390	pA-pC-pU-pA-pC-pA-pA-pC-pU-pA-pC-pA-pA-pG	Phosphorylation	-0.93	100	1	17.62	748.933	-6	4498.64	4500.57	4498.64	5.10793e+06	Spike
1377-1390	pA-pC-pU-pA-pC-pA-pA-pC-pU-pA-pC-pA-pA-pG	Cyclic phosphorylation	-1.08	100	1	17.08	1492.87	-3	4480.63	4482.57	4480.63	42798444	Spike
1377-1390	pA-pC-pU-pA-pC-pA-pA-pC-pU-pA-pC-pA-pA-pG	Phosphorylation	-1.15	100	1	17.64	1498.87	-3	4498.64	4500.64	4498.64	3.31543e+06	Spike
1377-1390	pA-pC-pU-pA-pC-pA-pA-pC-pU-pA-pC-pA-pA-pG	Cyclic phosphorylation,Na+	-1.51	100	1.3	17.08	1500.19	-3	4502.61	4504.58	4502.61	4616156	Spike
1377-1390	pA-pC-pU-pA-pC-pA-pA-pC-pU-pA-pC-pA-pA-pG	Cyclic phosphorylation,Ca2+	-2.08	96.6	1.6	17.1	752.422	-6	4518.57	4520.18	4518.58	908446	Spike
1377-1390	pA-pC-pU-pA-pC-pA-pA-pC-pU-pA-pC-pA-pA-pG	Cyclic phosphorylation,Na+	-3.46	100	1.6	16.99	749.592	-6	4502.6	4504.27	4502.61	704460	Spike
1377-1397	pA-pC-pU-pA-pC-pA-pA-pC-pU-pA-pC-pA-pA-pG-pC-pU-pG-pC-pC-pC-pG	Cyclic phosphorylation	0.49	92.5	1.2	22.96	668.985	-10	6696.92	6699.84	6696.92	807219	Spike
1377-1397	pA-pC-pU-pA-pC-pA-pA-pC-pU-pA-pC-pA-pA-pG-pC-pU-pG-pC-pC-pC-pG	Cyclic phosphorylation	-1.57	92.5	1.3	23	743.317	-9	6696.91	6699.5	6696.92	886922	Spike
1394-1410	pC-pC-pC-pG-pA-pC-pG-pA-pC-pU-pU-pC-pA-pC-pC-pG-pG	Cyclic phosphorylation	0.51	99.7	1.1	16.28	676.708	-8	5419.73	5422.61	5419.73	756808	Spike
140-156	pC-pU-pG-pC-pC-pU-pC-pU-pG-pG-pU-pG-pU-pC-pC-pA-pG	Cyclic phosphorylation	0.93	100	1	15.43	676.076	-8	5414.67	5416.96	5414.66	1.19356e+06	Spike
140-156	pC-pU-pG-pC-pC-pU-pC-pU-pG-pG-pU-pG-pU-pC-pC-pA-pG	Cyclic phosphorylation	-0.67	100	1.1	15.43	773.089	-7	5414.66	5417.56	5414.66	555992	Spike
140-172	pC-pU-pG-pC-pC-pU-pC-pU-pG-pG-pU-pG-pU-pC-pC-pA-pG-pC-pC-pA-pG-pU-pG-pU-pG-pU-pG-pA-pA-pC-pC-pU-pG	Cyclic phosphorylation	-0.49	100	1.3	27.59	659.952	-16	10571.4	10576.2	10576.2	1.36435e+06	Spike
140-172	pC-pU-pG-pC-pC-pU-pC-pU-pG-pG-pU-pG-pU-pC-pC-pA-pG-pC-pC-pA-pG-pU-pG-pU-pG-pU-pG-pA-pA-pC-pC-pU-pG	Cyclic phosphorylation	-1.24	100	1	27.57	812.558	-13	10571.4	10576.2	10576.2	1143748	Spike
140-172	pC-pU-pG-pC-pC-pU-pC-pU-pG-pG-pU-pG-pU-pC-pC-pA-pG-pC-pC-pA-pG-pU-pG-pU-pG-pU-pG-pA-pA-pC-pC-pU-pG	Cyclic phosphorylation	-3.91	100	1	27.61	704.082	-15	10571.3	10576.2	10576.2	1.68273e+06	Spike
140-172	pC-pU-pG-pC-pC-pU-pC-pU-pG-pG-pU-pG-pU-pC-pC-pA-pG-pC-pC-pA-pG-pU-pG-pU-pG-pU-pG-pA-pA-pC-pC-pU-pG	Cyclic phosphorylation	-18.77	100	1	27.64	754.517	-14	10571.4	10576	10576.2	2.87976e+06	Spike
1422-1441	pC-pC-pU-pG-pG-pA-pA-pC-pA-pG-pC-pA-pA-pC-pA-pA-pC-pC-pU-pG	Cyclic phosphorylation	0.23	99.9	1	21.9	713.759	-9	6430.9	6433.63	6430.9	3092158	Spike
1427-1441	pA-pA-pC-pA-pG-pC-pA-pA-pC-pA-pA-pC-pC-pU-pG	Cyclic phosphorylation	-0.08	95.7	1	17.99	602.33	-8	4824.69	4827.02	4824.69	630013	Spike
1427-1441	pA-pA-pC-pA-pG-pC-pA-pA-pC-pA-pA-pC-pC-pU-pG	Cyclic phosphorylation	-0.49	95.7	1.2	17.96	1607.56	-3	4824.69	4826.64	4824.69	1.61091e+06	Spike
1427-1441	pA-pA-pC-pA-pG-pC-pA-pA-pC-pA-pA-pC-pC-pU-pG	Cyclic phosphorylation	-1.5	95.7	1	17.98	688.52	-7	4824.69	4826.95	4824.69	2.26559e+06	Spike
143-162	pC-pC-pU-pC-pU-pG-pG-pU-pG-pU-pC-pC-pA-pG-pC-pC-pA-pG-pU-pG	Cyclic phosphorylation	0.54	100	1.7	18.3	1064.96	-6	6393.81	6396.58	6393.81	933653	Spike
143-162	pC-pC-pU-pC-pU-pG-pG-pU-pG-pU-pC-pC-pA-pG-pC-pC-pA-pG-pU-pG	Cyclic phosphorylation,Ca2+	0.43	97.7	1.1	18.32	713.965	-9	6431.75	6434.53	6431.75	769406	Spike
143-162	pC-pC-pU-pC-pU-pG-pG-pU-pG-pU-pC-pC-pA-pG-pC-pC-pA-pG-pU-pG	Cyclic phosphorylation	0.38	100	2	18.3	2130.93	-3	6393.81	6396.62	6393.81	3.0072e+06	Spike
143-162	pC-pC-pU-pC-pU-pG-pG-pU-pG-pU-pC-pC-pA-pG-pC-pC-pA-pG-pU-pG	Cyclic phosphorylation	-0.02	100	1.1	18.26	638.674	-10	6393.8	6396.24	6393.8	3.18299e+06	Spike
143-162	pC-pC-pU-pC-pU-pG-pG-pU-pG-pU-pC-pC-pA-pG-pC-pC-pA-pG-pU-pG	Cyclic phosphorylation	-0.55	100	1.1	18.3	912.679	-7	6393.8	6396.58	6393.8	1.27357e+06	Spike
143-162	pC-pC-pU-pC-pU-pG-pG-pU-pG-pU-pC-pC-pA-pG-pC-pC-pA-pG-pU-pG	Cyclic phosphorylation	-0.86	100	1.1	18.32	798.468	-8	6393.8	6396.49	6393.8	4.03523e+06	Spike
143-162	pC-pC-pU-pC-pU-pG-pG-pU-pG-pU-pC-pC-pA-pG-pC-pC-pA-pG-pU-pG	Cyclic phosphorylation	-1.39	100	1.3	18.31	1598.19	-4	6393.8	6396.57	6393.8	2.35117e+06	Spike
143-164	pC-pC-pU-pC-pU-pG-pG-pU-pG-pU-pC-pC-pA-pG-pC-pC-pA-pG-pU-pG-pU-pG	Cyclic phosphorylation	0.91	100	1	21.05	639.619	-11	7044.88	7048.11	7044.88	3.53263e+06	Spike
143-164	pC-pC-pU-pC-pU-pG-pG-pU-pG-pU-pC-pC-pA-pG-pC-pC-pA-pG-pU-pG-pU-pG	Cyclic phosphorylation	-0.67	100	1	21.05	703.781	-10	7044.87	7047.95	7044.88	10076486	Spike
143-164	pC-pC-pU-pC-pU-pG-pG-pU-pG-pU-pC-pC-pA-pG-pC-pC-pA-pG-pU-pG-pU-pG	Cyclic phosphorylation	-1.16	100	1.2	21.05	1760.96	-4	7044.87	7047.99	7044.88	3.35217e+06	Spike
143-164	pC-pC-pU-pC-pU-pG-pG-pU-pG-pU-pC-pC-pA-pG-pC-pC-pA-pG-pU-pG-pU-pG	Cyclic phosphorylation	-1.3	100	1	21.05	782.091	-9	7044.87	7047.87	7044.88	4.01591e+06	Spike
143-164	pC-pC-pU-pC-pU-pG-pG-pU-pG-pU-pC-pC-pA-pG-pC-pC-pA-pG-pU-pG-pU-pG	Cyclic phosphorylation	-1.65	100	1.7	21.05	1173.64	-6	7044.87	7047.99	7044.88	797107	Spike
143-164	pC-pC-pU-pC-pU-pG-pG-pU-pG-pU-pC-pC-pA-pG-pC-pC-pA-pG-pU-pG-pU-pG	Cyclic phosphorylation	-3.79	100	2	21.05	1408.57	-5	7044.85	7048.41	7044.88	910996	Spike
143-166	pC-pC-pU-pC-pU-pG-pG-pU-pG-pU-pC-pC-pA-pG-pC-pC-pA-pG-pU-pG-pU-pG-pU-pG	Cyclic phosphorylation	1.7	98.9	1	22.25	698.898	-11	7695.96	7699.16	7695.95	929986	Spike
1432-1441	pC-pA-pA-pC-pA-pA-pC-pC-pU-pG	Cyclic phosphorylation	-0.53	99.6	1	9.44	1061.81	-3	3187.45	3188.83	3187.45	5918849	Spike
1432-1441	pC-pA-pA-pC-pA-pA-pC-pC-pU-pG	Cyclic phosphorylation	-0.53	99.6	1	9.44	796.105	-4	3187.45	3188.79	3187.45	5.5788e+06	Spike
1432-1441	pC-pA-pA-pC-pA-pA-pC-pC-pU-pG	Cyclic phosphorylation	-0.68	99.6	1.1	9.44	530.401	-6	3187.45	3188.67	3187.45	13314552	Spike
1432-1441	pC-pA-pA-pC-pA-pA-pC-pC-pU-pG	Cyclic phosphorylation	-0.76	99.6	1.2	9.44	1593.22	-2	3187.45	3188.82	3187.45	12911243	Spike
1432-1441	pC-pA-pA-pC-pA-pA-pC-pC-pU-pG	Cyclic phosphorylation	-1.14	99.6	1	9.44	636.682	-5	3187.44	3188.66	3187.45	25639654	Spike
1442-1454	pG-pA-pC-pU-pC-pC-pA-pA-pA-pG-pU-pC-pG	Cyclic phosphorylation	-0.41	100	1	13.5	696.421	-6	4183.57	4185.31	4183.57	4277802	Spike
1442-1454	pG-pA-pC-pU-pC-pC-pA-pA-pA-pG-pU-pC-pG	Cyclic phosphorylation	-0.88	100	1	13.47	1394.18	-3	4183.56	4185.28	4183.57	3352515	Spike
1442-1455	pG-pA-pC-pU-pC-pC-pA-pA-pA-pG-pU-pC-pG-pG	Cyclic phosphorylation	-0.07	100	1.1	14.98	1509.2	-3	4528.62	4530.64	4528.62	2383760	Spike
1442-1455	pG-pA-pC-pU-pC-pC-pA-pA-pA-pG-pU-pC-pG-pG	Cyclic phosphorylation	-0.07	100	1	14.99	753.929	-6	4528.62	4530.43	4528.62	1.95801e+06	Spike
1442-1455	pG-pA-pC-pU-pC-pC-pA-pA-pA-pG-pU-pC-pG-pG	Cyclic phosphorylation	-0.18	100	1	14.99	646.081	-7	4528.61	4530.37	4528.62	2829970	Spike
1443-1458	pA-pC-pU-pC-pC-pA-pA-pA-pG-pU-pC-pG-pG-pC-pG-pG	Cyclic phosphorylation	-0.79	99.5	1	17.2	646.581	-8	5178.7	5180.89	5178.7	1.83445e+06	Spike
1443-1458	pA-pC-pU-pC-pC-pA-pA-pA-pG-pU-pC-pG-pG-pC-pG-pG	Cyclic phosphorylation	-0.98	99.5	1.6	17.25	1725.89	-3	5178.7	5181.13	5178.7	994824	Spike
1443-1458	pA-pC-pU-pC-pC-pA-pA-pA-pG-pU-pC-pG-pG-pC-pG-pG	Cyclic phosphorylation	-1.07	99.5	1	17.28	739.237	-7	5178.7	5181.36	5178.7	1230224	Spike
1443-1474	pA-pC-pU-pC-pC-pA-pA-pA-pG-pU-pC-pG-pG-pC-pG-pG-pC-pA-pA-pC-pU-pA-pC-pA-pA-pU-pU-pA-pC-pC-pU-pG	Cyclic phosphorylation	-16.02	100	1	30.74	787.561	-13	10247.4	10252	10252.1	17818000	Spike
1443-1474	pA-pC-pU-pC-pC-pA-pA-pA-pG-pU-pC-pG-pG-pC-pG-pG-pC-pA-pA-pC-pU-pA-pC-pA-pA-pU-pU-pA-pC-pC-pU-pG	Cyclic phosphorylation	-19.92	100	1	30.76	853.274	-12	10247.4	10251.9	10252.1	5547276	Spike
1443-1474	pA-pC-pU-pC-pC-pA-pA-pA-pG-pU-pC-pG-pG-pC-pG-pG-pC-pA-pA-pC-pU-pA-pC-pA-pA-pU-pU-pA-pC-pC-pU-pG	Cyclic phosphorylation	-20.4	100	1	30.76	731.234	-14	10247.4	10251.9	10252.1	8677975	Spike
1452-1474	pU-pC-pG-pG-pC-pG-pG-pC-pA-pA-pC-pU-pA-pC-pA-pA-pU-pU-pA-pC-pC-pU-pG	Cyclic phosphorylation	0.59	100	1.2	23.44	817.767	-9	7364.97	7367.9	7364.97	1.59831e+06	Spike
1452-1474	pU-pC-pG-pG-pC-pG-pG-pC-pA-pA-pC-pU-pA-pC-pA-pA-pU-pU-pA-pC-pC-pU-pG	Cyclic phosphorylation	0	100	1	23.47	612.907	-12	7364.97	7366.33	7364.97	1.64938e+06	Spike
1452-1474	pU-pC-pG-pG-pC-pG-pG-pC-pA-pA-pC-pU-pA-pC-pA-pA-pU-pU-pA-pC-pC-pU-pG	Cyclic phosphorylation	-0.6	100	1.1	23.42	668.809	-11	7364.96	7367.94	7364.97	4809113	Spike
1452-1474	pU-pC-pG-pG-pC-pG-pG-pC-pA-pA-pC-pU-pA-pC-pA-pA-pU-pU-pA-pC-pC-pU-pG	Cyclic phosphorylation	-1.2	100	1	23.44	735.69	-10	7364.96	7368.29	7364.97	8134302	Spike
1459-1474	pC-pA-pA-pC-pU-pA-pC-pA-pA-pU-pU-pA-pC-pC-pU-pG	Phosphorylation	0.56	98.7	1.2	18.11	1695.22	-3	5086.68	5089.05	5086.68	869525	Spike
1459-1474	pC-pA-pA-pC-pU-pA-pC-pA-pA-pU-pU-pA-pC-pC-pU-pG	Cyclic phosphorylation	0.02	100	1	17.47	562.511	-9	5068.67	5070.68	5068.67	2.05372e+06	Spike
1459-1474	pC-pA-pA-pC-pU-pA-pC-pA-pA-pU-pU-pA-pC-pC-pU-pG	Cyclic phosphorylation	-0.36	100	1	17.49	723.374	-7	5068.67	5070.75	5068.67	22691596	Spike
1459-1474	pC-pA-pA-pC-pU-pA-pC-pA-pA-pU-pU-pA-pC-pC-pU-pG	Cyclic phosphorylation	-0.55	100	1.2	17.5	1688.88	-3	5068.67	5070.8	5068.67	16949010	Spike
1459-1474	pC-pA-pA-pC-pU-pA-pC-pA-pA-pU-pU-pA-pC-pC-pU-pG	Cyclic phosphorylation	-0.65	100	1	17.5	632.702	-8	5068.67	5070.78	5068.67	19692146	Spike
1459-1474	pC-pA-pA-pC-pU-pA-pC-pA-pA-pU-pU-pA-pC-pC-pU-pG	Phosphorylation	-1.08	98.7	1	18.03	725.804	-7	5086.67	5089.12	5086.68	1828929	Spike
1459-1474	pC-pA-pA-pC-pU-pA-pC-pA-pA-pU-pU-pA-pC-pC-pU-pG	Cyclic phosphorylation	-1.23	100	1.1	17.47	843.937	-6	5068.66	5070.79	5068.67	4.16188e+06	Spike
1459-1474	pC-pA-pA-pC-pU-pA-pC-pA-pA-pU-pU-pA-pC-pC-pU-pG	Cyclic phosphorylation	-1.23	100	1	17.47	1266.41	-4	5068.66	5070.79	5068.67	3.42038e+06	Spike
1459-1474	pC-pA-pA-pC-pU-pA-pC-pA-pA-pU-pU-pA-pC-pC-pU-pG	Cyclic phosphorylation	-1.23	100	1.2	17.48	1012.93	-5	5068.66	5070.76	5068.67	2576805	Spike
1459-1479	pC-pA-pA-pC-pU-pA-pC-pA-pA-pU-pU-pA-pC-pC-pU-pG-pU-pA-pC-pC-pG	Cyclic phosphorylation	0.13	100	1	22.76	739.091	-9	6658.88	6662.07	6658.88	3.25703e+06	Spike
1459-1479	pC-pA-pA-pC-pU-pA-pC-pA-pA-pU-pU-pA-pC-pC-pU-pG-pU-pA-pC-pC-pG	Cyclic phosphorylation	-0.01	100	1	22.77	665.081	-10	6658.88	6661.76	6658.88	1929242	Spike
1459-1479	pC-pA-pA-pC-pU-pA-pC-pA-pA-pU-pU-pA-pC-pC-pU-pG-pU-pA-pC-pC-pG	Cyclic phosphorylation	-2.55	100	1.2	22.77	831.603	-8	6658.86	6660.43	6658.88	894961	Spike
1475-1501	pU-pA-pC-pC-pG-pG-pC-pU-pG-pU-pU-pC-pC-pG-pG-pA-pA-pG-pU-pC-pC-pA-pA-pU-pC-pU-pG	Cyclic phosphorylation	2.2	100	1	26	785.094	-11	8643.12	8647.16	8643.1	3.79056e+06	Spike
1475-1501	pU-pA-pC-pC-pG-pG-pC-pU-pG-pU-pU-pC-pC-pG-pG-pA-pA-pG-pU-pC-pC-pA-pA-pU-pC-pU-pG	Cyclic phosphorylation	-0.03	100	1	26.01	719.669	-12	8643.1	8647.23	8643.1	4.15845e+06	Spike
1484-1492	pU-pU-pC-pC-pG-pG-pA-pA-pG	Cyclic phosphorylation	0.93	100	1	7.7	728.088	-4	2915.38	2916.51	2915.38	349629	Spike
1484-1492	pU-pU-pC-pC-pG-pG-pA-pA-pG	Cyclic phosphorylation	-0.05	100	1	7.71	582.269	-5	2915.38	2916.69	2915.38	1.7188e+06	Spike
1484-1492	pU-pU-pC-pC-pG-pG-pA-pA-pG	Cyclic phosphorylation	-0.39	100	1	7.71	1457.18	-2	2915.38	2916.62	2915.38	742850	Spike
1484-1492	pU-pU-pC-pC-pG-pG-pA-pA-pG	Cyclic phosphorylation	-0.97	100	1	7.7	971.12	-3	2915.38	2916.48	2915.38	302695	Spike
1505-1511	pC-pC-pC-pU-pU-pC-pG	Cyclic phosphorylation	-0.11	100	1	4.49	434.445	-5	2177.26	2177.79	2177.26	487010	Spike
1505-1511	pC-pC-pC-pU-pU-pC-pG	Cyclic phosphorylation	-0.67	100	1	4.48	724.747	-3	2177.26	2177.98	2177.26	3554358	Spike
1505-1511	pC-pC-pC-pU-pU-pC-pG	Cyclic phosphorylation	-0.67	100	1	4.48	543.308	-4	2177.26	2177.93	2177.26	7.76442e+06	Spike
1505-1511	pC-pC-pC-pU-pU-pC-pG	Cyclic phosphorylation	-0.9	100	1	4.53	1087.62	-2	2177.26	2178.15	2177.26	6.5562e+06	Spike
1514-1529	pC-pG-pG-pG-pA-pC-pA-pU-pC-pU-pC-pC-pA-pC-pC-pG	Cyclic phosphorylation	0.59	100	1	15.23	729.949	-7	5114.69	5116.87	5114.69	2.87162e+06	Spike
1514-1529	pC-pG-pG-pG-pA-pC-pA-pU-pC-pU-pC-pC-pA-pC-pC-pG	Cyclic phosphorylation	0.5	100	1	15.23	638.58	-8	5114.69	5116.81	5114.69	1.49844e+06	Spike
1514-1529	pC-pG-pG-pG-pA-pC-pA-pU-pC-pU-pC-pC-pA-pC-pC-pG	Cyclic phosphorylation	0.4	100	1	15.21	851.774	-6	5114.69	5116.97	5114.69	1.01943e+06	Spike
1514-1529	pC-pG-pG-pG-pA-pC-pA-pU-pC-pU-pC-pC-pA-pC-pC-pG	Cyclic phosphorylation	-0.91	100	2	15.21	1277.91	-4	5114.68	5116.81	5114.69	486062	Spike
1514-1529	pC-pG-pG-pG-pA-pC-pA-pU-pC-pU-pC-pC-pA-pC-pC-pG	Cyclic phosphorylation	-1.39	100	1.1	15.23	1704.22	-3	5114.68	5116.78	5114.69	2.53179e+06	Spike
1516-1529	pG-pG-pA-pC-pA-pU-pC-pU-pC-pC-pA-pC-pC-pG	Cyclic phosphorylation	0.32	100	1	12.89	743.26	-6	4464.6	4466.38	4464.6	4937313	Spike
1516-1529	pG-pG-pA-pC-pA-pU-pC-pU-pC-pC-pA-pC-pC-pG	Cyclic phosphorylation	0.1	100	1.1	12.91	892.313	-5	4464.6	4466.61	4464.6	1.81331e+06	Spike
1516-1529	pG-pG-pA-pC-pA-pU-pC-pU-pC-pC-pA-pC-pC-pG	Cyclic phosphorylation	-0.45	100	1.2	12.94	1487.86	-3	4464.6	4466.55	4464.6	3.62537e+06	Spike
1516-1529	pG-pG-pA-pC-pA-pU-pC-pU-pC-pC-pA-pC-pC-pG	Cyclic phosphorylation	-0.56	100	1.2	12.93	1115.39	-4	4464.6	4466.27	4464.6	644142	Spike
1518-1540	pA-pC-pA-pU-pC-pU-pC-pC-pA-pC-pC-pG-pA-pG-pA-pU-pC-pU-pA-pU-pC-pA-pG	Cyclic phosphorylation	0.2	100	1	24.27	663.718	-11	7308.97	7312.14	7308.97	9017281	Spike
1518-1540	pA-pC-pA-pU-pC-pU-pC-pC-pA-pC-pC-pG-pA-pG-pA-pU-pC-pU-pA-pU-pC-pA-pG	Cyclic phosphorylation	0.13	100	1	24.27	811.323	-9	7308.97	7312.01	7308.97	7.81722e+06	Spike
1518-1540	pA-pC-pA-pU-pC-pU-pC-pC-pA-pC-pC-pG-pA-pG-pA-pU-pC-pU-pA-pU-pC-pA-pG	Cyclic phosphorylation	0.07	100	1.3	24.26	1826.99	-4	7308.97	7312.18	7308.97	7.20888e+06	Spike
1518-1540	pA-pC-pA-pU-pC-pU-pC-pC-pA-pC-pC-pG-pA-pG-pA-pU-pC-pU-pA-pU-pC-pA-pG	Cyclic phosphorylation	-0.33	100	1.1	24.28	913.115	-8	7308.96	7312.25	7308.97	2.41606e+06	Spike
1518-1540	pA-pC-pA-pU-pC-pU-pC-pC-pA-pC-pC-pG-pA-pG-pA-pU-pC-pU-pA-pU-pC-pA-pG	Cyclic phosphorylation	-0.39	100	1.9	24.27	2435.98	-3	7308.96	7312.12	7308.97	3459441	Spike
1518-1540	pA-pC-pA-pU-pC-pU-pC-pC-pA-pC-pC-pG-pA-pG-pA-pU-pC-pU-pA-pU-pC-pA-pG	Phosphorylation	-0.63	99.7	1.1	24.59	915.112	-8	7326.97	7329.6	7326.98	487836	Spike
1518-1540	pA-pC-pA-pU-pC-pU-pC-pC-pA-pC-pC-pG-pA-pG-pA-pU-pC-pU-pA-pU-pC-pA-pG	Cyclic phosphorylation	-0.86	100	1	24.28	1461.18	-5	7308.96	7312.43	7308.97	1.70571e+06	Spike
1518-1540	pA-pC-pA-pU-pC-pU-pC-pC-pA-pC-pC-pG-pA-pG-pA-pU-pC-pU-pA-pU-pC-pA-pG	Phosphorylation	-1.97	100	1.1	24.65	915.365	-8	7326.96	7330.06	7326.98	1.04665e+06	Spike
1518-1548	pA-pC-pA-pU-pC-pU-pC-pC-pA-pC-pC-pG-pA-pG-pA-pU-pC-pU-pA-pU-pC-pA-pG-pG-pC-pC-pG-pG-pC-pA-pG	Cyclic phosphorylation	3.85	92	1	29.01	708.802	-14	9933.37	9938.43	9933.33	3742581	Spike
1518-1557	pA-pC-pA-pU-pC-pU-pC-pC-pA-pC-pC-pG-pA-pG-pA-pU-pC-pU-pA-pU-pC-pA-pG-pG-pC-pC-pG-pG-pC-pA-pG-pC-pA-pC-pC-pC-pC-pU-pU-pG	Cyclic phosphorylation	3.95	100	1	32.28	848.972	-15	12744.7	12750.4	12744.7	7.71411e+06	Spike
1518-1557	pA-pC-pA-pU-pC-pU-pC-pC-pA-pC-pC-pG-pA-pG-pA-pU-pC-pU-pA-pU-pC-pA-pG-pG-pC-pC-pG-pG-pC-pA-pG-pC-pA-pC-pC-pC-pC-pU-pU-pG	Cyclic phosphorylation	2.57	100	1	32.27	795.911	-16	12744.7	12750.4	12744.7	18908912	Spike
1518-1557	pA-pC-pA-pU-pC-pU-pC-pC-pA-pC-pC-pG-pA-pG-pA-pU-pC-pU-pA-pU-pC-pA-pG-pG-pC-pC-pG-pG-pC-pA-pG-pC-pA-pC-pC-pC-pC-pU-pU-pG	Cyclic phosphorylation	-1.1	100	1	32.27	748.975	-17	12744.7	12750.1	12744.7	26270838	Spike
153-156 | 157-160 | 184-187 | 194-197 | 216-219 | 252-255 | 271-274 | 396-399 | 460-463 | 517-520 | 634-637 | 1057-1060 | 1062-1065 | 1152-1155 | 1233-1236 | 1804-1807 | 1855-1858 | 1929-1932 | 1954-1957 | 2052-2055 | 2133-2136 | 2140-2143 | 2172-2175 | 2176-2179 | 2310-2313 | 2392-2395 | 2518-2521 | 2544-2547 | 2646-2649 | 2665-2668 | 2722-2725 | 2845-2848 | 2866-2869 | 2884-2887 | 2911-2914 | 2…	pC-pC-pA-pG	Phosphorylation	0.2	98.7	1	3.84	433.057	-3	1302.19	1302.67	1302.19	413874	Spike
153-156 | 157-160 | 184-187 | 194-197 | 216-219 | 252-255 | 271-274 | 396-399 | 460-463 | 517-520 | 634-637 | 1057-1060 | 1062-1065 | 1152-1155 | 1233-1236 | 1804-1807 | 1855-1858 | 1929-1932 | 1954-1957 | 2052-2055 | 2133-2136 | 2140-2143 | 2172-2175 | 2176-2179 | 2310-2313 | 2392-2395 | 2518-2521 | 2544-2547 | 2646-2649 | 2665-2668 | 2722-2725 | 2845-2848 | 2866-2869 | 2884-2887 | 2911-2914 | 2…	pC-pC-pA-pG	Phosphorylation	-0.54	98.7	1	3.84	650.089	-2	1302.19	1302.72	1302.19	3.06788e+06	Spike
1532-1548	pA-pU-pC-pU-pA-pU-pC-pA-pG-pG-pC-pC-pG-pG-pC-pA-pG	Cyclic phosphorylation	-0.2	99.9	1.1	18.28	684.959	-8	5484.73	5486.75	5484.73	1.4503e+06	Spike
1541-1557	pG-pC-pC-pG-pG-pC-pA-pG-pC-pA-pC-pC-pC-pC-pU-pU-pG	Cyclic phosphorylation	0.28	100	1.1	15.45	678.709	-8	5435.72	5438.13	5435.72	1.21906e+06	Spike
1541-1557	pG-pC-pC-pG-pG-pC-pA-pG-pC-pA-pC-pC-pC-pC-pU-pU-pG	Cyclic phosphorylation	-0.03	100	1	15.43	775.811	-7	5435.72	5438	5435.72	1563018	Spike
1541-1557	pG-pC-pC-pG-pG-pC-pA-pG-pC-pA-pC-pC-pC-pC-pU-pU-pG	Cyclic phosphorylation	-1.1	100	1.3	15.44	905.115	-6	5435.72	5437.51	5435.72	719664	Spike
1542-1557	pC-pC-pG-pG-pC-pA-pG-pC-pA-pC-pC-pC-pC-pU-pU-pG	Cyclic phosphorylation	0.38	100	1	14.57	635.578	-8	5090.68	5093.25	5090.68	1.88837e+06	Spike
1542-1557	pC-pC-pG-pG-pC-pA-pG-pC-pA-pC-pC-pC-pC-pU-pU-pG	Cyclic phosphorylation	-0.07	100	1	14.55	726.375	-7	5090.68	5092.61	5090.68	1.19294e+06	Spike
1546-1557	pC-pA-pG-pC-pA-pC-pC-pC-pC-pU-pU-pG	Cyclic phosphorylation	-0.56	99.9	1	9.91	540.635	-7	3790.5	3791.75	3790.5	744152	Spike
1549-1557	pC-pA-pC-pC-pC-pC-pU-pU-pG	Cyclic phosphorylation	-0.72	100	1	6.2	702.082	-4	2811.36	2812.65	2811.36	3.76361e+06	Spike
1549-1557	pC-pA-pC-pC-pC-pC-pU-pU-pG	Cyclic phosphorylation	-0.72	100	1.1	6.21	561.464	-5	2811.36	2812.43	2811.36	12950162	Spike
1549-1557	pC-pA-pC-pC-pC-pC-pU-pU-pG	Cyclic phosphorylation	-0.89	100	1.1	6.2	936.111	-3	2811.35	2812.33	2811.36	2060910	Spike
1549-1557	pC-pA-pC-pC-pC-pC-pU-pU-pG	Cyclic phosphorylation	-1.06	100	1	6.22	1405.17	-2	2811.35	2812.44	2811.36	4.41201e+06	Spike
1558-1568	pU-pA-pA-pC-pG-pG-pC-pG-pU-pG-pG	Cyclic phosphorylation	0.46	91	1	10.16	600.24	-6	3605.48	3606.86	3605.48	785108	Spike
1558-1571	pU-pA-pA-pC-pG-pG-pC-pG-pU-pG-pG-pA-pA-pG	Cyclic phosphorylation	-0.09	100	1.6	15.44	575.197	-8	4608.63	4610.49	4608.63	480148	Spike
1558-1571	pU-pA-pA-pC-pG-pG-pC-pG-pU-pG-pG-pA-pA-pG	Cyclic phosphorylation	-0.2	100	1	15.44	657.654	-7	4608.63	4610.44	4608.63	3.11315e+06	Spike
1558-1571	pU-pA-pA-pC-pG-pG-pC-pG-pU-pG-pG-pA-pA-pG	Cyclic phosphorylation	-0.3	100	1.4	15.45	1151.65	-4	4608.63	4610.65	4608.63	378774	Spike
1558-1571	pU-pA-pA-pC-pG-pG-pC-pG-pU-pG-pG-pA-pA-pG	Cyclic phosphorylation	-0.52	100	1	15.45	767.264	-6	4608.63	4610.53	4608.63	1.30644e+06	Spike
1558-1571	pU-pA-pA-pC-pG-pG-pC-pG-pU-pG-pG-pA-pA-pG	Cyclic phosphorylation	-0.94	100	1	15.44	1535.87	-3	4608.62	4610.66	4608.63	2.34633e+06	Spike
1558-1572	pU-pA-pA-pC-pG-pG-pC-pG-pU-pG-pG-pA-pA-pG-pG	Cyclic phosphorylation	0.29	94.3	1	16.23	706.804	-7	4953.68	4955.53	4953.68	839564	Spike
1558-1572	pU-pA-pA-pC-pG-pG-pC-pG-pU-pG-pG-pA-pA-pG-pG	Cyclic phosphorylation	-1.38	94.3	1	16.25	1650.89	-3	4953.67	4955.9	4953.68	973272	Spike
1558-1572	pU-pA-pA-pC-pG-pG-pC-pG-pU-pG-pG-pA-pA-pG-pG	Cyclic phosphorylation	-1.78	94.3	1	16.26	618.453	-8	4953.67	4955.64	4953.68	501128	Spike
1558-1581	pU-pA-pA-pC-pG-pG-pC-pG-pU-pG-pG-pA-pA-pG-pG-pC-pU-pU-pC-pA-pA-pC-pU-pG	Cyclic phosphorylation	0.57	94.5	2	24.37	1947.25	-4	7790.03	7793.66	7790.03	1.77483e+06	Spike
1558-1581	pU-pA-pA-pC-pG-pG-pC-pG-pU-pG-pG-pA-pA-pG-pG-pC-pU-pU-pC-pA-pA-pC-pU-pG	Cyclic phosphorylation	0.38	94.5	1	24.35	707.451	-11	7790.03	7793.42	7790.03	3.89618e+06	Spike
1573-1597	pC-pU-pU-pC-pA-pA-pC-pU-pG-pC-pU-pA-pC-pU-pU-pC-pC-pC-pA-pC-pU-pG-pC-pA-pG	Cyclic phosphorylation	-0.08	91	1.7	23.06	655.243	-12	7872.99	7875.18	7872.99	566907	Spike
1582-1594	pC-pU-pA-pC-pU-pU-pC-pC-pC-pA-pC-pU-pG	Cyclic phosphorylation	-0.16	90.3	1.3	10.93	506.306	-8	4057.5	4059.25	4057.5	1.15541e+06	Spike
1582-1594	pC-pU-pA-pC-pU-pU-pC-pC-pC-pA-pC-pU-pG	Cyclic phosphorylation	-0.22	90.3	1	10.93	578.779	-7	4057.5	4059.16	4057.5	37827768	Spike
1582-1594	pC-pU-pA-pC-pU-pU-pC-pC-pC-pA-pC-pU-pG	Cyclic phosphorylation	-0.22	90.3	1.2	10.94	810.693	-5	4057.5	4059.18	4057.5	8973613	Spike
1582-1594	pC-pU-pA-pC-pU-pU-pC-pC-pC-pA-pC-pU-pG	Cyclic phosphorylation	-0.47	90.3	1.1	10.93	2028.24	-2	4057.5	4059.14	4057.5	6087624	Spike
1582-1594	pC-pU-pA-pC-pU-pU-pC-pC-pC-pA-pC-pU-pG	Cyclic phosphorylation	-0.47	90.3	1	10.93	1013.62	-4	4057.5	4059.13	4057.5	6016947	Spike
1582-1594	pC-pU-pA-pC-pU-pU-pC-pC-pC-pA-pC-pU-pG	Cyclic phosphorylation	-0.71	90.3	1.1	10.93	1351.83	-3	4057.5	4059.15	4057.5	27183110	Spike
1582-1594	pC-pU-pA-pC-pU-pU-pC-pC-pC-pA-pC-pU-pG	Cyclic phosphorylation	-0.83	90.3	1	10.93	675.409	-6	4057.5	4059.16	4057.5	42405560	Spike
1598-1622	pU-pC-pC-pU-pA-pC-pG-pG-pC-pU-pU-pU-pC-pA-pG-pC-pC-pC-pA-pC-pA-pA-pA-pU-pG	Cyclic phosphorylation	0.26	100	1	23.59	720.632	-11	7936.03	7939.33	7936.03	42367948	Spike
1598-1622	pU-pC-pC-pU-pA-pC-pG-pG-pC-pU-pU-pU-pC-pA-pG-pC-pC-pC-pA-pC-pA-pA-pA-pU-pG	Cyclic phosphorylation	-0.3	100	1	23.57	1587	-5	7936.03	7939.71	7936.03	4.71746e+06	Spike
1598-1622	pU-pC-pC-pU-pA-pC-pG-pG-pC-pU-pU-pU-pC-pA-pG-pC-pC-pC-pA-pC-pA-pA-pA-pU-pG	Cyclic phosphorylation	-0.55	100	1	23.59	792.896	-10	7936.02	7939.63	7936.03	19095854	Spike
1598-1622	pU-pC-pC-pU-pA-pC-pG-pG-pC-pU-pU-pU-pC-pA-pG-pC-pC-pC-pA-pC-pA-pA-pA-pU-pG	Cyclic phosphorylation	-0.73	100	1	23.57	881.107	-9	7936.02	7939.47	7936.03	7854116	Spike
1598-1622	pU-pC-pC-pU-pA-pC-pG-pG-pC-pU-pU-pU-pC-pA-pG-pC-pC-pC-pA-pC-pA-pA-pA-pU-pG	Cyclic phosphorylation	-0.73	100	1.1	23.59	1133.14	-7	7936.02	7939.85	7936.03	3.43354e+06	Spike
1598-1622	pU-pC-pC-pU-pA-pC-pG-pG-pC-pU-pU-pU-pC-pA-pG-pC-pC-pC-pA-pC-pA-pA-pA-pU-pG	Cyclic phosphorylation	-0.8	98.8	1.2	23.71	720.905	-11	7936.02	7939.47	7936.03	2.90748e+06	Spike
1598-1622	pU-pC-pC-pU-pA-pC-pG-pG-pC-pU-pU-pU-pC-pA-pG-pC-pC-pC-pA-pC-pA-pA-pA-pU-pG	Cyclic phosphorylation	-1.78	100	1.1	23.59	1322.33	-6	7936.01	7939.65	7936.03	3.81223e+06	Spike
1624-1664	pC-pG-pU-pG-pG-pG-pC-pU-pA-pU-pC-pA-pG-pC-pC-pC-pU-pA-pC-pA-pG-pA-pG-pU-pG-pG-pU-pG-pG-pU-pG-pC-pU-pG-pA-pG-pC-pU-pU-pC-pG	Cyclic phosphorylation	-14.82	100	1	32.03	828.225	-16	13260.7	13266.6	13266.8	16950950	Spike
1626-1644	pU-pG-pG-pG-pC-pU-pA-pU-pC-pA-pG-pC-pC-pC-pU-pA-pC-pA-pG	Cyclic phosphorylation	0.59	100	1.4	17.15	608.672	-10	6095.8	6096.66	6095.8	1279427	Spike
1626-1644	pU-pG-pG-pG-pC-pU-pA-pU-pC-pA-pG-pC-pC-pC-pU-pA-pC-pA-pG	Cyclic phosphorylation,Na+	0.59	100	1.9	17.25	2039.25	-3	6117.78	6120.34	6117.78	1508383	Spike
1626-1644	pU-pG-pG-pG-pC-pU-pA-pU-pC-pA-pG-pC-pC-pC-pU-pA-pC-pA-pG	Cyclic phosphorylation,Na+	0.27	100	1.3	17.23	873.245	-7	6117.78	6120.56	6117.78	1.32541e+06	Spike
1626-1644	pU-pG-pG-pG-pC-pU-pA-pU-pC-pA-pG-pC-pC-pC-pU-pA-pC-pA-pG	Cyclic phosphorylation	0.03	100	1.5	17.25	2031.59	-3	6095.8	6098.47	6095.8	9592552	Spike
1626-1644	pU-pG-pG-pG-pC-pU-pA-pU-pC-pA-pG-pC-pC-pC-pU-pA-pC-pA-pG	Cyclic phosphorylation	0.02	100	1.1	17.18	1015.29	-6	6095.8	6098.29	6095.8	2.52009e+06	Spike
1626-1644	pU-pG-pG-pG-pC-pU-pA-pU-pC-pA-pG-pC-pC-pC-pU-pA-pC-pA-pG	Cyclic phosphorylation	0.02	100	1	17.22	676.526	-9	6095.8	6098.42	6095.8	17530572	Spike
1626-1644	pU-pG-pG-pG-pC-pU-pA-pU-pC-pA-pG-pC-pC-pC-pU-pA-pC-pA-pG	Cyclic phosphorylation	-0.3	100	1	17.2	761.217	-8	6095.79	6098.45	6095.8	16253404	Spike
1626-1644	pU-pG-pG-pG-pC-pU-pA-pU-pC-pA-pG-pC-pC-pC-pU-pA-pC-pA-pG	Cyclic phosphorylation	-0.38	100	1	17.23	870.106	-7	6095.79	6098.5	6095.8	3.0111e+06	Spike
1626-1644	pU-pG-pG-pG-pC-pU-pA-pU-pC-pA-pG-pC-pC-pC-pU-pA-pC-pA-pG	Cyclic phosphorylation	-0.62	100	1	17.17	1218.75	-5	6095.79	6098.54	6095.8	2.45164e+06	Spike
1626-1644	pU-pG-pG-pG-pC-pU-pA-pU-pC-pA-pG-pC-pC-pC-pU-pA-pC-pA-pG	Cyclic phosphorylation,Ca2+	-1.58	100	1.4	17.13	875.671	-7	6133.73	6136.77	6133.74	1863728	Spike
1626-1644	pU-pG-pG-pG-pC-pU-pA-pU-pC-pA-pG-pC-pC-pC-pU-pA-pC-pA-pG	Cyclic phosphorylation	-1.59	100	1	17.11	870.107	-7	6095.79	6098.09	6095.8	2.2239e+06	Spike
1626-1644	pU-pG-pG-pG-pC-pU-pA-pU-pC-pA-pG-pC-pC-pC-pU-pA-pC-pA-pG	Cyclic phosphorylation,Na+	-3.72	100	1.1	17.2	763.964	-8	6117.76	6120.63	6117.78	1.93623e+06	Spike
1645-1657	pA-pG-pU-pG-pG-pU-pG-pG-pU-pG-pC-pU-pG	Cyclic phosphorylation	0.51	100	1	12.57	609.64	-7	4273.53	4275.23	4273.53	1.52883e+06	Spike
1645-1657	pA-pG-pU-pG-pG-pU-pG-pG-pU-pG-pC-pU-pG	Cyclic phosphorylation	0.06	100	1	12.57	711.581	-6	4273.53	4275.28	4273.53	1.78053e+06	Spike
1645-1657	pA-pG-pU-pG-pG-pU-pG-pG-pU-pG-pC-pU-pG	Cyclic phosphorylation	-0.62	100	1	12.57	1423.84	-3	4273.52	4275.36	4273.53	1.61299e+06	Spike
1647-1657	pU-pG-pG-pU-pG-pG-pU-pG-pC-pU-pG	Cyclic phosphorylation	0.58	97.4	1	8.68	599.065	-6	3599.43	3600.85	3599.43	1673597	Spike
1647-1659	pU-pG-pG-pU-pG-pG-pU-pG-pC-pU-pG-pA-pG	Cyclic phosphorylation	0.06	100	1	11.5	711.581	-6	4273.53	4275.21	4273.53	2.33476e+06	Spike
1647-1659	pU-pG-pG-pU-pG-pG-pU-pG-pC-pU-pG-pA-pG	Cyclic phosphorylation	-0.05	100	1	11.5	609.64	-7	4273.53	4275.21	4273.53	2866262	Spike
1647-1659	pU-pG-pG-pU-pG-pG-pU-pG-pC-pU-pG-pA-pG	Cyclic phosphorylation	-0.73	100	1.4	11.52	1067.62	-4	4273.52	4275.22	4273.53	416821	Spike
1647-1659	pU-pG-pG-pU-pG-pG-pU-pG-pC-pU-pG-pA-pG	Cyclic phosphorylation	-0.85	100	1.2	11.5	853.898	-5	4273.52	4275.46	4273.53	548246	Spike
1647-1659	pU-pG-pG-pU-pG-pG-pU-pG-pC-pU-pG-pA-pG	Cyclic phosphorylation	-0.96	100	1	11.52	1423.84	-3	4273.52	4275.27	4273.53	2.37338e+06	Spike
1647-1664	pU-pG-pG-pU-pG-pG-pU-pG-pC-pU-pG-pA-pG-pC-pU-pU-pC-pG	Cyclic phosphorylation	1.04	100	1	16.45	833.809	-7	5840.71	5843.32	5840.71	1.53027e+06	Spike
1647-1664	pU-pG-pG-pU-pG-pG-pU-pG-pC-pU-pG-pA-pG-pC-pU-pU-pC-pG	Cyclic phosphorylation	0.54	100	1	16.47	648.183	-9	5840.71	5843.23	5840.71	5.75639e+06	Spike
1647-1664	pU-pG-pG-pU-pG-pG-pU-pG-pC-pU-pG-pA-pG-pC-pU-pU-pC-pG	Cyclic phosphorylation	0.45	100	1	16.45	1167.54	-5	5840.71	5843.05	5840.71	732558	Spike
1647-1664	pU-pG-pG-pU-pG-pG-pU-pG-pC-pU-pG-pA-pG-pC-pU-pU-pC-pG	Cyclic phosphorylation	0.2	100	1	16.45	729.332	-8	5840.71	5843.14	5840.71	6.48111e+06	Spike
1647-1664	pU-pG-pG-pU-pG-pG-pU-pG-pC-pU-pG-pA-pG-pC-pU-pU-pC-pG	Cyclic phosphorylation	-0.61	100	1.4	16.45	1946.56	-3	5840.7	5843.25	5840.71	3.44708e+06	Spike
1647-1664	pU-pG-pG-pU-pG-pG-pU-pG-pC-pU-pG-pA-pG-pC-pU-pU-pC-pG	Cyclic phosphorylation	-0.69	100	1	16.45	1459.67	-4	5840.7	5843.16	5840.71	1.30449e+06	Spike
1647-1664	pU-pG-pG-pU-pG-pG-pU-pG-pC-pU-pG-pA-pG-pC-pU-pU-pC-pG	Cyclic phosphorylation,Ca2+	-0.8	99.4	1.1	16.47	734.074	-8	5878.65	5880.48	5878.65	266407	Spike
1647-1664	pU-pG-pG-pU-pG-pG-pU-pG-pC-pU-pG-pA-pG-pC-pU-pU-pC-pG	Cyclic phosphorylation	-3.2	100	1.1	16.45	972.778	-6	5840.69	5843.46	5840.71	738585	Spike
1649-1664	pG-pU-pG-pG-pU-pG-pC-pU-pG-pA-pG-pC-pU-pU-pC-pG	Cyclic phosphorylation	-0.95	100	1	15.09	740.655	-7	5189.63	5191.83	5189.63	929144	Spike
1649-1664	pG-pU-pG-pG-pU-pG-pC-pU-pG-pA-pG-pC-pU-pU-pC-pG	Cyclic phosphorylation	-1.79	100	1.1	15.08	648.074	-8	5189.63	5191.93	5189.63	592013	Spike
1649-1664	pG-pU-pG-pG-pU-pG-pC-pU-pG-pA-pG-pC-pU-pU-pC-pG	Cyclic phosphorylation	-2.83	100	1	15.08	1729.54	-3	5189.62	5191.75	5189.63	826500	Spike
1650-1664	pU-pG-pG-pU-pG-pC-pU-pG-pA-pG-pC-pU-pU-pC-pG	Cyclic phosphorylation	-0.32	93.8	1.2	13.57	691.363	-7	4844.59	4846.44	4844.59	162359	Spike
1665-1676	pA-pA-pC-pU-pG-pC-pU-pG-pC-pA-pU-pG	Cyclic phosphorylation	-0.66	94	1.1	12.57	641.743	-6	3855.5	3857.11	3855.5	667659	Spike
1665-1682	pA-pA-pC-pU-pG-pC-pU-pG-pC-pA-pU-pG-pC-pC-pC-pC-pU-pG	Cyclic phosphorylation	0.08	99.4	1	17.77	715.086	-8	5726.74	5729.14	5726.74	1.77666e+06	Spike
1665-1682	pA-pA-pC-pU-pG-pC-pU-pG-pC-pA-pU-pG-pC-pC-pC-pC-pU-pG	Cyclic phosphorylation	-0.12	99.4	1.8	17.76	1908.57	-3	5726.74	5728.9	5726.74	934842	Spike
1665-1682	pA-pA-pC-pU-pG-pC-pU-pG-pC-pA-pU-pG-pC-pC-pC-pC-pU-pG	Cyclic phosphorylation	-0.63	99.4	1.2	17.76	635.631	-9	5726.73	5729.02	5726.74	783750	Spike
167-172 | 680-685 | 1436-1441 | 2360-2365	pA-pA-pC-pC-pU-pG	Phosphorylation	-0.64	100	1	5.92	483.31	-4	1937.27	1938.15	1937.27	837092	Spike
167-172 | 680-685 | 1436-1441 | 2360-2365	pA-pA-pC-pC-pU-pG	Phosphorylation	-0.71	100	1	5.93	644.749	-3	1937.27	1937.94	1937.27	4.89393e+06	Spike
167-172 | 680-685 | 1436-1441 | 2360-2365	pA-pA-pC-pC-pU-pG	Phosphorylation	-0.83	100	1	5.9	967.627	-2	1937.27	1937.93	1937.27	4159523	Spike
167-172 | 680-685 | 1436-1441 | 2360-2365	pA-pA-pC-pC-pU-pG	Cyclic phosphorylation	-0.94	99.5	1	5.17	638.746	-3	1919.26	1919.96	1919.26	12539203	Spike
167-172 | 680-685 | 1436-1441 | 2360-2365	pA-pA-pC-pC-pU-pG	Cyclic phosphorylation	-1.26	99.5	1	5.19	478.807	-4	1919.26	1919.95	1919.26	24546670	Spike
167-172 | 680-685 | 1436-1441 | 2360-2365	pA-pA-pC-pC-pU-pG	Cyclic phosphorylation	-1.39	99.5	1	5.19	958.622	-2	1919.26	1919.95	1919.26	20202554	Spike
1673-1688	pC-pA-pU-pG-pC-pC-pC-pC-pU-pG-pC-pC-pA-pC-pA-pG	Cyclic phosphorylation	0.55	98.6	1	15.03	633.58	-8	5074.68	5076.8	5074.68	1.36887e+06	Spike
1673-1688	pC-pA-pU-pG-pC-pC-pC-pC-pU-pG-pC-pC-pA-pC-pA-pG	Cyclic phosphorylation	0.45	98.6	1.5	15.01	1691.22	-3	5074.68	5076.93	5074.68	1.55148e+06	Spike
1673-1688	pC-pA-pU-pG-pC-pC-pC-pC-pU-pG-pC-pC-pA-pC-pA-pG	Cyclic phosphorylation	0.17	98.6	1	15.03	724.09	-7	5074.68	5076.97	5074.68	1.6413e+06	Spike
168-172 | 276-280 | 305-309 | 651-655 | 681-685 | 861-865 | 868-872 | 924-928 | 1284-1288 | 1437-1441 | 1470-1474 | 2361-2365 | 2568-2572 | 3252-3256 | 3603-3607 | 3705-3709	pA-pC-pC-pU-pG	Phosphorylation	-0.23	96.5	1	4.9	535.065	-3	1608.22	1608.83	1608.22	4.44393e+06	Spike
168-172 | 276-280 | 305-309 | 651-655 | 681-685 | 861-865 | 868-872 | 924-928 | 1284-1288 | 1437-1441 | 1470-1474 | 2361-2365 | 2568-2572 | 3252-3256 | 3603-3607 | 3705-3709	pA-pC-pC-pU-pG	Phosphorylation	-0.38	96.5	1	4.87	803.102	-2	1608.22	1608.86	1608.22	1.56846e+06	Spike
1689-1702	pU-pG-pU-pG-pC-pG-pG-pC-pC-pC-pU-pA-pA-pG	Cyclic phosphorylation	1.88	99.8	1	12.55	645.077	-7	4521.59	4523.38	4521.58	4.33512e+06	Spike
1689-1702	pU-pG-pU-pG-pC-pG-pG-pC-pC-pC-pU-pA-pA-pG	Cyclic phosphorylation	0.8	99.8	1	12.57	1506.52	-3	4521.59	4523.44	4521.58	3.53648e+06	Spike
1691-1702	pU-pG-pC-pG-pG-pC-pC-pC-pU-pA-pA-pG	Cyclic phosphorylation	0.04	100	1	10.31	644.245	-6	3870.51	3872.09	3870.51	4.77315e+06	Spike
1691-1702	pU-pG-pC-pG-pG-pC-pC-pC-pU-pA-pA-pG	Cyclic phosphorylation	-0.26	100	1.3	10.33	1934.75	-2	3870.51	3872.12	3870.51	892770	Spike
1691-1702	pU-pG-pC-pG-pG-pC-pC-pC-pU-pA-pA-pG	Cyclic phosphorylation	-0.39	100	1	10.32	773.295	-5	3870.51	3872.05	3870.51	3.37144e+06	Spike
1691-1702	pU-pG-pC-pG-pG-pC-pC-pC-pU-pA-pA-pG	Cyclic phosphorylation	-0.7	100	1	10.32	1289.5	-3	3870.51	3872.1	3870.51	2.99566e+06	Spike
1691-1702	pU-pG-pC-pG-pG-pC-pC-pC-pU-pA-pA-pG	Cyclic phosphorylation	-1.14	100	1	10.3	967.373	-4	3870.51	3872.6	3870.51	1.14428e+06	Spike
1696-1702	pC-pC-pC-pU-pA-pA-pG	Phosphorylation	-0.19	98.8	1	5.36	1120.15	-2	2242.31	2243.2	2242.31	2.26937e+06	Spike
1696-1702	pC-pC-pC-pU-pA-pA-pG	Phosphorylation	-0.52	98.8	1	5.36	559.57	-4	2242.31	2243.1	2242.31	1.83969e+06	Spike
1696-1702	pC-pC-pC-pU-pA-pA-pG	Phosphorylation	-0.74	98.8	1	5.36	746.43	-3	2242.31	2243.19	2242.31	2143145	Spike
1703-1718	pA-pA-pA-pA-pG-pC-pA-pC-pC-pA-pA-pU-pC-pU-pC-pG	Cyclic phosphorylation	0.94	100	1	18.52	732.239	-7	5130.72	5131.96	5130.72	1148075	Spike
1703-1718	pA-pA-pA-pA-pG-pC-pA-pC-pC-pA-pA-pU-pC-pU-pC-pG	Cyclic phosphorylation	0.56	100	1.5	18.52	1709.9	-3	5130.72	5132.86	5130.72	1392030	Spike
1703-1718	pA-pA-pA-pA-pG-pC-pA-pC-pC-pA-pA-pU-pC-pU-pC-pG	Cyclic phosphorylation	-0.54	100	1.1	18.52	640.584	-8	5130.72	5132.94	5130.72	1.71914e+06	Spike
1708-1718	pC-pA-pC-pC-pA-pA-pU-pC-pU-pC-pG	Phosphorylation	1	100	1	10.67	696.688	-5	3487.48	3488.68	3487.47	2.39888e+06	Spike
1708-1718	pC-pA-pC-pC-pA-pA-pU-pC-pU-pC-pG	Phosphorylation	0.72	100	1	10.66	1743.23	-2	3487.48	3488.72	3487.47	947470	Spike
1708-1718	pC-pA-pC-pC-pA-pA-pU-pC-pU-pC-pG	Cyclic phosphorylation	0.58	100	1	9.94	866.609	-4	3469.46	3470.86	3469.46	13105565	Spike
1708-1718	pC-pA-pC-pC-pA-pA-pU-pC-pU-pC-pG	Cyclic phosphorylation	0.51	100	1	9.94	1155.81	-3	3469.46	3470.84	3469.46	24006086	Spike
1708-1718	pC-pA-pC-pC-pA-pA-pU-pC-pU-pC-pG	Phosphorylation	0.09	100	1	10.66	580.405	-6	3487.47	3488.95	3487.47	923294	Spike
1708-1718	pC-pA-pC-pC-pA-pA-pU-pC-pU-pC-pG	Phosphorylation	0.02	100	1	10.67	1161.82	-3	3487.47	3488.87	3487.47	757736	Spike
1708-1718	pC-pA-pC-pC-pA-pA-pU-pC-pU-pC-pG	Cyclic phosphorylation,Ca2+	-0.08	98.5	1.1	9.94	700.674	-5	3507.41	3508.85	3507.41	1.0649e+06	Spike
1708-1718	pC-pA-pC-pC-pA-pA-pU-pC-pU-pC-pG	Cyclic phosphorylation	-0.67	100	1	9.94	577.403	-6	3469.46	3470.84	3469.46	74627592	Spike
1708-1718	pC-pA-pC-pC-pA-pA-pU-pC-pU-pC-pG	Phosphorylation	-0.89	100	1	10.69	871.362	-4	3487.47	3488.67	3487.47	585414	Spike
173-180	pA-pC-pC-pA-pC-pA-pA-pG	Cyclic phosphorylation	-0.58	90.6	1	8.15	857.786	-3	2576.38	2577.41	2576.38	8.13935e+06	Spike
173-180	pA-pC-pC-pA-pC-pA-pA-pG	Cyclic phosphorylation	-0.77	90.6	1	8.15	514.469	-5	2576.38	2577.41	2576.38	18549728	Spike
173-180	pA-pC-pC-pA-pC-pA-pA-pG	Cyclic phosphorylation	-1.05	90.6	1	8.15	643.338	-4	2576.38	2577.41	2576.38	28568540	Spike
173-180	pA-pC-pC-pA-pC-pA-pA-pG	Cyclic phosphorylation	-1.24	90.6	1.1	8.15	1287.68	-2	2576.38	2577.42	2576.38	21683652	Spike
1736-1751	pA-pA-pC-pU-pU-pC-pA-pA-pC-pU-pU-pC-pA-pA-pC-pG	Cyclic phosphorylation,Ca2+	0.11	100	1.1	18.23	728.795	-7	5106.62	5108.38	5106.62	1.11288e+06	Spike
1736-1751	pA-pA-pC-pU-pU-pC-pA-pA-pC-pU-pU-pC-pA-pA-pC-pG	Cyclic phosphorylation,Ca2+	0.11	100	2	18.23	1701.87	-3	5106.62	5108.55	5106.62	1.55626e+06	Spike
1736-1751	pA-pA-pC-pU-pU-pC-pA-pA-pC-pU-pU-pC-pA-pA-pC-pG	Cyclic phosphorylation	0.04	100	1	18.23	632.827	-8	5068.67	5070.83	5068.67	53186100	Spike
1736-1751	pA-pA-pC-pU-pU-pC-pA-pA-pC-pU-pU-pC-pA-pA-pC-pG	Phosphorylation	-0.22	100	1.3	19.05	1695.22	-3	5086.68	5088.91	5086.68	636425	Spike
1736-1751	pA-pA-pC-pU-pU-pC-pA-pA-pC-pU-pU-pC-pA-pA-pC-pG	Phosphorylation	-0.31	100	1	19.01	725.805	-7	5086.68	5088.88	5086.68	1.52022e+06	Spike
1736-1751	pA-pA-pC-pU-pU-pC-pA-pA-pC-pU-pU-pC-pA-pA-pC-pG	Cyclic phosphorylation	-0.36	100	1.1	18.23	1689.22	-3	5068.67	5070.82	5068.67	55081132	Spike
1736-1751	pA-pA-pC-pU-pU-pC-pA-pA-pC-pU-pU-pC-pA-pA-pC-pG	Cyclic phosphorylation	-0.36	100	1	18.23	723.374	-7	5068.67	5070.81	5068.67	84029120	Spike
1736-1751	pA-pA-pC-pU-pU-pC-pA-pA-pC-pU-pU-pC-pA-pA-pC-pG	Cyclic phosphorylation	-0.55	100	1.1	18.23	1013.13	-5	5068.67	5070.79	5068.67	8.27787e+06	Spike
1736-1751	pA-pA-pC-pU-pU-pC-pA-pA-pC-pU-pU-pC-pA-pA-pC-pG	Cyclic phosphorylation	-0.75	100	1.1	18.21	1266.41	-4	5068.67	5070.73	5068.67	10231136	Spike
1736-1751	pA-pA-pC-pU-pU-pC-pA-pA-pC-pU-pU-pC-pA-pA-pC-pG	Cyclic phosphorylation	-0.84	100	1.1	18.23	843.938	-6	5068.67	5070.77	5068.67	18949728	Spike
1736-1751	pA-pA-pC-pU-pU-pC-pA-pA-pC-pU-pU-pC-pA-pA-pC-pG	Cyclic phosphorylation,Na+	-1.3	99.9	2	18.23	1696.54	-3	5090.65	5092.87	5090.65	5750487	Spike
1736-1751	pA-pA-pC-pU-pU-pC-pA-pA-pC-pU-pU-pC-pA-pA-pC-pG	Cyclic phosphorylation,Na+	-1.88	99.9	1.1	18.28	726.37	-7	5090.64	5093.19	5090.65	1.13563e+06	Spike
1736-1756	pA-pA-pC-pU-pU-pC-pA-pA-pC-pU-pU-pC-pA-pA-pC-pG-pG-pC-pC-pU-pG	Cyclic phosphorylation	0.31	100	1	22.89	833.602	-8	6674.88	6677.66	6674.87	1.26711e+06	Spike
1736-1756	pA-pA-pC-pU-pU-pC-pA-pA-pC-pU-pU-pC-pA-pA-pC-pG-pG-pC-pC-pU-pG	Cyclic phosphorylation	0.24	100	1.6	22.89	953.119	-7	6674.87	6678.08	6674.87	530144	Spike
1736-1756	pA-pA-pC-pU-pU-pC-pA-pA-pC-pU-pU-pC-pA-pA-pC-pG-pG-pC-pC-pU-pG	Cyclic phosphorylation	0.02	100	1.2	22.88	740.979	-9	6674.87	6677.94	6674.87	6.44044e+06	Spike
1736-1756	pA-pA-pC-pU-pU-pC-pA-pA-pC-pU-pU-pC-pA-pA-pC-pG-pG-pC-pC-pU-pG	Cyclic phosphorylation	-0.33	100	1.8	22.89	1668.46	-4	6674.87	6677.85	6674.87	1677223	Spike
1736-1756	pA-pA-pC-pU-pU-pC-pA-pA-pC-pU-pU-pC-pA-pA-pC-pG-pG-pC-pC-pU-pG	Cyclic phosphorylation	-0.69	100	1	22.88	666.681	-10	6674.87	6677.78	6674.87	3805584	Spike
1736-1756	pA-pA-pC-pU-pU-pC-pA-pA-pC-pU-pU-pC-pA-pA-pC-pG-pG-pC-pC-pU-pG	Cyclic phosphorylation	-1.13	100	1.9	22.86	1334.37	-5	6674.87	6677.23	6674.87	519362	Spike
1757-1766	pA-pC-pC-pG-pG-pC-pA-pC-pC-pG	Cyclic phosphorylation	0.25	99.4	1	9.16	803.856	-4	3218.45	3220.04	3218.45	773147	Spike
1757-1766	pA-pC-pC-pG-pG-pC-pA-pC-pC-pG	Cyclic phosphorylation	0.09	99.4	1	9.18	1072.14	-3	3218.45	3219.65	3218.45	887536	Spike
1757-1766	pA-pC-pC-pG-pG-pC-pA-pC-pC-pG	Cyclic phosphorylation	-0.35	99.4	1	9.13	535.568	-6	3218.45	3219.87	3218.45	1.35598e+06	Spike
1757-1766	pA-pC-pC-pG-pG-pC-pA-pC-pC-pG	Cyclic phosphorylation	-0.81	99.4	1	9.15	642.883	-5	3218.45	3219.65	3218.45	3.23852e+06	Spike
1757-1767	pA-pC-pC-pG-pG-pC-pA-pC-pC-pG-pG	Cyclic phosphorylation	-0.2	100	1	10.35	593.077	-6	3563.5	3564.99	3563.5	1.92884e+06	Spike
1757-1767	pA-pC-pC-pG-pG-pC-pA-pC-pC-pG-pG	Cyclic phosphorylation	-0.34	100	1	10.35	711.893	-5	3563.5	3564.76	3563.5	954446	Spike
1757-1767	pA-pC-pC-pG-pG-pC-pA-pC-pC-pG-pG	Cyclic phosphorylation	-0.75	100	1	10.37	1187.16	-3	3563.5	3565.07	3563.5	847182	Spike
1783-1789	pC-pA-pA-pC-pA-pA-pG	Phosphorylation	-0.11	100	1	6.83	762.109	-3	2289.35	2290.12	2289.35	1.58238e+06	Spike
1783-1789	pC-pA-pA-pC-pA-pA-pG	Phosphorylation	-0.43	100	1	6.83	571.33	-4	2289.35	2290.27	2289.35	2.34562e+06	Spike
1783-1789	pC-pA-pA-pC-pA-pA-pG	Cyclic phosphorylation	-0.54	100	1	6.12	453.26	-5	2271.34	2271.79	2271.34	917034	Spike
1783-1789	pC-pA-pA-pC-pA-pA-pG	Phosphorylation	-0.65	100	1	6.81	1143.67	-2	2289.35	2290.23	2289.35	1.7073e+06	Spike
1783-1789	pC-pA-pA-pC-pA-pA-pG	Cyclic phosphorylation	-0.75	100	1	6.09	756.106	-3	2271.34	2272.28	2271.34	7.552e+06	Spike
1783-1789	pC-pA-pA-pC-pA-pA-pG	Cyclic phosphorylation	-0.97	100	1.4	6.09	1134.66	-2	2271.34	2272.28	2271.34	14335838	Spike
1783-1789	pC-pA-pA-pC-pA-pA-pG	Cyclic phosphorylation	-1.4	100	1	6.09	566.827	-4	2271.34	2272.28	2271.34	25161800	Spike
1793-1807	pU-pU-pC-pC-pU-pG-pC-pC-pA-pU-pU-pC-pC-pA-pG	Cyclic phosphorylation	0.63	100	1.1	14.33	587.815	-8	4708.58	4710.61	4708.57	1.94601e+06	Spike
1793-1807	pU-pU-pC-pC-pU-pG-pC-pC-pA-pU-pU-pC-pC-pA-pG	Cyclic phosphorylation	0.32	100	1	14.35	671.933	-7	4708.58	4710.42	4708.57	2.7526e+06	Spike
1793-1807	pU-pU-pC-pC-pU-pG-pC-pC-pA-pU-pU-pC-pC-pA-pG	Cyclic phosphorylation	0	100	1.5	14.33	783.922	-6	4708.57	4710.42	4708.57	548620	Spike
1793-1807	pU-pU-pC-pC-pU-pG-pC-pC-pA-pU-pU-pC-pC-pA-pG	Cyclic phosphorylation	-0.71	100	1.2	14.33	1568.85	-3	4708.57	4710.6	4708.57	2171713	Spike
1793-1810	pU-pU-pC-pC-pU-pG-pC-pC-pA-pU-pU-pC-pC-pA-pG-pC-pA-pG	Cyclic phosphorylation	1.38	98.2	1.3	16.93	1136.94	-5	5687.72	5690.09	5687.72	1414246	Spike
1808-1826	pC-pA-pG-pU-pU-pU-pG-pG-pC-pC-pG-pG-pG-pA-pU-pA-pU-pC-pG	Cyclic phosphorylation	0.71	100	1	18.59	614.572	-10	6152.79	6155.4	6152.78	2826701	Spike
1808-1826	pC-pA-pG-pU-pU-pU-pG-pG-pC-pC-pG-pG-pG-pA-pU-pA-pU-pC-pG	Cyclic phosphorylation	0.63	100	1.2	18.6	2050.59	-3	6152.79	6155.43	6152.78	4.24024e+06	Spike
1808-1826	pC-pA-pG-pU-pU-pU-pG-pG-pC-pC-pG-pG-pG-pA-pU-pA-pU-pC-pG	Cyclic phosphorylation	0.48	100	1	18.59	682.858	-9	6152.78	6155.44	6152.78	11321759	Spike
1808-1826	pC-pA-pG-pU-pU-pU-pG-pG-pC-pC-pG-pG-pG-pA-pU-pA-pU-pC-pG	Cyclic phosphorylation	0.4	100	1	18.57	768.466	-8	6152.78	6155.43	6152.78	5311138	Spike
1808-1826	pC-pA-pG-pU-pU-pU-pG-pG-pC-pC-pG-pG-pG-pA-pU-pA-pU-pC-pG	Cyclic phosphorylation	-0.16	100	1.1	18.6	878.391	-7	6152.78	6155.73	6152.78	1.63224e+06	Spike
1808-1826	pC-pA-pG-pU-pU-pU-pG-pG-pC-pC-pG-pG-pG-pA-pU-pA-pU-pC-pG	Cyclic phosphorylation	-0.32	100	1	18.6	1537.94	-4	6152.78	6155.46	6152.78	1.97465e+06	Spike
1808-1826	pC-pA-pG-pU-pU-pU-pG-pG-pC-pC-pG-pG-pG-pA-pU-pA-pU-pC-pG	Cyclic phosphorylation	-1.99	100	1.2	18.6	1024.79	-6	6152.77	6155.45	6152.78	953480	Spike
1808-1829	pC-pA-pG-pU-pU-pU-pG-pG-pC-pC-pG-pG-pG-pA-pU-pA-pU-pC-pG-pC-pC-pG	Cyclic phosphorylation	0.12	100	1	21.64	710.084	-10	7107.91	7110.89	7107.91	2.57464e+06	Spike
1808-1829	pC-pA-pG-pU-pU-pU-pG-pG-pC-pC-pG-pG-pG-pA-pU-pA-pU-pC-pG-pC-pC-pG	Cyclic phosphorylation	-3.25	100	1	21.66	788.983	-9	7107.89	7111.2	7107.91	1.32015e+06	Spike
1808-1838	pC-pA-pG-pU-pU-pU-pG-pG-pC-pC-pG-pG-pG-pA-pU-pA-pU-pC-pG-pC-pC-pG-pA-pU-pA-pC-pC-pA-pC-pA-pG	Cyclic phosphorylation	1.02	93.8	1.1	28.13	712.731	-14	9990.33	9994.48	9990.32	2823909	Spike
1811-1820	pU-pU-pU-pG-pG-pC-pC-pG-pG-pG	Cyclic phosphorylation	-0.19	99.7	1.4	7.59	541.393	-6	3253.39	3254.68	3253.4	292036	Spike
1811-1820	pU-pU-pU-pG-pG-pC-pC-pG-pG-pG	Cyclic phosphorylation	-0.8	99.7	1	7.56	649.872	-5	3253.39	3254.77	3253.4	342195	Spike
1811-1826	pU-pU-pU-pG-pG-pC-pC-pG-pG-pG-pA-pU-pA-pU-pC-pG	Cyclic phosphorylation	-0.22	99.8	1.2	15.67	1724.21	-3	5173.64	5175.91	5173.64	2.06207e+06	Spike
1811-1826	pU-pU-pU-pG-pG-pC-pC-pG-pG-pG-pA-pU-pA-pU-pC-pG	Cyclic phosphorylation	-0.78	99.8	1.1	15.69	645.823	-8	5173.64	5175.63	5173.64	3.11303e+06	Spike
1811-1826	pU-pU-pU-pG-pG-pC-pC-pG-pG-pG-pA-pU-pA-pU-pC-pG	Cyclic phosphorylation	-0.97	99.8	1.1	15.75	574.175	-9	5173.63	5175.94	5173.64	598678	Spike
1811-1826	pU-pU-pU-pG-pG-pC-pC-pG-pG-pG-pA-pU-pA-pU-pC-pG	Cyclic phosphorylation	-1.54	99.8	1	15.71	738.37	-7	5173.63	5175.86	5173.64	1.53796e+06	Spike
181-187	pA-pA-pC-pC-pC-pA-pG	Phosphorylation	-0.02	100	1	7.71	565.328	-4	2265.34	2266.26	2265.34	4520267	Spike
181-187	pA-pA-pC-pC-pC-pA-pG	Phosphorylation	-0.56	100	1	7.69	1132.16	-2	2265.34	2266.38	2265.34	3.14123e+06	Spike
181-187	pA-pA-pC-pC-pC-pA-pG	Phosphorylation	-0.88	100	1	7.71	754.105	-3	2265.34	2266.41	2265.34	1.78659e+06	Spike
181-210	pA-pA-pC-pC-pC-pA-pG-pC-pU-pG-pC-pC-pU-pC-pC-pA-pG-pC-pC-pU-pA-pC-pA-pC-pC-pA-pA-pC-pA-pG	Phosphorylation	0.9	100	1	28.47	867.388	-11	9548.34	9552.56	9548.33	2625111	Spike
181-210	pA-pA-pC-pC-pC-pA-pG-pC-pU-pG-pC-pC-pU-pC-pC-pA-pG-pC-pC-pU-pA-pC-pA-pC-pC-pA-pA-pC-pA-pG	Cyclic phosphorylation	0.88	100	1	28.18	865.658	-11	9530.33	9534.73	9530.32	5.96362e+06	Spike
181-210	pA-pA-pC-pC-pC-pA-pG-pC-pU-pG-pC-pC-pU-pC-pC-pA-pG-pC-pC-pU-pA-pC-pA-pC-pC-pA-pA-pC-pA-pG	Cyclic phosphorylation	0.06	100	1.1	28.16	732.402	-13	9530.32	9534.81	9530.32	18715056	Spike
181-210	pA-pA-pC-pC-pC-pA-pG-pC-pU-pG-pC-pC-pU-pC-pC-pA-pG-pC-pC-pU-pA-pC-pA-pC-pC-pA-pA-pC-pA-pG	Cyclic phosphorylation	-0.61	100	1	28.16	793.519	-12	9530.31	9534.64	9530.32	17353584	Spike
1816-1826	pC-pC-pG-pG-pG-pA-pU-pA-pU-pC-pG	Cyclic phosphorylation	-0.21	97.6	1	9.74	712.287	-5	3565.47	3566.96	3565.47	1977398	Spike
1816-1826	pC-pC-pG-pG-pG-pA-pU-pA-pU-pC-pG	Cyclic phosphorylation	-0.28	97.6	1	9.77	593.571	-6	3565.47	3566.83	3565.47	3.44924e+06	Spike
1816-1826	pC-pC-pG-pG-pG-pA-pU-pA-pU-pC-pG	Cyclic phosphorylation	-0.62	97.6	1	9.79	1187.82	-3	3565.47	3566.98	3565.47	1.34312e+06	Spike
182-187 | 269-274 | 458-463 | 2390-2395 | 2843-2848 | 3134-3139 | 3422-3427	pA-pC-pC-pC-pA-pG	Phosphorylation	-0.14	99.6	1	5.32	483.064	-4	1936.29	1936.91	1936.29	2.49742e+06	Spike
182-187 | 269-274 | 458-463 | 2390-2395 | 2843-2848 | 3134-3139 | 3422-3427	pA-pC-pC-pC-pA-pG	Phosphorylation	-1.28	99.6	1	5.32	644.421	-3	1936.28	1936.98	1936.29	9677262	Spike
182-187 | 269-274 | 458-463 | 2390-2395 | 2843-2848 | 3134-3139 | 3422-3427	pA-pC-pC-pC-pA-pG	Phosphorylation	-1.4	99.6	1	5.33	967.135	-2	1936.28	1936.99	1936.29	8817197	Spike
1830-1838	pA-pU-pA-pC-pC-pA-pC-pA-pG	Phosphorylation	-0.07	99.7	1	10.1	579.277	-5	2900.42	2901.57	2900.42	3947658	Spike
1830-1838	pA-pU-pA-pC-pC-pA-pC-pA-pG	Phosphorylation	-0.49	99.7	1	10.1	724.347	-4	2900.42	2901.56	2900.42	4860237	Spike
1830-1838	pA-pU-pA-pC-pC-pA-pC-pA-pG	Cyclic phosphorylation	-0.74	100	1	9.39	960.128	-3	2882.4	2883.54	2882.41	6963750	Spike
1830-1838	pA-pU-pA-pC-pC-pA-pC-pA-pG	Phosphorylation	-0.83	99.7	1	10.08	1449.7	-2	2900.41	2901.55	2900.42	3258281	Spike
1830-1838	pA-pU-pA-pC-pC-pA-pC-pA-pG	Cyclic phosphorylation	-1	100	1	9.4	719.844	-4	2882.4	2883.54	2882.41	12964077	Spike
1830-1838	pA-pU-pA-pC-pC-pA-pC-pA-pG	Phosphorylation	-1	99.7	1	10.1	966.132	-3	2900.41	2901.55	2900.42	1.15342e+06	Spike
1830-1838	pA-pU-pA-pC-pC-pA-pC-pA-pG	Cyclic phosphorylation	-1.16	100	1.3	9.4	1440.69	-2	2882.4	2883.55	2882.41	18787468	Spike
1830-1838	pA-pU-pA-pC-pC-pA-pC-pA-pG	Cyclic phosphorylation	-1.33	100	1	9.4	575.674	-5	2882.4	2883.56	2882.41	43921632	Spike
183-187 | 270-274 | 459-463 | 633-637 | 1854-1858 | 2391-2395 | 2543-2547 | 2664-2668 | 2721-2725 | 2844-2848 | 2976-2980 | 3135-3139 | 3423-3427 | 3444-3448 | 3746-3750	pC-pC-pC-pA-pG	Phosphorylation	-0.71	99.8	1	4.11	534.737	-3	1607.23	1608.06	1607.23	2.79459e+06	Spike
183-187 | 270-274 | 459-463 | 633-637 | 1854-1858 | 2391-2395 | 2543-2547 | 2664-2668 | 2721-2725 | 2844-2848 | 2976-2980 | 3135-3139 | 3423-3427 | 3444-3448 | 3746-3750	pC-pC-pC-pA-pG	Phosphorylation	-0.86	99.8	1	4.12	802.609	-2	1607.23	1608.04	1607.23	3590817	Spike
1851-1858	pA-pU-pC-pC-pC-pC-pA-pG	Phosphorylation	0.58	91.2	1	7.71	508.664	-5	2547.36	2548.36	2547.35	384778	Spike
1851-1858	pA-pU-pC-pC-pC-pC-pA-pG	Phosphorylation	-0.37	91.2	1	7.69	848.444	-3	2547.35	2548.31	2547.35	1.25947e+06	Spike
1851-1858	pA-pU-pC-pC-pC-pC-pA-pG	Phosphorylation	-0.47	91.2	1	7.73	636.082	-4	2547.35	2548.38	2547.35	6.744e+06	Spike
1851-1858	pA-pU-pC-pC-pC-pC-pA-pG	Phosphorylation	-0.56	91.2	1	7.69	1272.67	-2	2547.35	2548.37	2547.35	3.58023e+06	Spike
1851-1858	pA-pU-pC-pC-pC-pC-pA-pG	Cyclic phosphorylation	-0.83	93.1	1	6.78	842.106	-3	2529.34	2530.3	2529.34	5.52543e+06	Spike
1851-1858	pA-pU-pC-pC-pC-pC-pA-pG	Cyclic phosphorylation	-1.02	93.1	1	6.79	504.861	-5	2529.34	2530.35	2529.34	22259586	Spike
1851-1858	pA-pU-pC-pC-pC-pC-pA-pG	Cyclic phosphorylation	-1.12	93.1	1	6.79	631.578	-4	2529.34	2530.33	2529.34	19926412	Spike
1851-1858	pA-pU-pC-pC-pC-pC-pA-pG	Cyclic phosphorylation	-1.22	93.1	1.1	6.79	1263.66	-2	2529.34	2530.34	2529.34	15037173	Spike
1851-1864	pA-pU-pC-pC-pC-pC-pA-pG-pA-pC-pA-pC-pU-pG	Cyclic phosphorylation	-0.06	99.9	1.1	15.21	634.794	-7	4448.6	4450.59	4448.6	1.45723e+06	Spike
1851-1864	pA-pU-pC-pC-pC-pC-pA-pG-pA-pC-pA-pC-pU-pG	Cyclic phosphorylation	-0.16	99.9	1	15.21	1482.19	-3	4448.6	4450.59	4448.6	1.16008e+06	Spike
1851-1864	pA-pU-pC-pC-pC-pC-pA-pG-pA-pC-pA-pC-pU-pG	Cyclic phosphorylation	-0.27	99.9	1.4	15.21	740.761	-6	4448.6	4450.31	4448.6	547029	Spike
1851-1873	pA-pU-pC-pC-pC-pC-pA-pG-pA-pC-pA-pC-pU-pG-pG-pA-pA-pA-pU-pC-pC-pU-pG	Cyclic phosphorylation	-0.74	99.7	1	24.76	667.265	-11	7347.98	7351.01	7347.99	2618608	Spike
1853-1858 | 3443-3448	pC-pC-pC-pC-pA-pG	Phosphorylation	-0.01	99.8	1	4.92	636.748	-3	1912.28	1913.07	1912.28	1.58252e+06	Spike
1853-1858 | 3443-3448	pC-pC-pC-pC-pA-pG	Phosphorylation	-0.3	90.5	1	4.77	477.312	-4	1912.28	1913.19	1912.28	200483	Spike
1859-1873	pA-pC-pA-pC-pU-pG-pG-pA-pA-pA-pU-pC-pC-pU-pG	Cyclic phosphorylation	2.53	100	1.2	16.82	601.574	-8	4818.66	4820.68	4818.65	1.04165e+06	Spike
1859-1873	pA-pC-pA-pC-pU-pG-pG-pA-pA-pA-pU-pC-pC-pU-pG	Cyclic phosphorylation	0.51	100	1.5	16.82	1605.54	-3	4818.65	4820.64	4818.65	1.95346e+06	Spike
1859-1873	pA-pC-pA-pC-pU-pG-pG-pA-pA-pA-pU-pC-pC-pU-pG	Cyclic phosphorylation	0.2	100	1	16.82	687.658	-7	4818.65	4820.38	4818.65	1612769	Spike
1875-1887	pA-pC-pA-pU-pC-pA-pC-pC-pC-pC-pU-pU-pG	Phosphorylation	0.09	100	1	13.1	682.25	-6	4098.54	4100.21	4098.54	4322018	Spike
1875-1887	pA-pC-pA-pU-pC-pA-pC-pC-pC-pC-pU-pU-pG	Cyclic phosphorylation	-0.01	100	1.3	12.2	2039.76	-2	4080.53	4082.37	4080.53	8884724	Spike
1875-1887	pA-pC-pA-pU-pC-pA-pC-pC-pC-pC-pU-pU-pG	Phosphorylation	-0.03	100	1	13.11	1023.88	-4	4098.54	4100.13	4098.54	583407	Spike
1875-1887	pA-pC-pA-pU-pC-pA-pC-pC-pC-pC-pU-pU-pG	Phosphorylation	-0.03	100	1	13.13	818.901	-5	4098.54	4100.26	4098.54	2409108	Spike
1875-1887	pA-pC-pA-pU-pC-pA-pC-pC-pC-pC-pU-pU-pG	Cyclic phosphorylation,Ca2+	-0.23	97.8	1.2	12.21	685.405	-6	4118.47	4120.06	4118.48	565158	Spike
1875-1887	pA-pC-pA-pU-pC-pA-pC-pC-pC-pC-pU-pU-pG	Cyclic phosphorylation	-0.37	100	1.1	12.18	815.299	-5	4080.53	4082.19	4080.53	10924725	Spike
1875-1887	pA-pC-pA-pU-pC-pA-pC-pC-pC-pC-pU-pU-pG	Phosphorylation	-0.51	100	1	13.1	1365.51	-3	4098.54	4100.22	4098.54	3.09984e+06	Spike
1875-1887	pA-pC-pA-pU-pC-pA-pC-pC-pC-pC-pU-pU-pG	Cyclic phosphorylation	-0.55	100	1	12.18	1019.38	-4	4080.53	4082.19	4080.53	8009030	Spike
1875-1887	pA-pC-pA-pU-pC-pA-pC-pC-pC-pC-pU-pU-pG	Cyclic phosphorylation	-0.67	100	1	12.18	582.068	-7	4080.53	4082.19	4080.53	53738636	Spike
1875-1887	pA-pC-pA-pU-pC-pA-pC-pC-pC-pC-pU-pU-pG	Cyclic phosphorylation	-0.91	100	1	12.2	1359.5	-3	4080.52	4082.19	4080.53	38980580	Spike
1875-1887	pA-pC-pA-pU-pC-pA-pC-pC-pC-pC-pU-pU-pG	Cyclic phosphorylation	-1.03	100	1	12.18	679.247	-6	4080.52	4082.18	4080.53	53193184	Spike
1888-1899	pC-pA-pG-pC-pU-pU-pC-pG-pG-pC-pG-pG	Cyclic phosphorylation	0.22	100	1.2	9.67	1942.75	-2	3886.51	3888.33	3886.51	1246149	Spike
1888-1899	pC-pA-pG-pC-pU-pU-pC-pG-pG-pC-pG-pG	Cyclic phosphorylation	-0.08	100	1	9.66	554.351	-7	3886.51	3888.11	3886.51	7616014	Spike
1888-1899	pC-pA-pG-pC-pU-pU-pC-pG-pG-pC-pG-pG	Cyclic phosphorylation	-0.4	100	1	9.66	646.91	-6	3886.5	3888.1	3886.51	13515086	Spike
1888-1899	pC-pA-pG-pC-pU-pU-pC-pG-pG-pC-pG-pG	Cyclic phosphorylation	-0.52	100	1	9.66	776.494	-5	3886.5	3888.1	3886.51	3.32567e+06	Spike
1888-1899	pC-pA-pG-pC-pU-pU-pC-pG-pG-pC-pG-pG	Cyclic phosphorylation	-0.71	100	1	9.66	970.869	-4	3886.5	3888.1	3886.51	1.92953e+06	Spike
1888-1899	pC-pA-pG-pC-pU-pU-pC-pG-pG-pC-pG-pG	Cyclic phosphorylation	-0.84	100	1	9.66	1294.83	-3	3886.5	3888.29	3886.51	5.67176e+06	Spike
1888-1901	pC-pA-pG-pC-pU-pU-pC-pG-pG-pC-pG-pG-pA-pG	Cyclic phosphorylation	0.12	100	1	12.03	569.319	-8	4560.61	4562.43	4560.61	1.07283e+06	Spike
1888-1901	pC-pA-pG-pC-pU-pU-pC-pG-pG-pC-pG-pG-pA-pG	Cyclic phosphorylation	-0.09	100	1	12.03	650.651	-7	4560.6	4562.51	4560.61	11936992	Spike
1888-1901	pC-pA-pG-pC-pU-pU-pC-pG-pG-pC-pG-pG-pA-pG	Cyclic phosphorylation	-0.52	100	1.1	12.03	1519.53	-3	4560.6	4562.56	4560.61	6.18967e+06	Spike
1888-1901	pC-pA-pG-pC-pU-pU-pC-pG-pG-pC-pG-pG-pA-pG	Cyclic phosphorylation	-0.63	100	1	12.03	1139.39	-4	4560.6	4562.57	4560.61	1.28309e+06	Spike
1888-1901	pC-pA-pG-pC-pU-pU-pC-pG-pG-pC-pG-pG-pA-pG	Cyclic phosphorylation	-0.73	100	1	12.03	759.26	-6	4560.6	4562.87	4560.61	5176002	Spike
1888-1901	pC-pA-pG-pC-pU-pU-pC-pG-pG-pC-pG-pG-pA-pG	Cyclic phosphorylation	-0.84	100	1	12.03	911.314	-5	4560.6	4562.47	4560.61	1.40713e+06	Spike
1888-1903	pC-pA-pG-pC-pU-pU-pC-pG-pG-pC-pG-pG-pA-pG-pU-pG	Cyclic phosphorylation	0.58	100	1	15.13	650.578	-8	5211.68	5213.76	5211.68	1.88927e+06	Spike
1888-1903	pC-pA-pG-pC-pU-pU-pC-pG-pG-pC-pG-pG-pA-pG-pU-pG	Cyclic phosphorylation	0.49	100	1.1	15.13	743.805	-7	5211.68	5213.85	5211.68	874404	Spike
1888-1903	pC-pA-pG-pC-pU-pU-pC-pG-pG-pC-pG-pG-pA-pG-pU-pG	Cyclic phosphorylation	-0.95	100	1.6	15.11	1736.89	-3	5211.67	5213.78	5211.68	1277473	Spike
1888-1907	pC-pA-pG-pC-pU-pU-pC-pG-pG-pC-pG-pG-pA-pG-pU-pG-pU-pC-pU-pG	Cyclic phosphorylation	-0.84	100	1	18.38	718.528	-9	6473.81	6476.47	6473.82	2.05537e+06	Spike
1888-1907	pC-pA-pG-pC-pU-pU-pC-pG-pG-pC-pG-pG-pA-pG-pU-pG-pU-pC-pU-pG	Cyclic phosphorylation	-0.92	100	1	18.36	646.575	-10	6473.81	6476.73	6473.82	1935105	Spike
1891-1907	pC-pU-pU-pC-pG-pG-pC-pG-pG-pA-pG-pU-pG-pU-pC-pU-pG	Cyclic phosphorylation	1.16	100	1.5	16.09	1373.16	-4	5494.68	5497.34	5494.68	658144	Spike
1891-1907	pC-pU-pU-pC-pG-pG-pC-pG-pG-pA-pG-pU-pG-pU-pC-pU-pG	Cyclic phosphorylation	0.19	100	1.1	16.08	686.078	-8	5494.68	5496.97	5494.68	3441813	Spike
1891-1907	pC-pU-pU-pC-pG-pG-pC-pG-pG-pA-pG-pU-pG-pU-pC-pU-pG	Cyclic phosphorylation	-0.27	100	1	16.09	609.735	-9	5494.67	5496.96	5494.68	3929837	Spike
1891-1907	pC-pU-pU-pC-pG-pG-pC-pG-pG-pA-pG-pU-pG-pU-pC-pU-pG	Cyclic phosphorylation	-0.36	100	1.3	16.08	1830.88	-3	5494.67	5497.11	5494.68	2.72247e+06	Spike
1910-1919	pA-pU-pC-pA-pC-pC-pC-pC-pU-pG	Cyclic phosphorylation	-0.18	100	1	8.95	522.561	-6	3140.41	3141.64	3140.41	16388904	Spike
1910-1919	pA-pU-pC-pA-pC-pC-pC-pC-pU-pG	Cyclic phosphorylation	-0.26	100	1	8.95	784.345	-4	3140.41	3141.78	3140.41	5284074	Spike
1910-1919	pA-pU-pC-pA-pC-pC-pC-pC-pU-pG	Cyclic phosphorylation	-0.49	100	1.2	8.93	1569.7	-2	3140.41	3141.77	3140.41	9034328	Spike
1910-1919	pA-pU-pC-pA-pC-pC-pC-pC-pU-pG	Cyclic phosphorylation	-0.65	100	1.1	8.95	1046.13	-3	3140.41	3141.74	3140.41	6.30988e+06	Spike
1910-1919	pA-pU-pC-pA-pC-pC-pC-pC-pU-pG	Cyclic phosphorylation	-0.65	100	1	8.95	627.275	-5	3140.41	3141.6	3140.41	25199366	Spike
1910-1932	pA-pU-pC-pA-pC-pC-pC-pC-pU-pG-pG-pC-pA-pC-pC-pA-pA-pC-pA-pC-pC-pA-pG	Cyclic phosphorylation	-0.21	100	1.8	23.57	1826	-4	7306.01	7309.23	7306.01	7.53656e+06	Spike
1910-1932	pA-pU-pC-pA-pC-pC-pC-pC-pU-pG-pG-pC-pA-pC-pC-pA-pA-pC-pA-pC-pC-pA-pG	Cyclic phosphorylation	-0.41	100	1	23.57	729.894	-10	7306.01	7309.23	7306.01	18440506	Spike
1910-1932	pA-pU-pC-pA-pC-pC-pC-pC-pU-pG-pG-pC-pA-pC-pC-pA-pA-pC-pA-pC-pC-pA-pG	Cyclic phosphorylation	-0.54	100	1	23.57	663.449	-11	7306.01	7309.03	7306.01	16389956	Spike
1910-1932	pA-pU-pC-pA-pC-pC-pC-pC-pU-pG-pG-pC-pA-pC-pC-pA-pA-pC-pA-pC-pC-pA-pG	Cyclic phosphorylation	-0.81	100	1	23.57	811.105	-9	7306.01	7309.41	7306.01	8.1744e+06	Spike
1910-1932	pA-pU-pC-pA-pC-pC-pC-pC-pU-pG-pG-pC-pA-pC-pC-pA-pA-pC-pA-pC-pC-pA-pG	Cyclic phosphorylation	-1.74	100	1.2	23.55	1043.14	-7	7306	7309.17	7306.01	1.55563e+06	Spike
1910-1932	pA-pU-pC-pA-pC-pC-pC-pC-pU-pG-pG-pC-pA-pC-pC-pA-pA-pC-pA-pC-pC-pA-pG	Cyclic phosphorylation	-1.94	100	1.1	23.56	1460.8	-5	7306	7309	7306.01	2.19011e+06	Spike
1910-1932	pA-pU-pC-pA-pC-pC-pC-pC-pU-pG-pG-pC-pA-pC-pC-pA-pA-pC-pA-pC-pC-pA-pG	Cyclic phosphorylation	-2.01	100	1.1	23.59	912.494	-8	7306	7309.18	7306.01	2.68234e+06	Spike
1910-1939	pA-pU-pC-pA-pC-pC-pC-pC-pU-pG-pG-pC-pA-pC-pC-pA-pA-pC-pA-pC-pC-pA-pG-pC-pA-pA-pU-pC-pA-pG	Cyclic phosphorylation	-2.8	99.1	1	28.91	734.249	-13	9554.3	9558.09	9554.33	5.6395e+06	Spike
191-210	pC-pC-pU-pC-pC-pA-pG-pC-pC-pU-pA-pC-pA-pC-pC-pA-pA-pC-pA-pG	Phosphorylation	-4.65	98.4	1.1	21.1	792.228	-8	6344.85	6347.25	6344.88	388383	Spike
191-210	pC-pC-pU-pC-pC-pA-pG-pC-pC-pU-pA-pC-pA-pC-pC-pA-pA-pC-pA-pG	Phosphorylation	-4.65	98.4	1.1	21.18	792.478	-8	6344.85	6347.29	6344.88	745288	Spike
1921-1932	pC-pA-pC-pC-pA-pA-pC-pA-pC-pC-pA-pG	Phosphorylation	0.52	100	1	12.84	638.922	-6	3838.57	3840.16	3838.57	2.17034e+06	Spike
1921-1932	pC-pA-pC-pC-pA-pA-pC-pA-pC-pC-pA-pG	Phosphorylation	0.39	100	1	12.84	1918.78	-2	3838.57	3840.21	3838.57	1397351	Spike
1921-1932	pC-pA-pC-pC-pA-pA-pC-pA-pC-pC-pA-pG	Cyclic phosphorylation	0.21	100	1.5	12.04	1909.77	-2	3820.56	3822.16	3820.56	7063921	Spike
1921-1932	pC-pA-pC-pC-pA-pA-pC-pA-pC-pC-pA-pG	Phosphorylation	0.2	100	1	12.86	958.885	-4	3838.57	3840.1	3838.57	833018	Spike
1921-1932	pC-pA-pC-pC-pA-pA-pC-pA-pC-pC-pA-pG	Cyclic phosphorylation	-0.04	100	1.1	12.03	544.93	-7	3820.56	3822.25	3820.56	1.72012e+06	Spike
1921-1932	pC-pA-pC-pC-pA-pA-pC-pA-pC-pC-pA-pG	Phosphorylation	-0.11	100	1	12.87	766.907	-5	3838.57	3840.17	3838.57	3.43437e+06	Spike
1921-1932	pC-pA-pC-pC-pA-pA-pC-pA-pC-pC-pA-pG	Cyclic phosphorylation	-0.29	100	1	12.04	763.304	-5	3820.56	3822.2	3820.56	13466332	Spike
1921-1932	pC-pA-pC-pC-pA-pA-pC-pA-pC-pC-pA-pG	Cyclic phosphorylation	-0.36	100	1.1	12.04	635.919	-6	3820.56	3822.14	3820.56	29693678	Spike
1921-1932	pC-pA-pC-pC-pA-pA-pC-pA-pC-pC-pA-pG	Cyclic phosphorylation	-0.42	100	1.1	12.04	1272.85	-3	3820.56	3822.13	3820.56	12763683	Spike
1921-1932	pC-pA-pC-pC-pA-pA-pC-pA-pC-pC-pA-pG	Cyclic phosphorylation	-0.42	100	1	12.05	954.382	-4	3820.56	3822.14	3820.56	4196639	Spike
1921-1932	pC-pA-pC-pC-pA-pA-pC-pA-pC-pC-pA-pG	Phosphorylation	-0.43	100	1	12.87	1278.85	-3	3838.57	3840.11	3838.57	1.97094e+06	Spike
1933-1939	pC-pA-pA-pU-pC-pA-pG	Phosphorylation	0.24	94.1	1	6.24	1132.15	-2	2266.32	2267.03	2266.32	2675875	Spike
1933-1939	pC-pA-pA-pU-pC-pA-pG	Phosphorylation	-0.5	94.1	1	6.24	754.433	-3	2266.32	2267.07	2266.32	2.12584e+06	Spike
1933-1943	pC-pA-pA-pU-pC-pA-pG-pG-pU-pG-pG	Cyclic phosphorylation	1.08	98.2	1	10.48	597.407	-6	3589.48	3591.01	3589.48	766589	Spike
1933-1943	pC-pA-pA-pU-pC-pA-pG-pG-pU-pG-pG	Cyclic phosphorylation	0.67	98.2	1	10.54	717.089	-5	3589.48	3591.08	3589.48	799977	Spike
1933-1943	pC-pA-pA-pU-pC-pA-pG-pG-pU-pG-pG	Cyclic phosphorylation	0.33	98.2	1.1	10.5	1195.82	-3	3589.48	3590.93	3589.48	489750	Spike
1933-1943	pC-pA-pA-pU-pC-pA-pG-pG-pU-pG-pG	Cyclic phosphorylation	0.26	98.2	1.4	10.52	1794.23	-2	3589.48	3590.92	3589.48	358179	Spike
1933-1946	pC-pA-pA-pU-pC-pA-pG-pG-pU-pG-pG-pC-pA-pG	Cyclic phosphorylation	0.4	100	1.1	15.13	570.196	-8	4568.62	4570.55	4568.62	937521	Spike
1933-1946	pC-pA-pA-pU-pC-pA-pG-pG-pU-pG-pG-pC-pA-pG	Cyclic phosphorylation	0.29	100	1	15.16	651.797	-7	4568.62	4570.48	4568.62	5884115	Spike
1933-1946	pC-pA-pA-pU-pC-pA-pG-pG-pU-pG-pG-pC-pA-pG	Cyclic phosphorylation	0.18	100	1	15.16	760.597	-6	4568.62	4570.63	4568.62	2.55872e+06	Spike
1933-1946	pC-pA-pA-pU-pC-pA-pG-pG-pU-pG-pG-pC-pA-pG	Cyclic phosphorylation	-0.03	100	1.1	15.16	913.118	-5	4568.62	4570.44	4568.62	745424	Spike
1933-1946	pC-pA-pA-pU-pC-pA-pG-pG-pU-pG-pG-pC-pA-pG	Cyclic phosphorylation	-0.45	100	1.1	15.15	1141.4	-4	4568.62	4570.24	4568.62	729246	Spike
1933-1946	pC-pA-pA-pU-pC-pA-pG-pG-pU-pG-pG-pC-pA-pG	Cyclic phosphorylation	-0.67	100	1	15.16	1522.53	-3	4568.62	4570.64	4568.62	4.64551e+06	Spike
1933-1948	pC-pA-pA-pU-pC-pA-pG-pG-pU-pG-pG-pC-pA-pG-pU-pG	Cyclic phosphorylation	0.66	100	1	16.88	745.093	-7	5219.7	5221.99	5219.69	2.20446e+06	Spike
1933-1948	pC-pA-pA-pU-pC-pA-pG-pG-pU-pG-pG-pC-pA-pG-pU-pG	Cyclic phosphorylation	0.1	100	1	16.88	651.705	-8	5219.7	5221.89	5219.69	3.02026e+06	Spike
1933-1948	pC-pA-pA-pU-pC-pA-pG-pG-pU-pG-pG-pC-pA-pG-pU-pG	Cyclic phosphorylation	-0.21	100	1.2	16.88	1739.56	-3	5219.69	5221.93	5219.69	2.50025e+06	Spike
1933-1948	pC-pA-pA-pU-pC-pA-pG-pG-pU-pG-pG-pC-pA-pG-pU-pG	Cyclic phosphorylation	-0.49	100	1.1	16.84	869.443	-6	5219.69	5221.79	5219.69	427950	Spike
1933-1948	pC-pA-pA-pU-pC-pA-pG-pG-pU-pG-pG-pC-pA-pG-pU-pG	Cyclic phosphorylation	-0.58	100	1.2	16.91	1304.42	-4	5219.69	5221.96	5219.69	439242	Spike
1933-1948	pC-pA-pA-pU-pC-pA-pG-pG-pU-pG-pG-pC-pA-pG-pU-pG	Cyclic phosphorylation	-0.96	100	1.2	16.86	579.181	-9	5219.69	5221.93	5219.69	433272	Spike
1933-1957	pC-pA-pA-pU-pC-pA-pG-pG-pU-pG-pG-pC-pA-pG-pU-pG-pC-pU-pG-pU-pA-pC-pC-pA-pG	Cyclic phosphorylation	1.27	99.3	1.3	25.72	673.833	-12	8095.08	8098.75	8095.07	986100	Spike
1933-1957	pC-pA-pA-pU-pC-pA-pG-pG-pU-pG-pG-pC-pA-pG-pU-pG-pC-pU-pG-pU-pA-pC-pC-pA-pG	Cyclic phosphorylation	-2.71	99.3	1.2	25.74	808.801	-10	8095.05	8097.17	8095.07	720663	Spike
1940-1961	pG-pU-pG-pG-pC-pA-pG-pU-pG-pC-pU-pG-pU-pA-pC-pC-pA-pG-pG-pA-pC-pG	Cyclic phosphorylation	0	92	1.5	22.22	795.987	-9	7170.94	7174.03	7170.94	650918	Spike
1941-1957	pU-pG-pG-pC-pA-pG-pU-pG-pC-pU-pG-pU-pA-pC-pC-pA-pG	Cyclic phosphorylation	1.63	100	1.5	16.77	1833.57	-3	5501.72	5504.24	5501.71	2.14665e+06	Spike
1941-1957	pU-pG-pG-pC-pA-pG-pU-pG-pC-pU-pG-pU-pA-pC-pC-pA-pG	Cyclic phosphorylation	1.19	100	1.1	16.72	785.095	-7	5501.72	5503.82	5501.71	1.46513e+06	Spike
1941-1957	pU-pG-pG-pC-pA-pG-pU-pG-pC-pU-pG-pU-pA-pC-pC-pA-pG	Cyclic phosphorylation	0.39	100	1.2	16.82	610.517	-9	5501.71	5504.07	5501.71	877034	Spike
1941-1963	pU-pG-pG-pC-pA-pG-pU-pG-pC-pU-pG-pU-pA-pC-pC-pA-pG-pG-pA-pC-pG-pU-pG	Cyclic phosphorylation	0.69	94.1	1.3	22.78	746.991	-10	7476.98	7479.42	7476.97	1.05392e+06	Spike
1941-1963	pU-pG-pG-pC-pA-pG-pU-pG-pC-pU-pG-pU-pA-pC-pC-pA-pG-pG-pA-pC-pG-pU-pG	Cyclic phosphorylation	-1.32	94.1	1.9	22.79	678.99	-11	7476.96	7479.32	7476.97	644481	Spike
1979-1994	pC-pC-pC-pG-pU-pG-pG-pC-pC-pA-pU-pU-pC-pA-pC-pG	Cyclic phosphorylation	1.41	100	1.1	15.21	847.77	-6	5091.67	5093.81	5091.66	659584	Spike
1979-1994	pC-pC-pC-pG-pU-pG-pG-pC-pC-pA-pU-pU-pC-pA-pC-pG	Cyclic phosphorylation	0.55	100	1	15.23	635.701	-8	5091.66	5093.81	5091.66	2.52918e+06	Spike
1979-1994	pC-pC-pC-pG-pU-pG-pG-pC-pC-pA-pU-pU-pC-pA-pC-pG	Cyclic phosphorylation	0.26	100	1	15.21	726.659	-7	5091.66	5093.78	5091.66	2.29282e+06	Spike
1979-1994	pC-pC-pC-pG-pU-pG-pG-pC-pC-pA-pU-pU-pC-pA-pC-pG	Cyclic phosphorylation	0	100	1.3	15.23	1696.88	-3	5091.66	5093.87	5091.66	2.46838e+06	Spike
1979-1997	pC-pC-pC-pG-pU-pG-pG-pC-pC-pA-pU-pU-pC-pA-pC-pG-pC-pC-pG	Cyclic phosphorylation	0.2	100	1	17.23	671.081	-9	6046.79	6049.39	6046.79	12585162	Spike
1979-1997	pC-pC-pC-pG-pU-pG-pG-pC-pC-pA-pU-pU-pC-pA-pC-pG-pC-pC-pG	Cyclic phosphorylation	-0.1	100	1.1	17.23	1007.12	-6	6046.79	6049.5	6046.79	1.82173e+06	Spike
1979-1997	pC-pC-pC-pG-pU-pG-pG-pC-pC-pA-pU-pU-pC-pA-pC-pG-pC-pC-pG	Cyclic phosphorylation	-0.1	100	1.1	17.25	2015.26	-3	6046.79	6049.41	6046.79	6296511	Spike
1979-1997	pC-pC-pC-pG-pU-pG-pG-pC-pC-pA-pU-pU-pC-pA-pC-pG-pC-pC-pG	Cyclic phosphorylation	-0.43	100	1	17.23	862.963	-7	6046.79	6049.42	6046.79	3.90346e+06	Spike
1979-1997	pC-pC-pC-pG-pU-pG-pG-pC-pC-pA-pU-pU-pC-pA-pC-pG-pC-pC-pG	Cyclic phosphorylation	-0.51	100	1	17.25	755.092	-8	6046.79	6049.44	6046.79	10658504	Spike
1979-1997	pC-pC-pC-pG-pU-pG-pG-pC-pC-pA-pU-pU-pC-pA-pC-pG-pC-pC-pG	Cyclic phosphorylation,Ca2+	-0.85	100	1.4	17.27	868.528	-7	6084.73	6086.63	6084.74	565745	Spike
1979-1997	pC-pC-pC-pG-pU-pG-pG-pC-pC-pA-pU-pU-pC-pA-pC-pG-pC-pC-pG	Cyclic phosphorylation	-0.99	100	1.2	17.23	1511.44	-4	6046.78	6049.5	6046.79	3.15189e+06	Spike
1979-1997	pC-pC-pC-pG-pU-pG-pG-pC-pC-pA-pU-pU-pC-pA-pC-pG-pC-pC-pG	Cyclic phosphorylation	-1.07	100	1.1	17.23	1208.95	-5	6046.78	6049.44	6046.79	1634382	Spike
1979-2002	pC-pC-pC-pG-pU-pG-pG-pC-pC-pA-pU-pU-pC-pA-pC-pG-pC-pC-pG-pA-pU-pC-pA-pG	Cyclic phosphorylation	1.72	100	1.1	22.74	850.661	-9	7661.02	7664.36	7661.01	1.32808e+06	Spike
1979-2002	pC-pC-pC-pG-pU-pG-pG-pC-pC-pA-pU-pU-pC-pA-pC-pG-pC-pC-pG-pA-pU-pC-pA-pG	Cyclic phosphorylation	0.64	100	1.5	22.72	956.994	-8	7661.01	7664.3	7661.01	715688	Spike
1979-2002	pC-pC-pC-pG-pU-pG-pG-pC-pC-pA-pU-pU-pC-pA-pC-pG-pC-pC-pG-pA-pU-pC-pA-pG	Cyclic phosphorylation	0.64	100	1	22.74	765.394	-10	7661.01	7664.39	7661.01	4.10348e+06	Spike
1979-2002	pC-pC-pC-pG-pU-pG-pG-pC-pC-pA-pU-pU-pC-pA-pC-pG-pC-pC-pG-pA-pU-pC-pA-pG	Cyclic phosphorylation	0.51	100	1	22.76	695.812	-11	7661.01	7664.49	7661.01	4.67643e+06	Spike
1979-2002	pC-pC-pC-pG-pU-pG-pG-pC-pC-pA-pU-pU-pC-pA-pC-pG-pC-pC-pG-pA-pU-pC-pA-pG	Cyclic phosphorylation	-1.08	100	1.3	22.74	1915	-4	7661	7664.5	7661.01	2.46067e+06	Spike
198-210	pC-pC-pU-pA-pC-pA-pC-pC-pA-pA-pC-pA-pG	Phosphorylation	1.21	100	1.2	14.42	2072.29	-2	4144.6	4146.48	4144.59	860373	Spike
198-210	pC-pC-pU-pA-pC-pA-pC-pC-pA-pA-pC-pA-pG	Phosphorylation	1.09	100	1	14.42	1035.64	-4	4144.6	4146.36	4144.59	583598	Spike
198-210	pC-pC-pU-pA-pC-pA-pC-pC-pA-pA-pC-pA-pG	Phosphorylation	0.15	100	1	14.43	828.112	-5	4144.59	4146.27	4144.59	2754912	Spike
198-210	pC-pC-pU-pA-pC-pA-pC-pC-pA-pA-pC-pA-pG	Cyclic phosphorylation	-0.13	100	1.1	13.17	2062.79	-2	4126.58	4128.27	4126.58	5.40533e+06	Spike
198-210	pC-pC-pU-pA-pC-pA-pC-pC-pA-pA-pC-pA-pG	Phosphorylation	-0.2	100	1	14.42	1380.86	-3	4144.59	4146.28	4144.59	2.69884e+06	Spike
198-210	pC-pC-pU-pA-pC-pA-pC-pC-pA-pA-pC-pA-pG	Cyclic phosphorylation	-0.25	100	1	13.18	588.647	-7	4126.58	4128.25	4126.58	20873980	Spike
198-210	pC-pC-pU-pA-pC-pA-pC-pC-pA-pA-pC-pA-pG	Cyclic phosphorylation	-0.37	100	1	13.18	824.509	-5	4126.58	4128.44	4126.58	6.83143e+06	Spike
198-210	pC-pC-pU-pA-pC-pA-pC-pC-pA-pA-pC-pA-pG	Cyclic phosphorylation	-0.48	100	1	13.17	1030.89	-4	4126.58	4128.22	4126.58	3987993	Spike
198-210	pC-pC-pU-pA-pC-pA-pC-pC-pA-pA-pC-pA-pG	Cyclic phosphorylation	-0.72	100	1	13.16	686.923	-6	4126.58	4128.25	4126.58	25303430	Spike
198-210	pC-pC-pU-pA-pC-pA-pC-pC-pA-pA-pC-pA-pG	Cyclic phosphorylation	-0.72	100	1	13.18	1374.85	-3	4126.58	4128.26	4126.58	21283272	Spike
198-210	pC-pC-pU-pA-pC-pA-pC-pC-pA-pA-pC-pA-pG	Phosphorylation	-0.79	100	1	14.42	689.925	-6	4144.59	4146.47	4144.59	3.65359e+06	Spike
198-219	pC-pC-pU-pA-pC-pA-pC-pC-pA-pA-pC-pA-pG-pC-pU-pU-pU-pA-pC-pC-pA-pG	Cyclic phosphorylation	0.03	100	1	22.76	772.876	-9	6962.94	6966.09	6962.94	1.16409e+06	Spike
198-219	pC-pC-pU-pA-pC-pA-pC-pC-pA-pA-pC-pA-pG-pC-pU-pU-pU-pA-pC-pC-pA-pG	Cyclic phosphorylation	-0.04	100	1	22.77	695.588	-10	6962.94	6965.49	6962.94	1.88875e+06	Spike
198-219	pC-pC-pU-pA-pC-pA-pC-pC-pA-pA-pC-pA-pG-pC-pU-pU-pU-pA-pC-pC-pA-pG	Cyclic phosphorylation	-1.79	100	1	22.79	632.169	-11	6962.92	6965.4	6962.94	525053	Spike
198-226	pC-pC-pU-pA-pC-pA-pC-pC-pA-pA-pC-pA-pG-pC-pU-pU-pU-pA-pC-pC-pA-pG-pA-pG-pG-pC-pG-pU-pG	Cyclic phosphorylation	3.89	99.9	1.1	27.55	713.397	-13	9283.28	9287.58	9283.24	3841492	Spike
198-226	pC-pC-pU-pA-pC-pA-pC-pC-pA-pA-pC-pA-pG-pC-pU-pU-pU-pA-pC-pC-pA-pG-pA-pG-pG-pC-pG-pU-pG	Cyclic phosphorylation	0.42	99.9	1.2	27.57	662.369	-14	9283.25	9286.19	9283.24	733835	Spike
198-226	pC-pC-pU-pA-pC-pA-pC-pC-pA-pA-pC-pA-pG-pC-pU-pU-pU-pA-pC-pC-pA-pG-pA-pG-pG-pC-pG-pU-pG	Cyclic phosphorylation	-0.38	99.9	1	27.57	843.379	-11	9283.24	9287.71	9283.24	1.03858e+06	Spike
1983-1997	pU-pG-pG-pC-pC-pA-pU-pU-pC-pA-pC-pG-pC-pC-pG	Cyclic phosphorylation	-0.36	100	1.4	13.89	956.516	-5	4786.62	4788.73	4786.62	1.68585e+06	Spike
1983-1997	pU-pG-pG-pC-pC-pA-pU-pU-pC-pA-pC-pG-pC-pC-pG	Cyclic phosphorylation	-0.66	100	1.2	13.98	1594.87	-3	4786.62	4788.67	4786.62	9390654	Spike
1983-1997	pU-pG-pG-pC-pC-pA-pU-pU-pC-pA-pC-pG-pC-pC-pG	Cyclic phosphorylation	-1.27	100	1	13.84	1196.15	-4	4786.61	4789.04	4786.62	1.61721e+06	Spike
1983-2002	pU-pG-pG-pC-pC-pA-pU-pU-pC-pA-pC-pG-pC-pC-pG-pA-pU-pC-pA-pG	Cyclic phosphorylation	0.93	100	1.3	19.37	2133.27	-3	6400.84	6403.7	6400.84	7.4854e+06	Spike
1983-2002	pU-pG-pG-pC-pC-pA-pU-pU-pC-pA-pC-pG-pC-pC-pG-pA-pU-pC-pA-pG	Cyclic phosphorylation,Ca2+	0.5	99.8	1.2	19.35	804.219	-8	6438.79	6442	6438.78	1259187	Spike
1983-2002	pU-pG-pG-pC-pC-pA-pU-pU-pC-pA-pC-pG-pC-pC-pG-pA-pU-pC-pA-pG	Cyclic phosphorylation	-0.01	100	1	19.35	799.348	-8	6400.84	6403.65	6400.84	6783627	Spike
1983-2002	pU-pG-pG-pC-pC-pA-pU-pU-pC-pA-pC-pG-pC-pC-pG-pA-pU-pC-pA-pG	Cyclic phosphorylation	-0.01	100	1	19.37	710.419	-9	6400.84	6403.54	6400.84	20661156	Spike
1983-2002	pU-pG-pG-pC-pC-pA-pU-pU-pC-pA-pC-pG-pC-pC-pG-pA-pU-pC-pA-pG	Cyclic phosphorylation	-0.39	100	1	19.35	913.684	-7	6400.84	6403.64	6400.84	2712773	Spike
1983-2002	pU-pG-pG-pC-pC-pA-pU-pU-pC-pA-pC-pG-pC-pC-pG-pA-pU-pC-pA-pG	Cyclic phosphorylation	-0.39	100	1	19.37	639.277	-10	6400.84	6403.33	6400.84	5361519	Spike
1983-2002	pU-pG-pG-pC-pC-pA-pU-pU-pC-pA-pC-pG-pC-pC-pG-pA-pU-pC-pA-pG	Cyclic phosphorylation	-0.39	100	1.1	19.38	1599.7	-4	6400.84	6403.58	6400.84	4.624e+06	Spike
1983-2002	pU-pG-pG-pC-pC-pA-pU-pU-pC-pA-pC-pG-pC-pC-pG-pA-pU-pC-pA-pG	Cyclic phosphorylation	-0.47	100	1	19.37	1279.76	-5	6400.83	6403.61	6400.84	1.94952e+06	Spike
1983-2002	pU-pG-pG-pC-pC-pA-pU-pU-pC-pA-pC-pG-pC-pC-pG-pA-pU-pC-pA-pG	Cyclic phosphorylation	-1.61	100	1.2	19.33	1066.13	-6	6400.83	6403.46	6400.84	1.92741e+06	Spike
1986-1997	pC-pC-pA-pU-pU-pC-pA-pC-pG-pC-pC-pG	Cyclic phosphorylation	1.35	97.4	1.1	10.16	757.491	-5	3790.5	3792.48	3790.5	2.94098e+06	Spike
1986-1997	pC-pC-pA-pU-pU-pC-pA-pC-pG-pC-pC-pG	Cyclic phosphorylation	0.19	97.4	1.2	10.16	1263.16	-3	3790.5	3792.47	3790.5	3.35116e+06	Spike
1986-1997	pC-pC-pA-pU-pU-pC-pA-pC-pG-pC-pC-pG	Cyclic phosphorylation	-0.44	97.4	1	10.17	947.116	-4	3790.5	3792.81	3790.5	722661	Spike
1986-2005	pC-pC-pA-pU-pU-pC-pA-pC-pG-pC-pC-pG-pA-pU-pC-pA-pG-pC-pU-pG	Cyclic phosphorylation	-7.26	90.3	1.1	19.18	706.087	-9	6360.79	6363.53	6360.83	1.08364e+06	Spike
1998-2016	pA-pU-pC-pA-pG-pC-pU-pG-pA-pC-pA-pC-pC-pU-pA-pC-pA-pU-pG	Cyclic phosphorylation	0.22	97.1	1	21.47	673.084	-9	6063.81	6066.13	6063.81	1.05051e+06	Spike
2006-2016	pA-pC-pA-pC-pC-pU-pA-pC-pA-pU-pG	Cyclic phosphorylation	-0.03	100	1	11.25	498.347	-7	3493.47	3495.07	3493.47	1.52331e+06	Spike
2006-2016	pA-pC-pA-pC-pC-pU-pA-pC-pA-pU-pG	Phosphorylation	-0.11	100	1	12.05	1755.23	-2	3511.48	3513.03	3511.48	1.14781e+06	Spike
2006-2016	pA-pC-pA-pC-pC-pU-pA-pC-pA-pU-pG	Cyclic phosphorylation	-0.24	100	1.6	11.21	1746.23	-2	3493.47	3494.94	3493.47	17540900	Spike
2006-2016	pA-pC-pA-pC-pC-pU-pA-pC-pA-pU-pG	Cyclic phosphorylation	-0.38	100	1	11.2	697.888	-5	3493.47	3494.96	3493.47	23455160	Spike
2006-2016	pA-pC-pA-pC-pC-pU-pA-pC-pA-pU-pG	Phosphorylation	-0.46	100	1	12.05	701.49	-5	3511.48	3513.04	3511.48	2.89777e+06	Spike
2006-2016	pA-pC-pA-pC-pC-pU-pA-pC-pA-pU-pG	Phosphorylation	-0.46	100	1	12.08	877.114	-4	3511.48	3513.04	3511.48	1.08576e+06	Spike
2006-2016	pA-pC-pA-pC-pC-pU-pA-pC-pA-pU-pG	Cyclic phosphorylation	-0.59	100	1	11.2	872.611	-4	3493.47	3494.96	3493.47	8210949	Spike
2006-2016	pA-pC-pA-pC-pC-pU-pA-pC-pA-pU-pG	Cyclic phosphorylation	-0.59	100	1	11.21	581.405	-6	3493.47	3494.94	3493.47	58590628	Spike
2006-2016	pA-pC-pA-pC-pC-pU-pA-pC-pA-pU-pG	Cyclic phosphorylation	-0.73	100	1	11.21	1163.82	-3	3493.47	3494.94	3493.47	16854238	Spike
2006-2016	pA-pC-pA-pC-pC-pU-pA-pC-pA-pU-pG	Phosphorylation	-0.81	100	1	12.05	1169.82	-3	3511.48	3512.95	3511.48	907927	Spike
2017-2037	pG-pC-pG-pG-pG-pU-pG-pU-pA-pC-pU-pC-pC-pA-pC-pC-pG-pG-pC-pA-pG	Cyclic phosphorylation	0.35	100	1	20.59	849.481	-8	6800.9	6803.71	6800.9	1.32233e+06	Spike
2017-2037	pG-pC-pG-pG-pG-pU-pG-pU-pA-pC-pU-pC-pC-pA-pC-pC-pG-pG-pC-pA-pG	Cyclic phosphorylation	0.35	100	1.8	20.91	2266.63	-3	6800.9	6803.91	6800.9	3.67329e+06	Spike
2017-2037	pG-pC-pG-pG-pG-pU-pG-pU-pA-pC-pU-pC-pC-pA-pC-pC-pG-pG-pC-pA-pG	Cyclic phosphorylation	0.35	100	1	20.93	679.283	-10	6800.9	6803.97	6800.9	8370629	Spike
2017-2037	pG-pC-pG-pG-pG-pU-pG-pU-pA-pC-pU-pC-pC-pA-pC-pC-pG-pG-pC-pA-pG	Cyclic phosphorylation	0.27	100	1	20.95	849.481	-8	6800.9	6803.85	6800.9	4657006	Spike
2017-2037	pG-pC-pG-pG-pG-pU-pG-pU-pA-pC-pU-pC-pC-pA-pC-pC-pG-pG-pC-pA-pG	Cyclic phosphorylation,Ca2+	0.11	100	1	20.91	759.088	-9	6838.85	6841.63	6838.85	2.29176e+06	Spike
2017-2037	pG-pC-pG-pG-pG-pU-pG-pU-pA-pC-pU-pC-pC-pA-pC-pC-pG-pG-pC-pA-pG	Cyclic phosphorylation	-0.06	100	1	20.68	754.871	-9	6800.9	6803.79	6800.9	4443952	Spike
2017-2037	pG-pC-pG-pG-pG-pU-pG-pU-pA-pC-pU-pC-pC-pA-pC-pC-pG-pG-pC-pA-pG	Cyclic phosphorylation	-0.35	100	1	20.93	754.871	-9	6800.9	6803.72	6800.9	11617054	Spike
2017-2037	pG-pC-pG-pG-pG-pU-pG-pU-pA-pC-pU-pC-pC-pA-pC-pC-pG-pG-pC-pA-pG	Cyclic phosphorylation	-0.35	100	1.3	20.93	1699.97	-4	6800.9	6803.92	6800.9	6.79102e+06	Spike
2017-2037	pG-pC-pG-pG-pG-pU-pG-pU-pA-pC-pU-pC-pC-pA-pC-pC-pG-pG-pC-pA-pG	Cyclic phosphorylation	-0.35	100	1.8	20.93	1132.81	-6	6800.9	6803.99	6800.9	1.51158e+06	Spike
2017-2037	pG-pC-pG-pG-pG-pU-pG-pU-pA-pC-pU-pC-pC-pA-pC-pC-pG-pG-pC-pA-pG	Cyclic phosphorylation	-0.35	100	1	20.95	1359.57	-5	6800.9	6803.76	6800.9	1.52845e+06	Spike
2017-2037	pG-pC-pG-pG-pG-pU-pG-pU-pA-pC-pU-pC-pC-pA-pC-pC-pG-pG-pC-pA-pG	Cyclic phosphorylation	-0.42	100	1	20.98	617.53	-11	6800.9	6803.81	6800.9	419488	Spike
2017-2037	pG-pC-pG-pG-pG-pU-pG-pU-pA-pC-pU-pC-pC-pA-pC-pC-pG-pG-pC-pA-pG	Cyclic phosphorylation,Ca2+	-0.68	100	1.1	20.93	854.224	-8	6838.84	6841.74	6838.85	2329342	Spike
2017-2037	pG-pC-pG-pG-pG-pU-pG-pU-pA-pC-pU-pC-pC-pA-pC-pC-pG-pG-pC-pA-pG	Cyclic phosphorylation	-0.71	100	1	20.95	970.836	-7	6800.9	6803.8	6800.9	2.48144e+06	Spike
2017-2037	pG-pC-pG-pG-pG-pU-pG-pU-pA-pC-pU-pC-pC-pA-pC-pC-pG-pG-pC-pA-pG	Cyclic phosphorylation	-0.93	98.5	1	20.88	617.439	-11	6800.9	6803.77	6800.9	653869	Spike
2017-2037	pG-pC-pG-pG-pG-pU-pG-pU-pA-pC-pU-pC-pC-pA-pC-pC-pG-pG-pC-pA-pG	Cyclic phosphorylation,Ca2+	-1.04	100	1.9	20.91	976.257	-7	6838.84	6841.74	6838.85	1.26659e+06	Spike
2017-2042	pG-pC-pG-pG-pG-pU-pG-pU-pA-pC-pU-pC-pC-pA-pC-pC-pG-pG-pC-pA-pG-pC-pA-pA-pU-pG	Cyclic phosphorylation	0.71	100	1	24.59	700.587	-12	8415.13	8418.59	8415.12	5.50714e+06	Spike
2017-2042	pG-pC-pG-pG-pG-pU-pG-pU-pA-pC-pU-pC-pC-pA-pC-pC-pG-pG-pC-pA-pG-pC-pA-pA-pU-pG	Cyclic phosphorylation	-0.78	100	1	24.59	840.906	-10	8415.11	8418.84	8415.12	4308646	Spike
2017-2042	pG-pC-pG-pG-pG-pU-pG-pU-pA-pC-pU-pC-pC-pA-pC-pC-pG-pG-pC-pA-pG-pC-pA-pA-pU-pG	Cyclic phosphorylation	-1.36	100	1.9	24.59	1051.26	-8	8415.11	8418.83	8415.12	1.04693e+06	Spike
2017-2042	pG-pC-pG-pG-pG-pU-pG-pU-pA-pC-pU-pC-pC-pA-pC-pC-pG-pG-pC-pA-pG-pC-pA-pA-pU-pG	Cyclic phosphorylation	-2.05	100	1	24.59	764.277	-11	8415.1	8418.75	8415.12	8972113	Spike
2018-2033	pC-pG-pG-pG-pU-pG-pU-pA-pC-pU-pC-pC-pA-pC-pC-pG	Cyclic phosphorylation,Ca2+	0.76	100	1.1	15.01	737.652	-7	5169.62	5172.15	5169.61	248848	Spike
2018-2033	pC-pG-pG-pG-pU-pG-pU-pA-pC-pU-pC-pC-pA-pC-pC-pG	Cyclic phosphorylation	0.22	100	1	15.03	640.702	-8	5131.67	5133.83	5131.67	4.48279e+06	Spike
2018-2033	pC-pG-pG-pG-pU-pG-pU-pA-pC-pU-pC-pC-pA-pC-pC-pG	Cyclic phosphorylation	0.22	100	1	15.03	732.374	-7	5131.67	5133.77	5131.67	8868749	Spike
2018-2033	pC-pG-pG-pG-pU-pG-pU-pA-pC-pU-pC-pC-pA-pC-pC-pG	Cyclic phosphorylation	0.22	100	1.1	15.04	1025.73	-5	5131.67	5133.87	5131.67	1.30111e+06	Spike
2018-2033	pC-pG-pG-pG-pU-pG-pU-pA-pC-pU-pC-pC-pA-pC-pC-pG	Cyclic phosphorylation	0.13	100	1.1	15.03	1710.22	-3	5131.67	5133.83	5131.67	7170523	Spike
2018-2033	pC-pG-pG-pG-pU-pG-pU-pA-pC-pU-pC-pC-pA-pC-pC-pG	Cyclic phosphorylation	-0.05	100	1	15.03	1282.41	-4	5131.67	5133.85	5131.67	1.50857e+06	Spike
2018-2033	pC-pG-pG-pG-pU-pG-pU-pA-pC-pU-pC-pC-pA-pC-pC-pG	Cyclic phosphorylation	-0.24	100	1	15.03	854.437	-6	5131.66	5133.79	5131.67	3.23084e+06	Spike
2018-2033	pC-pG-pG-pG-pU-pG-pU-pA-pC-pU-pC-pC-pA-pC-pC-pG	Cyclic phosphorylation,Na+	-0.44	100	1.6	15.03	1717.54	-3	5153.65	5155.73	5153.65	1.14055e+06	Spike
2018-2033	pC-pG-pG-pG-pU-pG-pU-pA-pC-pU-pC-pC-pA-pC-pC-pG	Cyclic phosphorylation,Ca2+	-0.47	100	1.6	15.03	861.096	-6	5169.61	5171.93	5169.61	867501	Spike
2018-2033	pC-pG-pG-pG-pU-pG-pU-pA-pC-pU-pC-pC-pA-pC-pC-pG	Cyclic phosphorylation,Na+	-0.63	100	1.1	15.03	858.098	-6	5153.64	5155.17	5153.65	680256	Spike
2018-2034	pC-pG-pG-pG-pU-pG-pU-pA-pC-pU-pC-pC-pA-pC-pC-pG-pG	Phosphorylation	0.41	96.2	1.1	16.45	784.383	-7	5494.73	5497.33	5494.72	697614	Spike
2018-2034	pC-pG-pG-pG-pU-pG-pU-pA-pC-pU-pC-pC-pA-pC-pC-pG-pG	Cyclic phosphorylation	0.02	100	1.7	15.96	1825.23	-3	5476.71	5479.17	5476.71	5738770	Spike
2018-2034	pC-pG-pG-pG-pU-pG-pU-pA-pC-pU-pC-pC-pA-pC-pC-pG-pG	Cyclic phosphorylation	-0.07	100	1	15.96	683.832	-8	5476.71	5478.96	5476.71	8025075	Spike
2018-2034	pC-pG-pG-pG-pU-pG-pU-pA-pC-pU-pC-pC-pA-pC-pC-pG-pG	Cyclic phosphorylation	-0.34	100	1	15.96	781.666	-7	5476.71	5478.96	5476.71	5.84902e+06	Spike
2018-2034	pC-pG-pG-pG-pU-pG-pU-pA-pC-pU-pC-pC-pA-pC-pC-pG-pG	Cyclic phosphorylation	-0.52	100	1.1	15.96	912.112	-6	5476.71	5478.97	5476.71	1.6533e+06	Spike
2018-2034	pC-pG-pG-pG-pU-pG-pU-pA-pC-pU-pC-pC-pA-pC-pC-pG-pG	Cyclic phosphorylation,Ca2+	-0.54	100	1	15.94	688.576	-8	5514.66	5516.74	5514.66	488327	Spike
2018-2034	pC-pG-pG-pG-pU-pG-pU-pA-pC-pU-pC-pC-pA-pC-pC-pG-pG	Cyclic phosphorylation	-0.6	100	1	15.96	1368.67	-4	5476.71	5478.89	5476.71	1.63473e+06	Spike
2018-2034	pC-pG-pG-pG-pU-pG-pU-pA-pC-pU-pC-pC-pA-pC-pC-pG-pG	Cyclic phosphorylation	-0.6	100	1.2	15.99	1094.74	-5	5476.71	5479.15	5476.71	1.18692e+06	Spike
2018-2034	pC-pG-pG-pG-pU-pG-pU-pA-pC-pU-pC-pC-pA-pC-pC-pG-pG	Cyclic phosphorylation	-1.41	100	1.1	15.96	607.739	-9	5476.71	5479.15	5476.71	896768	Spike
2018-2034	pC-pG-pG-pG-pU-pG-pU-pA-pC-pU-pC-pC-pA-pC-pC-pG-pG	Cyclic phosphorylation,Ca2+	-1.43	100	1	15.94	786.944	-7	5514.65	5516.41	5514.66	945773	Spike
2018-2034	pC-pG-pG-pG-pU-pG-pU-pA-pC-pU-pC-pC-pA-pC-pC-pG-pG	Phosphorylation	-3.41	96.2	1.5	16.45	1831.23	-3	5494.71	5498.15	5494.72	665246	Spike
2020-2033	pG-pG-pU-pG-pU-pA-pC-pU-pC-pC-pA-pC-pC-pG	Cyclic phosphorylation	0.44	97.1	1.4	12.62	895.709	-5	4481.58	4483.5	4481.58	1.26315e+06	Spike
2020-2033	pG-pG-pU-pG-pU-pA-pC-pU-pC-pC-pA-pC-pC-pG	Cyclic phosphorylation	0.22	97.1	1.2	12.64	1119.89	-4	4481.58	4483.67	4481.58	779444	Spike
2020-2033	pG-pG-pU-pG-pU-pA-pC-pU-pC-pC-pA-pC-pC-pG	Cyclic phosphorylation	0.01	97.1	1	12.59	1493.52	-3	4481.58	4483.57	4481.58	4.8005e+06	Spike
2020-2034	pG-pG-pU-pG-pU-pA-pC-pU-pC-pC-pA-pC-pC-pG-pG	Cyclic phosphorylation	-0.11	100	1	14.54	803.764	-6	4826.62	4828.67	4826.62	1.20521e+06	Spike
2020-2034	pG-pG-pU-pG-pU-pA-pC-pU-pC-pC-pA-pC-pC-pG-pG	Cyclic phosphorylation	-4.26	100	1.1	14.5	688.796	-7	4826.6	4828.54	4826.62	2.27945e+06	Spike
2051-2064	pA-pC-pC-pA-pG-pA-pG-pC-pC-pG-pG-pC-pU-pG	Cyclic phosphorylation	0.96	100	1	14.86	648.226	-7	4543.63	4545.6	4543.63	1.98287e+06	Spike
2051-2064	pA-pC-pC-pA-pG-pA-pG-pC-pC-pG-pG-pC-pU-pG	Cyclic phosphorylation	0.31	100	1.3	14.86	756.43	-6	4543.63	4545.52	4543.63	638516	Spike
2051-2064	pA-pC-pC-pA-pG-pA-pG-pC-pC-pG-pG-pC-pU-pG	Cyclic phosphorylation	-0.75	100	1.1	14.87	1513.87	-3	4543.62	4545.65	4543.63	1.49365e+06	Spike
2056-2068	pA-pG-pC-pC-pG-pG-pC-pU-pG-pU-pC-pU-pG	Cyclic phosphorylation	1.74	100	1	12.06	598.212	-7	4192.54	4194.68	4192.53	1.08277e+06	Spike
2056-2068	pA-pG-pC-pC-pG-pG-pC-pU-pG-pU-pC-pU-pG	Cyclic phosphorylation	-0.35	100	1	12.06	697.915	-6	4192.53	4194.29	4192.53	3892307	Spike
2056-2068	pA-pG-pC-pC-pG-pG-pC-pU-pG-pU-pC-pU-pG	Cyclic phosphorylation	-0.69	100	1	12.04	1396.84	-3	4192.53	4194.4	4192.53	2.39308e+06	Spike
2056-2068	pA-pG-pC-pC-pG-pG-pC-pU-pG-pU-pC-pU-pG	Cyclic phosphorylation	-0.69	100	1	12.08	837.699	-5	4192.53	4194.45	4192.53	1.19194e+06	Spike
2056-2084	pA-pG-pC-pC-pG-pG-pC-pU-pG-pU-pC-pU-pG-pA-pU-pC-pG-pG-pA-pG-pC-pC-pG-pA-pG-pC-pA-pC-pG	Cyclic phosphorylation	-0.1	99	1.2	27.11	854.834	-11	9410.26	9413.27	9410.26	505057	Spike
2058-2068	pC-pC-pG-pG-pC-pU-pG-pU-pC-pU-pG	Cyclic phosphorylation	-0.38	99.9	1	8.4	585.565	-6	3518.43	3519.82	3518.43	1.31229e+06	Spike
2058-2068	pC-pC-pG-pG-pC-pU-pG-pU-pC-pU-pG	Cyclic phosphorylation	-0.87	99.9	1.2	8.42	1172.14	-3	3518.43	3519.83	3518.43	390693	Spike
2058-2068	pC-pC-pG-pG-pC-pU-pG-pU-pC-pU-pG	Cyclic phosphorylation	-0.94	99.9	1	8.45	702.879	-5	3518.43	3519.93	3518.43	524679	Spike
206-210 | 1427-1431 | 2153-2157 | 2216-2220 | 2427-2431 | 2891-2895	pA-pA-pC-pA-pG	Phosphorylation	-0.79	99.4	1	5.19	550.745	-3	1655.26	1655.81	1655.26	4235326	Spike
206-210 | 1427-1431 | 2153-2157 | 2216-2220 | 2427-2431 | 2891-2895	pA-pA-pC-pA-pG	Phosphorylation	-0.86	99.4	1	5.22	826.62	-2	1655.26	1655.85	1655.26	3687195	Spike
2069-2086	pA-pU-pC-pG-pG-pA-pG-pC-pC-pG-pA-pG-pC-pA-pC-pG-pU-pG	Cyclic phosphorylation	0.36	96.5	1.1	19.35	732.843	-8	5868.8	5871.15	5868.8	810654	Spike
2069-2086	pA-pU-pC-pG-pG-pA-pG-pC-pC-pG-pA-pG-pC-pA-pC-pG-pU-pG	Cyclic phosphorylation	-0.08	96.5	1.1	19.35	651.304	-9	5868.8	5871.24	5868.8	1.65868e+06	Spike
2069-2086	pA-pU-pC-pG-pG-pA-pG-pC-pC-pG-pA-pG-pC-pA-pC-pG-pU-pG	Cyclic phosphorylation	-0.74	99.1	1	19.22	732.844	-8	5868.79	5870.93	5868.8	431760	Spike
2073-2086	pG-pA-pG-pC-pC-pG-pA-pG-pC-pA-pC-pG-pU-pG	Cyclic phosphorylation	0.47	90.2	1	14.65	653.94	-7	4583.63	4585.67	4583.63	543370	Spike
2087-2094	pA-pA-pC-pA-pA-pU-pA-pG	Cyclic phosphorylation	-0.91	99.4	1	9.22	519.268	-5	2601.37	2602.41	2601.38	25150576	Spike
2087-2094	pA-pA-pC-pA-pA-pU-pA-pG	Cyclic phosphorylation	-1	99.4	1	9.22	649.336	-4	2601.37	2602.38	2601.38	20060504	Spike
2087-2094	pA-pA-pC-pA-pA-pU-pA-pG	Cyclic phosphorylation	-1.38	99.4	1.1	9.22	1300.18	-2	2601.37	2602.41	2601.38	16781796	Spike
2106-2117	pA-pC-pA-pU-pC-pC-pC-pC-pA-pU-pC-pG	Cyclic phosphorylation	-0.16	99.9	2	11.06	1886.74	-2	3774.5	3776.12	3774.5	9531887	Spike
2106-2117	pA-pC-pA-pU-pC-pC-pC-pC-pA-pU-pC-pG	Cyclic phosphorylation	-0.16	99.9	1.1	11.1	538.351	-7	3774.5	3776.07	3774.5	6113171	Spike
2106-2117	pA-pC-pA-pU-pC-pC-pC-pC-pA-pU-pC-pG	Cyclic phosphorylation	-0.49	99.9	1	11.1	754.093	-5	3774.5	3776.05	3774.5	19268388	Spike
2106-2117	pA-pC-pA-pU-pC-pC-pC-pC-pA-pU-pC-pG	Cyclic phosphorylation	-0.62	99.9	1	11.1	628.243	-6	3774.5	3776.02	3774.5	58226448	Spike
2106-2117	pA-pC-pA-pU-pC-pC-pC-pC-pA-pU-pC-pG	Cyclic phosphorylation	-0.74	99.9	1	11.1	942.869	-4	3774.5	3776.07	3774.5	7.10429e+06	Spike
2106-2117	pA-pC-pA-pU-pC-pC-pC-pC-pA-pU-pC-pG	Cyclic phosphorylation	-0.81	99.9	1	11.08	1257.49	-3	3774.5	3776.07	3774.5	23723328	Spike
2106-2123	pA-pC-pA-pU-pC-pC-pC-pC-pA-pU-pC-pG-pG-pC-pG-pC-pU-pG	Cyclic phosphorylation	0.79	97.4	1.1	17.32	635.41	-9	5725.76	5728.49	5725.75	1.40907e+06	Spike
2106-2123	pA-pC-pA-pU-pC-pC-pC-pC-pA-pU-pC-pG-pG-pC-pG-pC-pU-pG	Cyclic phosphorylation	0.27	97.4	1	17.28	714.963	-8	5725.76	5728.26	5725.75	2.35035e+06	Spike
2106-2123	pA-pC-pA-pU-pC-pC-pC-pC-pA-pU-pC-pG-pG-pC-pG-pC-pU-pG	Cyclic phosphorylation	-0.44	97.4	2	17.3	1908.58	-3	5725.75	5728.44	5725.75	1.27865e+06	Spike
2106-2130	pA-pC-pA-pU-pC-pC-pC-pC-pA-pU-pC-pG-pG-pC-pG-pC-pU-pG-pG-pC-pA-pU-pC-pU-pG	Cyclic phosphorylation	1.73	100	1	23.37	663.08	-12	7967.05	7970.46	7967.03	17228428	Spike
2106-2130	pA-pC-pA-pU-pC-pC-pC-pC-pA-pU-pC-pG-pG-pC-pG-pC-pU-pG-pG-pC-pA-pU-pC-pU-pG	Cyclic phosphorylation	1.55	100	1.1	23.34	611.996	-13	7967.05	7970.67	7967.03	3.31468e+06	Spike
2106-2130	pA-pC-pA-pU-pC-pC-pC-pC-pA-pU-pC-pG-pG-pC-pG-pC-pU-pG-pG-pC-pA-pU-pC-pU-pG	Cyclic phosphorylation	1.24	94.2	1.1	23.3	612.073	-13	7967.04	7970.65	7967.03	1.27047e+06	Spike
2106-2130	pA-pC-pA-pU-pC-pC-pC-pC-pA-pU-pC-pG-pG-pC-pG-pC-pU-pG-pG-pC-pA-pU-pC-pU-pG	Cyclic phosphorylation	0.93	100	1.3	23.38	1593	-5	7967.04	7970.58	7967.03	3.68319e+06	Spike
2106-2130	pA-pC-pA-pU-pC-pC-pC-pC-pA-pU-pC-pG-pG-pC-pG-pC-pU-pG-pG-pC-pA-pU-pC-pU-pG	Cyclic phosphorylation	0.87	100	1.1	23.37	1327.33	-6	7967.04	7970.8	7967.03	3.02042e+06	Spike
2106-2130	pA-pC-pA-pU-pC-pC-pC-pC-pA-pU-pC-pG-pG-pC-pG-pC-pU-pG-pG-pC-pA-pU-pC-pU-pG	Cyclic phosphorylation	0.44	100	1	23.37	884.552	-9	7967.04	7970.75	7967.03	5.76131e+06	Spike
2106-2130	pA-pC-pA-pU-pC-pC-pC-pC-pA-pU-pC-pG-pG-pC-pG-pC-pU-pG-pG-pC-pA-pU-pC-pU-pG	Cyclic phosphorylation	0.32	100	1	23.35	723.542	-11	7967.04	7970.47	7967.03	36722464	Spike
2106-2130	pA-pC-pA-pU-pC-pC-pC-pC-pA-pU-pC-pG-pG-pC-pG-pC-pU-pG-pG-pC-pA-pU-pC-pU-pG	Cyclic phosphorylation	0.14	100	1	23.38	795.997	-10	7967.04	7970.6	7967.03	14735572	Spike
2106-2130	pA-pC-pA-pU-pC-pC-pC-pC-pA-pU-pC-pG-pG-pC-pG-pC-pU-pG-pG-pC-pA-pU-pC-pU-pG	Cyclic phosphorylation	-0.2	100	1.7	23.35	1991.25	-4	7967.03	7970.38	7967.03	14080769	Spike
2106-2130	pA-pC-pA-pU-pC-pC-pC-pC-pA-pU-pC-pG-pG-pC-pG-pC-pU-pG-pG-pC-pA-pU-pC-pU-pG	Cyclic phosphorylation	-0.99	100	1.1	23.37	995.247	-8	7967.03	7970.49	7967.03	3.30595e+06	Spike
2106-2130	pA-pC-pA-pU-pC-pC-pC-pC-pA-pU-pC-pG-pG-pC-pG-pC-pU-pG-pG-pC-pA-pU-pC-pU-pG	Cyclic phosphorylation	-1.18	100	1	23.37	1137.43	-7	7967.02	7970.45	7967.03	2.94563e+06	Spike
211-224	pC-pU-pU-pU-pA-pC-pC-pA-pG-pA-pG-pG-pC-pG	Cyclic phosphorylation	1.73	99.9	1.1	14.36	750.091	-6	4505.6	4507.36	4505.59	1.09162e+06	Spike
211-224	pC-pU-pU-pU-pA-pC-pC-pA-pG-pA-pG-pG-pC-pG	Cyclic phosphorylation	0.32	99.9	1	14.35	642.792	-7	4505.59	4507.41	4505.59	1631493	Spike
211-224	pC-pU-pU-pU-pA-pC-pC-pA-pG-pA-pG-pG-pC-pG	Cyclic phosphorylation	-0.1	99.9	1	14.35	1501.19	-3	4505.59	4507.47	4505.59	1.49013e+06	Spike
2118-2130	pG-pC-pG-pC-pU-pG-pG-pC-pA-pU-pC-pU-pG	Cyclic phosphorylation	-0.58	100	1	10.76	598.069	-7	4192.53	4194.29	4192.53	1.32114e+06	Spike
2118-2130	pG-pC-pG-pC-pU-pG-pG-pC-pA-pU-pC-pU-pG	Cyclic phosphorylation	-0.81	100	1	10.76	1396.84	-3	4192.53	4194.16	4192.53	1.13474e+06	Spike
2119-2130	pC-pG-pC-pU-pG-pG-pC-pA-pU-pC-pU-pG	Cyclic phosphorylation	-0.1	100	1.2	10.04	1923.24	-2	3847.48	3849.14	3847.48	1.00673e+06	Spike
2119-2130	pC-pG-pC-pU-pG-pG-pC-pA-pU-pC-pU-pG	Cyclic phosphorylation	-0.1	100	1	10.05	1281.82	-3	3847.48	3849.14	3847.48	3.74862e+06	Spike
2119-2130	pC-pG-pC-pU-pG-pG-pC-pA-pU-pC-pU-pG	Cyclic phosphorylation	-0.36	100	1	10.05	768.69	-5	3847.48	3849.04	3847.48	5.36688e+06	Spike
2119-2130	pC-pG-pC-pU-pG-pG-pC-pA-pU-pC-pU-pG	Cyclic phosphorylation	-0.55	100	1	10.04	961.113	-4	3847.48	3849.16	3847.48	1.40233e+06	Spike
2119-2143	pC-pG-pC-pU-pG-pG-pC-pA-pU-pC-pU-pG-pU-pG-pC-pC-pA-pG-pC-pU-pA-pC-pC-pA-pG	Cyclic phosphorylation	-0.09	99.4	1	23.44	800.096	-10	8007.04	8010.25	8007.04	4704995	Spike
2119-2143	pC-pG-pC-pU-pG-pG-pC-pA-pU-pC-pU-pG-pU-pG-pC-pC-pA-pG-pC-pU-pA-pC-pC-pA-pG	Cyclic phosphorylation	-7.9	99.4	1.1	23.4	889.108	-9	8006.98	8010.01	8007.04	1.35162e+06	Spike
2119-2143	pC-pG-pC-pU-pG-pG-pC-pA-pU-pC-pU-pG-pU-pG-pC-pC-pA-pG-pC-pU-pA-pC-pC-pA-pG	Cyclic phosphorylation	-8.87	99.4	1	23.38	727.268	-11	8006.97	8010.53	8007.04	3.33734e+06	Spike
2119-2143	pC-pG-pC-pU-pG-pG-pC-pA-pU-pC-pU-pG-pU-pG-pC-pC-pA-pG-pC-pU-pA-pC-pC-pA-pG	Cyclic phosphorylation	-9	99.4	1.1	23.37	666.578	-12	8006.97	8009.53	8007.04	1.58416e+06	Spike
2131-2143	pU-pG-pC-pC-pA-pG-pC-pU-pA-pC-pC-pA-pG	Cyclic phosphorylation	0.17	100	1	12.09	593.358	-7	4159.56	4161.24	4159.56	10578159	Spike
2131-2143	pU-pG-pC-pC-pA-pG-pC-pU-pA-pC-pC-pA-pG	Cyclic phosphorylation	0.05	100	1.1	12.08	2079.27	-2	4159.56	4161.44	4159.56	2.05028e+06	Spike
2131-2143	pU-pG-pC-pC-pA-pG-pC-pU-pA-pC-pC-pA-pG	Cyclic phosphorylation	-0.3	100	1	12.11	1039.13	-4	4159.56	4161.19	4159.56	2.46876e+06	Spike
2131-2143	pU-pG-pC-pC-pA-pG-pC-pU-pA-pC-pC-pA-pG	Cyclic phosphorylation	-0.41	100	1	12.09	692.419	-6	4159.56	4161.22	4159.56	17208050	Spike
2131-2143	pU-pG-pC-pC-pA-pG-pC-pU-pA-pC-pC-pA-pG	Cyclic phosphorylation	-0.77	100	1	12.09	1385.85	-3	4159.55	4161.27	4159.56	11290999	Spike
2131-2143	pU-pG-pC-pC-pA-pG-pC-pU-pA-pC-pC-pA-pG	Cyclic phosphorylation	-1	100	1.1	12.1	831.305	-5	4159.55	4161.34	4159.56	4506365	Spike
2133-2149	pC-pC-pA-pG-pC-pU-pA-pC-pC-pA-pG-pA-pC-pA-pC-pA-pG	Cyclic phosphorylation	0.12	98.6	1.3	17.91	1816.58	-3	5450.77	5453.01	5450.77	1.68719e+06	Spike
2133-2149	pC-pC-pA-pG-pC-pU-pA-pC-pC-pA-pG-pA-pC-pA-pC-pA-pG	Cyclic phosphorylation	-0.13	98.6	1	17.92	680.59	-8	5450.77	5452.64	5450.77	2.25474e+06	Spike
2133-2149	pC-pC-pA-pG-pC-pU-pA-pC-pC-pA-pG-pA-pC-pA-pC-pA-pG	Cyclic phosphorylation	-0.4	98.6	1.1	17.86	777.961	-7	5450.77	5453.36	5450.77	1.15724e+06	Spike
21-37	pA-pG-pC-pC-pU-pC-pU-pG-pC-pU-pA-pA-pC-pC-pA-pU-pG	Cyclic phosphorylation	0.25	100	1	17.48	1350.92	-4	5405.7	5407.84	5405.7	4262151	Spike
21-37	pA-pG-pC-pC-pU-pC-pU-pG-pC-pU-pA-pA-pC-pC-pA-pU-pG	Cyclic phosphorylation	-0.03	100	1	17.47	674.956	-8	5405.7	5407.91	5405.7	29060862	Spike
21-37	pA-pG-pC-pC-pU-pC-pU-pG-pC-pU-pA-pA-pC-pC-pA-pU-pG	Cyclic phosphorylation	-0.03	100	1.5	17.5	1801.56	-3	5405.7	5408.06	5405.7	14693592	Spike
21-37	pA-pG-pC-pC-pU-pC-pU-pG-pC-pU-pA-pA-pC-pC-pA-pU-pG	Phosphorylation	-0.08	100	1	18.04	774.094	-7	5423.71	5425.81	5423.71	1336073	Spike
21-37	pA-pG-pC-pC-pU-pC-pU-pG-pC-pU-pA-pA-pC-pC-pA-pU-pG	Cyclic phosphorylation	-0.3	100	1	17.5	599.849	-9	5405.7	5407.79	5405.7	3.59579e+06	Spike
21-37	pA-pG-pC-pC-pU-pC-pU-pG-pC-pU-pA-pA-pC-pC-pA-pU-pG	Cyclic phosphorylation	-0.39	100	1.1	17.48	900.109	-6	5405.7	5407.83	5405.7	4413097	Spike
21-37	pA-pG-pC-pC-pU-pC-pU-pG-pC-pU-pA-pA-pC-pC-pA-pU-pG	Cyclic phosphorylation	-0.48	100	1	17.49	771.522	-7	5405.7	5407.98	5405.7	15480217	Spike
21-37	pA-pG-pC-pC-pU-pC-pU-pG-pC-pU-pA-pA-pC-pC-pA-pU-pG	Cyclic phosphorylation	-0.93	100	1.1	17.45	1080.53	-5	5405.7	5407.62	5405.7	2902770	Spike
21-37	pA-pG-pC-pC-pU-pC-pU-pG-pC-pU-pA-pA-pC-pC-pA-pU-pG	Phosphorylation	-1.88	100	1.5	17.99	903.112	-6	5423.7	5426.28	5423.71	477092	Spike
2137-2143	pC-pU-pA-pC-pC-pA-pG	Phosphorylation	-0.74	99.9	1	5.7	1120.15	-2	2242.31	2242.75	2242.31	2467556	Spike
2137-2143	pC-pU-pA-pC-pC-pA-pG	Phosphorylation	-0.85	99.9	1	5.68	559.57	-4	2242.31	2243.47	2242.31	2.41877e+06	Spike
2137-2143	pC-pU-pA-pC-pC-pA-pG	Phosphorylation	-0.85	99.9	1	5.68	746.43	-3	2242.31	2243.22	2242.31	1.65977e+06	Spike
214-219 | 1055-1060 | 1952-1957 | 2138-2143	pU-pA-pC-pC-pA-pG	Phosphorylation	-0.58	98.3	1	4.95	644.749	-3	1937.27	1937.98	1937.27	2.23993e+06	Spike
2144-2149	pA-pC-pA-pC-pA-pG	Phosphorylation	-0.81	100	1	5.8	489.067	-4	1960.3	1960.99	1960.3	1.46678e+06	Spike
2144-2149	pA-pC-pA-pC-pA-pG	Phosphorylation	-1	100	1	5.8	652.425	-3	1960.3	1960.95	1960.3	6124073	Spike
2144-2149	pA-pC-pA-pC-pA-pG	Phosphorylation	-1.12	100	1	5.81	979.141	-2	1960.3	1960.98	1960.3	6.21434e+06	Spike
2144-2149	pA-pC-pA-pC-pA-pG	Cyclic phosphorylation	-1.24	90.5	1	5.16	646.421	-3	1942.29	1942.97	1942.29	12492833	Spike
2144-2149	pA-pC-pA-pC-pA-pG	Cyclic phosphorylation	-1.37	90.5	1	5.17	970.135	-2	1942.28	1942.96	1942.29	17230524	Spike
2144-2149	pA-pC-pA-pC-pA-pG	Cyclic phosphorylation	-1.49	90.5	1	5.17	484.564	-4	1942.28	1942.95	1942.29	18067852	Spike
2144-2149	pA-pC-pA-pC-pA-pG	Cyclic phosphorylation	-1.75	90.5	1.5	5.19	1941.28	-1	1942.28	1942.99	1942.29	349525	Spike
2150-2157	pA-pC-pA-pA-pA-pC-pA-pG	Cyclic phosphorylation	0.18	100	1	8.49	519.272	-5	2600.39	2601.4	2600.39	8478024	Spike
2150-2157	pA-pC-pA-pA-pA-pC-pA-pG	Phosphorylation	0.06	95.8	1	9.22	653.594	-4	2618.4	2619.33	2618.4	2.40273e+06	Spike
2150-2157	pA-pC-pA-pA-pA-pC-pA-pG	Phosphorylation	-0.38	95.8	1.1	9.2	872.127	-3	2618.4	2619.38	2618.4	589075	Spike
2150-2157	pA-pC-pA-pA-pA-pC-pA-pG	Cyclic phosphorylation	-0.67	100	1	8.49	649.341	-4	2600.39	2601.44	2600.39	12041742	Spike
2150-2157	pA-pC-pA-pA-pA-pC-pA-pG	Cyclic phosphorylation	-0.76	100	1	8.51	1299.19	-2	2600.39	2601.41	2600.39	9080262	Spike
2150-2157	pA-pC-pA-pA-pA-pC-pA-pG	Cyclic phosphorylation	-0.85	100	1	8.49	866.124	-3	2600.39	2601.47	2600.39	3191176	Spike
2150-2157	pA-pC-pA-pA-pA-pC-pA-pG	Phosphorylation	-1.69	95.8	1	9.25	1308.19	-2	2618.4	2619.43	2618.4	1.16412e+06	Spike
2150-2168	pA-pC-pA-pA-pA-pC-pA-pG-pC-pC-pC-pC-pG-pC-pC-pU-pC-pU-pG	Cyclic phosphorylation	0.09	100	1	18.38	753.971	-8	6037.83	6040.53	6037.83	5.35909e+06	Spike
2150-2168	pA-pC-pA-pA-pA-pC-pA-pG-pC-pC-pC-pC-pG-pC-pC-pU-pC-pU-pG	Cyclic phosphorylation	-0.43	100	1	18.4	603.076	-10	6037.82	6040.77	6037.83	1.28482e+06	Spike
2150-2168	pA-pC-pA-pA-pA-pC-pA-pG-pC-pC-pC-pC-pG-pC-pC-pU-pC-pU-pG	Cyclic phosphorylation	-0.59	100	1	18.41	670.196	-9	6037.82	6040.59	6037.83	5481665	Spike
2150-2168	pA-pC-pA-pA-pA-pC-pA-pG-pC-pC-pC-pC-pG-pC-pC-pU-pC-pU-pG	Cyclic phosphorylation	-0.99	100	1.1	18.4	1508.95	-4	6037.82	6040.32	6037.83	1.32306e+06	Spike
2150-2168	pA-pC-pA-pA-pA-pC-pA-pG-pC-pC-pC-pC-pG-pC-pC-pU-pC-pU-pG	Cyclic phosphorylation	-0.99	100	1.5	18.43	2012.27	-3	6037.82	6040.61	6037.83	3448229	Spike
2150-2168	pA-pC-pA-pA-pA-pC-pA-pG-pC-pC-pC-pC-pG-pC-pC-pU-pC-pU-pG	Cyclic phosphorylation	-1.24	100	1.2	18.42	861.968	-7	6037.82	6040.59	6037.83	1.35904e+06	Spike
215-219 | 1056-1060 | 1061-1065 | 1151-1155 | 1928-1932 | 1953-1957 | 2051-2055 | 2139-2143 | 2309-2313 | 2865-2869 | 2883-2887 | 2967-2971	pA-pC-pC-pA-pG	Cyclic phosphorylation	-1.02	93.2	1.2	4.87	805.609	-2	1613.23	1613.82	1613.23	10195564	Spike
2158-2168	pC-pC-pC-pC-pG-pC-pC-pU-pC-pU-pG	Cyclic phosphorylation	-0.19	100	1.6	7.71	1718.21	-2	3437.43	3438.92	3437.43	683670	Spike
2158-2168	pC-pC-pC-pC-pG-pC-pC-pU-pC-pU-pG	Cyclic phosphorylation	-0.19	100	1	7.74	572.066	-6	3437.43	3438.7	3437.43	2.73066e+06	Spike
2158-2168	pC-pC-pC-pC-pG-pC-pC-pU-pC-pU-pG	Cyclic phosphorylation	-0.54	100	1	7.74	686.68	-5	3437.43	3438.82	3437.43	1.68808e+06	Spike
2158-2168	pC-pC-pC-pC-pG-pC-pC-pU-pC-pU-pG	Cyclic phosphorylation	-0.83	100	1.1	7.78	1145.14	-3	3437.43	3438.73	3437.43	896562	Spike
2169-2179	pU-pG-pG-pC-pC-pA-pG-pC-pC-pA-pG	Cyclic phosphorylation	0.22	99.7	1	9.4	712.09	-5	3564.49	3565.84	3564.49	704381	Spike
2169-2179	pU-pG-pG-pC-pC-pA-pG-pC-pC-pA-pG	Cyclic phosphorylation	-0.38	99.7	1	9.38	593.241	-6	3564.48	3565.95	3564.49	1.2032e+06	Spike
2201-2213	pU-pC-pU-pC-pU-pG-pG-pG-pC-pG-pC-pC-pG	Cyclic phosphorylation	0.36	100	1	10.42	1388.83	-3	4168.52	4170.23	4168.52	933994	Spike
2201-2213	pU-pC-pU-pC-pU-pG-pG-pG-pC-pG-pC-pC-pG	Cyclic phosphorylation	0.24	100	1	10.42	594.782	-7	4168.52	4170.32	4168.52	866623	Spike
2201-2213	pU-pC-pU-pC-pU-pG-pG-pG-pC-pG-pC-pC-pG	Cyclic phosphorylation	0.12	100	1	10.4	693.913	-6	4168.52	4170.22	4168.52	1.29551e+06	Spike
220-236	pA-pG-pG-pC-pG-pU-pG-pU-pA-pC-pU-pA-pC-pC-pC-pC-pG	Cyclic phosphorylation	-0.38	100	1	17.16	681.833	-8	5460.72	5462.97	5460.72	1.96903e+06	Spike
220-236	pA-pG-pG-pC-pG-pU-pG-pU-pA-pC-pU-pA-pC-pC-pC-pC-pG	Cyclic phosphorylation	-0.46	100	1.5	17.2	1819.9	-3	5460.72	5463.19	5460.72	1.25885e+06	Spike
220-236	pA-pG-pG-pC-pG-pU-pG-pU-pA-pC-pU-pA-pC-pC-pC-pC-pG	Cyclic phosphorylation	-0.55	100	1.1	17.16	779.381	-7	5460.72	5463.02	5460.72	1.11026e+06	Spike
220-241	pA-pG-pG-pC-pG-pU-pG-pU-pA-pC-pU-pA-pC-pC-pC-pC-pG-pA-pC-pA-pA-pG	Cyclic phosphorylation	0.69	99.9	1	23.23	709.09	-10	7097.97	7101.06	7097.96	1.80902e+06	Spike
220-241	pA-pG-pG-pC-pG-pU-pG-pU-pA-pC-pU-pA-pC-pC-pC-pC-pG-pA-pC-pA-pA-pG	Cyclic phosphorylation	0.28	99.9	1	23.21	787.99	-9	7097.97	7100.78	7097.96	1.18686e+06	Spike
2216-2246	pA-pA-pC-pA-pG-pC-pG-pU-pG-pG-pC-pC-pU-pA-pC-pU-pC-pC-pA-pA-pC-pA-pA-pC-pU-pC-pU-pA-pU-pC-pG	Cyclic phosphorylation	2.04	96.5	1.1	29.09	759.172	-13	9878.34	9882.1	9878.32	3.1367e+06	Spike
2216-2246	pA-pA-pC-pA-pG-pC-pG-pU-pG-pG-pC-pC-pU-pA-pC-pU-pC-pC-pA-pA-pC-pA-pA-pC-pU-pC-pU-pA-pU-pC-pG	Cyclic phosphorylation	-1.42	99.8	1.1	29.23	759.094	-13	9878.3	9882.44	9878.32	6131693	Spike
2216-2246	pA-pA-pC-pA-pG-pC-pG-pU-pG-pG-pC-pC-pU-pA-pC-pU-pC-pC-pA-pA-pC-pA-pA-pC-pU-pC-pU-pA-pU-pC-pG	Cyclic phosphorylation	-10.42	99.8	1	29.28	822.52	-12	9878.21	9882.41	9878.32	5570879	Spike
2216-2246	pA-pA-pC-pA-pG-pC-pG-pU-pG-pG-pC-pC-pU-pA-pC-pU-pC-pC-pA-pA-pC-pA-pA-pC-pU-pC-pU-pA-pU-pC-pG	Cyclic phosphorylation	-11.01	96.5	1.1	29.11	822.603	-12	9878.21	9882.53	9878.32	2.94815e+06	Spike
222-226 | 255-259 | 1200-1204 | 1260-1264 | 1563-1567 | 1623-1627 | 1731-1735 | 1767-1771 | 2220-2224 | 2271-2275 | 2313-2317 | 3285-3289 | 3387-3391	pG-pC-pG-pU-pG	Cyclic phosphorylation	-0.84	93.4	1	3.55	822.588	-2	1646.21	1647.25	1646.21	626983	Spike
2223-2246	pU-pG-pG-pC-pC-pU-pA-pC-pU-pC-pC-pA-pA-pC-pA-pA-pC-pU-pC-pU-pA-pU-pC-pG	Cyclic phosphorylation	2.01	100	1.1	23.06	631.825	-12	7591	7594.52	7590.98	1.42245e+06	Spike
2223-2246	pU-pG-pG-pC-pC-pU-pA-pC-pU-pC-pC-pA-pA-pC-pA-pA-pC-pU-pC-pU-pA-pU-pC-pG	Cyclic phosphorylation	0.79	100	1	23.05	758.392	-10	7590.99	7594.29	7590.98	7107541	Spike
2223-2246	pU-pG-pG-pC-pC-pU-pA-pC-pU-pC-pC-pA-pA-pC-pA-pA-pC-pU-pC-pU-pA-pU-pC-pG	Cyclic phosphorylation	0.79	100	1.6	23.05	1897.74	-4	7590.99	7594.32	7590.98	4.00461e+06	Spike
2223-2246	pU-pG-pG-pC-pC-pU-pA-pC-pU-pC-pC-pA-pA-pC-pA-pA-pC-pU-pC-pU-pA-pU-pC-pG	Cyclic phosphorylation	0.53	100	1	23.05	689.355	-11	7590.98	7594.19	7590.98	7271840	Spike
2223-2246	pU-pG-pG-pC-pC-pU-pA-pC-pU-pC-pC-pA-pA-pC-pA-pA-pC-pU-pC-pU-pA-pU-pC-pG	Cyclic phosphorylation	0.47	100	1.8	23.1	1264.49	-6	7590.98	7594.21	7590.98	613111	Spike
2223-2246	pU-pG-pG-pC-pC-pU-pA-pC-pU-pC-pC-pA-pA-pC-pA-pA-pC-pU-pC-pU-pA-pU-pC-pG	Cyclic phosphorylation	0.21	100	1	23.04	842.769	-9	7590.98	7594.32	7590.98	2.86232e+06	Spike
2223-2246	pU-pG-pG-pC-pC-pU-pA-pC-pU-pC-pC-pA-pA-pC-pA-pA-pC-pU-pC-pU-pA-pU-pC-pG	Cyclic phosphorylation	-0.62	100	1.3	23.06	948.367	-8	7590.98	7594.75	7590.98	931143	Spike
2223-2246	pU-pG-pG-pC-pC-pU-pA-pC-pU-pC-pC-pA-pA-pC-pA-pA-pC-pU-pC-pU-pA-pU-pC-pG	Cyclic phosphorylation	-1.07	100	2	23.06	1083.85	-7	7590.97	7593.97	7590.98	665972	Spike
2226-2246	pC-pC-pU-pA-pC-pU-pC-pC-pA-pA-pC-pA-pA-pC-pU-pC-pU-pA-pU-pC-pG	Cyclic phosphorylation	0.3	100	1	21.39	658.779	-10	6594.86	6597.66	6594.86	28821856	Spike
2226-2246	pC-pC-pU-pA-pC-pU-pC-pC-pA-pA-pC-pA-pA-pC-pU-pC-pU-pA-pU-pC-pG	Cyclic phosphorylation,Ca2+	0.15	99.9	1.3	21.44	736.305	-9	6632.81	6635.89	6632.81	445395	Spike
2226-2246	pC-pC-pU-pA-pC-pU-pC-pC-pA-pA-pC-pA-pA-pC-pU-pC-pU-pA-pU-pC-pG	Cyclic phosphorylation	-0.19	100	1	21.39	731.977	-9	6594.86	6597.66	6594.86	20856782	Spike
2226-2246	pC-pC-pU-pA-pC-pU-pC-pC-pA-pA-pC-pA-pA-pC-pU-pC-pU-pA-pU-pC-pG	Cyclic phosphorylation	-0.41	100	1.2	21.39	1648.21	-4	6594.86	6597.66	6594.86	7.43243e+06	Spike
2226-2246	pC-pC-pU-pA-pC-pU-pC-pC-pA-pA-pC-pA-pA-pC-pU-pC-pU-pA-pU-pC-pG	Cyclic phosphorylation	-0.64	100	1	21.39	1318.36	-5	6594.86	6597.61	6594.86	2.78007e+06	Spike
2226-2246	pC-pC-pU-pA-pC-pU-pC-pC-pA-pA-pC-pA-pA-pC-pU-pC-pU-pA-pU-pC-pG	Cyclic phosphorylation	-0.64	100	1.5	21.4	2197.95	-3	6594.86	6597.67	6594.86	12288549	Spike
2226-2246	pC-pC-pU-pA-pC-pU-pC-pC-pA-pA-pC-pA-pA-pC-pU-pC-pU-pA-pU-pC-pG	Cyclic phosphorylation	-1.08	100	1	21.39	823.6	-8	6594.85	6597.63	6594.86	9023537	Spike
2226-2246	pC-pC-pU-pA-pC-pU-pC-pC-pA-pA-pC-pA-pA-pC-pU-pC-pU-pA-pU-pC-pG	Cyclic phosphorylation	-1.45	100	1.3	21.39	1098.64	-6	6594.85	6597.78	6594.86	2.14217e+06	Spike
2226-2246	pC-pC-pU-pA-pC-pU-pC-pC-pA-pA-pC-pA-pA-pC-pU-pC-pU-pA-pU-pC-pG	Cyclic phosphorylation	-1.45	100	1	21.4	941.401	-7	6594.85	6597.44	6594.86	2.72833e+06	Spike
2226-2246	pC-pC-pU-pA-pC-pU-pC-pC-pA-pA-pC-pA-pA-pC-pU-pC-pU-pA-pU-pC-pG	Cyclic phosphorylation	-1.97	100	1	21.42	598.799	-11	6594.85	6597.28	6594.86	1.26982e+06	Spike
2226-2246	pC-pC-pU-pA-pC-pU-pC-pC-pA-pA-pC-pA-pA-pC-pU-pC-pU-pA-pU-pC-pG	Cyclic phosphorylation,Na+	-2.78	100	1	21.39	734.642	-9	6616.82	6620.2	6616.84	711461	Spike
2247-2271	pC-pU-pA-pU-pC-pC-pC-pC-pA-pC-pC-pA-pA-pC-pU-pU-pC-pA-pC-pC-pA-pU-pC-pA-pG	Cyclic phosphorylation	0.26	100	1.1	23.77	711.905	-11	7839.04	7842.41	7839.04	85280408	Spike
2247-2271	pC-pU-pA-pU-pC-pC-pC-pC-pA-pC-pC-pA-pA-pC-pU-pU-pC-pA-pC-pC-pA-pU-pC-pA-pG	Cyclic phosphorylation	0.26	100	1.5	23.82	602.227	-13	7839.04	7842.41	7839.04	1.54924e+06	Spike
2247-2271	pC-pU-pA-pU-pC-pC-pC-pC-pA-pC-pC-pA-pA-pC-pU-pU-pC-pA-pC-pC-pA-pU-pC-pA-pG	Cyclic phosphorylation	0.14	100	1.2	23.74	652.497	-12	7839.04	7842.44	7839.04	13270590	Spike
2247-2271	pC-pU-pA-pU-pC-pC-pC-pC-pA-pC-pC-pA-pA-pC-pU-pU-pC-pA-pC-pC-pA-pU-pC-pA-pG	Cyclic phosphorylation	0.01	100	1	23.79	870.33	-9	7839.04	7842.43	7839.04	12702708	Spike
2247-2271	pC-pU-pA-pU-pC-pC-pC-pC-pA-pC-pC-pA-pA-pC-pU-pU-pC-pA-pC-pC-pA-pU-pC-pA-pG	Phosphorylation	-0.05	100	1	24.18	872.332	-9	7857.05	7860.43	7857.05	10346697	Spike
2247-2271	pC-pU-pA-pU-pC-pC-pC-pC-pA-pC-pC-pA-pA-pC-pU-pU-pC-pA-pC-pC-pA-pU-pC-pA-pG	Cyclic phosphorylation	-0.21	100	1.4	23.77	1567.4	-5	7839.04	7842.41	7839.04	6.44141e+06	Spike
2247-2271	pC-pU-pA-pU-pC-pC-pC-pC-pA-pC-pC-pA-pA-pC-pU-pU-pC-pA-pC-pC-pA-pU-pC-pA-pG	Phosphorylation	-0.24	100	1.8	24.18	1964.01	-4	7857.05	7860.48	7857.05	5634940	Spike
2247-2271	pC-pU-pA-pU-pC-pC-pC-pC-pA-pC-pC-pA-pA-pC-pU-pU-pC-pA-pC-pC-pA-pU-pC-pA-pG	Cyclic phosphorylation	-0.33	100	1.1	23.79	979.248	-8	7839.03	7842.52	7839.04	6168617	Spike
2247-2271	pC-pU-pA-pU-pC-pC-pC-pC-pA-pC-pC-pA-pA-pC-pU-pU-pC-pA-pC-pC-pA-pU-pC-pA-pG	Cyclic phosphorylation	-0.33	100	1.1	23.79	783.196	-10	7839.03	7842.56	7839.04	33410768	Spike
2247-2271	pC-pU-pA-pU-pC-pC-pC-pC-pA-pC-pC-pA-pA-pC-pU-pU-pC-pA-pC-pC-pA-pU-pC-pA-pG	Cyclic phosphorylation	-0.33	100	1.4	23.79	1306	-6	7839.03	7842.46	7839.04	4954665	Spike
2247-2271	pC-pU-pA-pU-pC-pC-pC-pC-pA-pC-pC-pA-pA-pC-pU-pU-pC-pA-pC-pC-pA-pU-pC-pA-pG	Phosphorylation	-0.55	100	1	24.2	785.098	-10	7857.04	7860.3	7857.05	9288037	Spike
2247-2271	pC-pU-pA-pU-pC-pC-pC-pC-pA-pC-pC-pA-pA-pC-pU-pU-pC-pA-pC-pC-pA-pU-pC-pA-pG	Phosphorylation	-0.68	100	1.1	24.18	981.374	-8	7857.04	7860.62	7857.05	2.71238e+06	Spike
2247-2271	pC-pU-pA-pU-pC-pC-pC-pC-pA-pC-pC-pA-pA-pC-pU-pU-pC-pA-pC-pC-pA-pU-pC-pA-pG	Phosphorylation	-0.68	100	1.2	24.18	1571	-5	7857.04	7860.35	7857.05	830005	Spike
2247-2271	pC-pU-pA-pU-pC-pC-pC-pC-pA-pC-pC-pA-pA-pC-pU-pU-pC-pA-pC-pC-pA-pU-pC-pA-pG	Cyclic phosphorylation	-1.08	99	1.1	23.66	979.372	-8	7839.03	7842.66	7839.04	698750	Spike
2247-2271	pC-pU-pA-pU-pC-pC-pC-pC-pA-pC-pC-pA-pA-pC-pU-pU-pC-pA-pC-pC-pA-pU-pC-pA-pG	Cyclic phosphorylation	-1.7	100	1.2	23.79	1119.14	-7	7839.02	7842.54	7839.04	4714065	Spike
2247-2271	pC-pU-pA-pU-pC-pC-pC-pC-pA-pC-pC-pA-pA-pC-pU-pU-pC-pA-pC-pC-pA-pU-pC-pA-pG	Phosphorylation	-1.86	100	1	24.21	713.452	-11	7857.03	7860.62	7857.05	3.81047e+06	Spike
2247-2271	pC-pU-pA-pU-pC-pC-pC-pC-pA-pC-pC-pA-pA-pC-pU-pU-pC-pA-pC-pC-pA-pU-pC-pA-pG	Phosphorylation	-2.54	100	1.1	24.21	1121.86	-7	7857.03	7860.64	7857.05	1051787	Spike
2247-2275	pC-pU-pA-pU-pC-pC-pC-pC-pA-pC-pC-pA-pA-pC-pU-pU-pC-pA-pC-pC-pA-pU-pC-pA-pG-pC-pG-pU-pG	Cyclic phosphorylation	-0.77	98.6	1.3	26.55	652.151	-14	9140.19	9143.82	9140.2	1.19965e+06	Spike
2247-2275	pC-pU-pA-pU-pC-pC-pC-pC-pA-pC-pC-pA-pA-pC-pU-pU-pC-pA-pC-pC-pA-pU-pC-pA-pG-pC-pG-pU-pG	Cyclic phosphorylation	-2.48	98.6	1	26.49	761.009	-12	9140.18	9143.84	9140.2	2702815	Spike
2247-2275	pC-pU-pA-pU-pC-pC-pC-pC-pA-pC-pC-pA-pA-pC-pU-pU-pC-pA-pC-pC-pA-pU-pC-pA-pG-pC-pG-pU-pG	Cyclic phosphorylation	-3.44	98.6	1	26.47	702.393	-13	9140.17	9143.79	9140.2	3552976	Spike
2247-2282	pC-pU-pA-pU-pC-pC-pC-pC-pA-pC-pC-pA-pA-pC-pU-pU-pC-pA-pC-pC-pA-pU-pC-pA-pG-pC-pG-pU-pG-pA-pC-pC-pA-pC-pA-pG	Cyclic phosphorylation	-9.06	100	1	30.57	812.745	-14	11387.5	11392.7	11392.8	29619646	Spike
2247-2282	pC-pU-pA-pU-pC-pC-pC-pC-pA-pC-pC-pA-pA-pC-pU-pU-pC-pA-pC-pC-pA-pU-pC-pA-pG-pC-pG-pU-pG-pA-pC-pC-pA-pC-pA-pG	Cyclic phosphorylation	-11.89	100	1.1	30.59	758.495	-15	11387.5	11392.7	11392.8	40435892	Spike
2247-2282	pC-pU-pA-pU-pC-pC-pC-pC-pA-pC-pC-pA-pA-pC-pU-pU-pC-pA-pC-pC-pA-pU-pC-pA-pG-pC-pG-pU-pG-pA-pC-pC-pA-pC-pA-pG	Cyclic phosphorylation	-13.35	100	1.3	30.59	1423.06	-8	11387.5	11392.6	11392.8	1.87479e+06	Spike
2247-2282	pC-pU-pA-pU-pC-pC-pC-pC-pA-pC-pC-pA-pA-pC-pU-pU-pC-pA-pC-pC-pA-pU-pC-pA-pG-pC-pG-pU-pG-pA-pC-pC-pA-pC-pA-pG	Cyclic phosphorylation	-18.32	100	1	30.59	875.341	-13	11387.6	11392.6	11392.8	10242328	Spike
2247-2282	pC-pU-pA-pU-pC-pC-pC-pC-pA-pC-pC-pA-pA-pC-pU-pU-pC-pA-pC-pC-pA-pU-pC-pA-pG-pC-pG-pU-pG-pA-pC-pC-pA-pC-pA-pG	Cyclic phosphorylation	-20.21	100	1.1	30.6	710.964	-16	11387.5	11392.6	11392.8	17182668	Spike
227-236	pU-pA-pC-pU-pA-pC-pC-pC-pC-pG	Cyclic phosphorylation	-0.57	100	1	8.47	1046.13	-3	3140.41	3141.6	3140.41	18588402	Spike
227-236	pU-pA-pC-pU-pA-pC-pC-pC-pC-pG	Cyclic phosphorylation	-0.65	100	1	8.41	522.561	-6	3140.41	3141.6	3140.41	63349408	Spike
227-236	pU-pA-pC-pU-pA-pC-pC-pC-pC-pG	Cyclic phosphorylation	-0.65	100	1.1	8.42	1569.7	-2	3140.41	3141.75	3140.41	31030326	Spike
227-236	pU-pA-pC-pU-pA-pC-pC-pC-pC-pG	Cyclic phosphorylation	-0.8	100	1	8.49	784.345	-4	3140.41	3141.6	3140.41	19974360	Spike
227-236	pU-pA-pC-pU-pA-pC-pC-pC-pC-pG	Cyclic phosphorylation	-1.19	100	1	8.49	627.274	-5	3140.41	3141.75	3140.41	68986488	Spike
2276-2282	pA-pC-pC-pA-pC-pA-pG	Cyclic phosphorylation	-0.98	98.7	1	6.15	748.102	-3	2247.33	2248.26	2247.33	15736156	Spike
2276-2282	pA-pC-pC-pA-pC-pA-pG	Cyclic phosphorylation	-1.3	98.7	1	6.14	1122.66	-2	2247.33	2248.27	2247.33	27698760	Spike
2276-2282	pA-pC-pC-pA-pC-pA-pG	Cyclic phosphorylation	-1.52	98.7	1	6.14	560.824	-4	2247.33	2248.29	2247.33	51650840	Spike
2285-2290	pA-pU-pC-pC-pU-pG	Phosphorylation	-0.91	92.4	1	5.09	956.114	-2	1914.24	1915.32	1914.24	1.58053e+06	Spike
2291-2308	pC-pC-pU-pG-pU-pG-pU-pC-pC-pA-pU-pG-pA-pC-pC-pA-pA-pG	Cyclic phosphorylation	1.23	99.1	1	17.96	718.086	-8	5750.76	5753.53	5750.75	11241140	Spike
2291-2308	pC-pC-pU-pG-pU-pG-pU-pC-pC-pA-pU-pG-pA-pC-pC-pA-pA-pG	Cyclic phosphorylation	-0.12	99.1	1.4	17.94	1149.54	-5	5750.75	5753.41	5750.75	1.37623e+06	Spike
2291-2308	pC-pC-pU-pG-pU-pG-pU-pC-pC-pA-pU-pG-pA-pC-pC-pA-pA-pG	Cyclic phosphorylation	-0.29	99.1	1	17.98	1437.18	-4	5750.75	5753.32	5750.75	2.21789e+06	Spike
2291-2308	pC-pC-pU-pG-pU-pG-pU-pC-pC-pA-pU-pG-pA-pC-pC-pA-pA-pG	Cyclic phosphorylation	-0.29	99.1	1.4	17.99	1916.91	-3	5750.75	5753.5	5750.75	7277980	Spike
2291-2308	pC-pC-pU-pG-pU-pG-pU-pC-pC-pA-pU-pG-pA-pC-pC-pA-pA-pG	Cyclic phosphorylation	-1.73	99.1	1	17.96	820.957	-7	5750.74	5753.62	5750.75	3.22248e+06	Spike
2323-2351	pC-pA-pC-pC-pA-pU-pG-pU-pA-pC-pA-pU-pC-pU-pG-pC-pG-pG-pC-pG-pA-pU-pU-pC-pC-pA-pC-pC-pG	Cyclic phosphorylation	-0.07	100	1	26.79	839.103	-11	9236.21	9240.14	9236.21	3.68656e+06	Spike
2323-2351	pC-pA-pC-pC-pA-pU-pG-pU-pA-pC-pA-pU-pC-pU-pG-pC-pG-pG-pC-pG-pA-pU-pU-pC-pC-pA-pC-pC-pG	Cyclic phosphorylation	-1.76	100	1	26.79	769.01	-12	9236.19	9240.38	9236.21	6.39096e+06	Spike
23-28 | 143-148 | 1001-1006 | 1161-1166 | 2163-2168 | 2696-2701 | 3168-3173 | 3527-3532	pC-pC-pU-pC-pU-pG	Cyclic phosphorylation	-0.77	97.9	1	4.06	467.048	-4	1872.22	1873.05	1872.22	4.32096e+06	Spike
23-28 | 143-148 | 1001-1006 | 1161-1166 | 2163-2168 | 2696-2701 | 3168-3173 | 3527-3532	pC-pC-pU-pC-pU-pG	Cyclic phosphorylation	-1.03	97.9	1	4.04	623.066	-3	1872.22	1872.91	1872.22	6.8685e+06	Spike
2330-2351	pU-pA-pC-pA-pU-pC-pU-pG-pC-pG-pG-pC-pG-pA-pU-pU-pC-pC-pA-pC-pC-pG	Cyclic phosphorylation	-0.35	100	1.3	21.68	1752.47	-4	7011.9	7014.9	7011.9	9693982	Spike
2330-2351	pU-pA-pC-pA-pU-pC-pU-pG-pC-pG-pG-pC-pG-pA-pU-pU-pC-pC-pA-pC-pC-pG	Cyclic phosphorylation	-0.42	100	1	21.69	778.427	-9	7011.9	7014.99	7011.9	23684898	Spike
2330-2351	pU-pA-pC-pA-pU-pC-pU-pG-pC-pG-pG-pC-pG-pA-pU-pU-pC-pC-pA-pC-pC-pG	Cyclic phosphorylation	-0.49	100	1	21.69	875.731	-8	7011.9	7015.1	7011.9	5.57523e+06	Spike
2330-2351	pU-pA-pC-pA-pU-pC-pU-pG-pC-pG-pG-pC-pG-pA-pU-pU-pC-pC-pA-pC-pC-pG	Cyclic phosphorylation	-0.49	100	1.3	21.72	1000.98	-7	7011.9	7014.88	7011.9	2.93651e+06	Spike
2330-2351	pU-pA-pC-pA-pU-pC-pU-pG-pC-pG-pG-pC-pG-pA-pU-pU-pC-pC-pA-pC-pC-pG	Cyclic phosphorylation	-0.49	100	1	21.73	636.803	-11	7011.9	7015	7011.9	4878691	Spike
2330-2351	pU-pA-pC-pA-pU-pC-pU-pG-pC-pG-pG-pC-pG-pA-pU-pU-pC-pC-pA-pC-pC-pG	Cyclic phosphorylation,Ca2+	-0.61	99.5	1.1	21.69	782.531	-9	7049.85	7051.51	7049.85	748519	Spike
2330-2351	pU-pA-pC-pA-pU-pC-pU-pG-pC-pG-pG-pC-pG-pA-pU-pU-pC-pC-pA-pC-pC-pG	Cyclic phosphorylation	-0.63	100	1	21.69	700.483	-10	7011.9	7014.85	7011.9	24781250	Spike
2330-2351	pU-pA-pC-pA-pU-pC-pU-pG-pC-pG-pG-pC-pG-pA-pU-pU-pC-pC-pA-pC-pC-pG	Cyclic phosphorylation	-0.76	100	1.2	21.71	1168.14	-6	7011.9	7014.77	7011.9	2732030	Spike
2330-2351	pU-pA-pC-pA-pU-pC-pU-pG-pC-pG-pG-pC-pG-pA-pU-pU-pC-pC-pA-pC-pC-pG	Cyclic phosphorylation	-2.58	100	1.2	21.69	1401.77	-5	7011.89	7014.96	7011.9	3.1633e+06	Spike
2330-2365	pU-pA-pC-pA-pU-pC-pU-pG-pC-pG-pG-pC-pG-pA-pU-pU-pC-pC-pA-pC-pC-pG-pA-pG-pU-pG-pC-pU-pC-pC-pA-pA-pC-pC-pU-pG	Cyclic phosphorylation	-18.56	99.9	1	30.04	819.172	-14	11477.6	11482.6	11482.8	5705514	Spike
2330-2378	pU-pA-pC-pA-pU-pC-pU-pG-pC-pG-pG-pC-pG-pA-pU-pU-pC-pC-pA-pC-pC-pG-pA-pG-pU-pG-pC-pU-pC-pC-pA-pA-pC-pC-pU-pG-pC-pU-pG-pC-pU-pG-pC-pA-pG-pU-pA-pC-pG	Cyclic phosphorylation	16.06	99.1	1	34.03	823.258	-19	15654.3	15661	15654	15544380	Spike
2330-2378	pU-pA-pC-pA-pU-pC-pU-pG-pC-pG-pG-pC-pG-pA-pU-pU-pC-pC-pA-pC-pC-pG-pA-pG-pU-pG-pC-pU-pC-pC-pA-pA-pC-pC-pU-pG-pC-pU-pG-pC-pU-pG-pC-pA-pG-pU-pA-pC-pG	Cyclic phosphorylation	2.64	99.1	1	34.06	977.745	-16	15654.1	15660.6	15654	7.35815e+06	Spike
2330-2378	pU-pA-pC-pA-pU-pC-pU-pG-pC-pG-pG-pC-pG-pA-pU-pU-pC-pC-pA-pC-pC-pG-pA-pG-pU-pG-pC-pU-pC-pC-pA-pA-pC-pC-pU-pG-pC-pU-pG-pC-pU-pG-pC-pA-pG-pU-pA-pC-pG	Cyclic phosphorylation	2.52	99.1	1.1	34.05	782.094	-20	15654.1	15660.6	15654	59280496	Spike
2369-2378	pC-pU-pG-pC-pA-pG-pU-pA-pC-pG	Cyclic phosphorylation	-0.13	94.8	1	8.64	535.897	-6	3220.42	3221.56	3220.42	754366	Spike
2369-2378	pC-pU-pG-pC-pA-pG-pU-pA-pC-pG	Cyclic phosphorylation	-0.43	94.8	1	8.63	1072.8	-3	3220.42	3221.62	3220.42	420812	Spike
2369-2378	pC-pU-pG-pC-pA-pG-pU-pA-pC-pG	Cyclic phosphorylation	-0.89	94.8	1	8.66	1609.7	-2	3220.42	3221.92	3220.42	646380	Spike
2369-2378	pC-pU-pG-pC-pA-pG-pU-pA-pC-pG	Cyclic phosphorylation	-1.27	94.8	1	8.64	643.278	-5	3220.42	3221.39	3220.42	2.21431e+06	Spike
237-249	pA-pC-pA-pA-pG-pG-pU-pG-pU-pU-pC-pA-pG	Cyclic phosphorylation	1.23	100	1	14.87	602.645	-7	4224.56	4226.36	4224.56	586973	Spike
237-249	pA-pC-pA-pA-pG-pG-pU-pG-pU-pU-pC-pA-pG	Cyclic phosphorylation	0.88	100	1	14.89	703.42	-6	4224.56	4226.32	4224.56	1.34864e+06	Spike
237-249	pA-pC-pA-pA-pG-pG-pU-pG-pU-pU-pC-pA-pG	Cyclic phosphorylation	0.07	100	1	14.89	1407.51	-3	4224.56	4226.24	4224.56	1.02899e+06	Spike
237-259	pA-pC-pA-pA-pG-pG-pU-pG-pU-pU-pC-pA-pG-pA-pU-pC-pC-pA-pG-pC-pG-pU-pG	Cyclic phosphorylation	1.1	99.6	1	24.47	743.792	-10	7444.99	7448.16	7444.98	1.61943e+06	Spike
2383-2398	pC-pU-pU-pC-pU-pG-pC-pA-pC-pC-pC-pA-pG-pC-pU-pG	Cyclic phosphorylation	0.95	100	1.5	14.74	560.62	-9	5052.64	5054.45	5052.64	299247	Spike
2383-2398	pC-pU-pU-pC-pU-pG-pC-pA-pC-pC-pC-pA-pG-pC-pU-pG	Cyclic phosphorylation	0.95	100	1	14.76	630.824	-8	5052.64	5054.82	5052.64	2.14508e+06	Spike
2383-2398	pC-pU-pU-pC-pU-pG-pC-pA-pC-pC-pC-pA-pG-pC-pU-pG	Cyclic phosphorylation	0.37	100	1.1	14.76	721.085	-7	5052.64	5054.72	5052.64	1385858	Spike
2383-2398	pC-pU-pU-pC-pU-pG-pC-pA-pC-pC-pC-pA-pG-pC-pU-pG	Cyclic phosphorylation	-0.02	100	1.3	14.75	1683.87	-3	5052.64	5054.75	5052.64	1.56231e+06	Spike
2383-2398	pC-pU-pU-pC-pU-pG-pC-pA-pC-pC-pC-pA-pG-pC-pU-pG	Cyclic phosphorylation	-1.13	100	1.6	14.72	841.266	-6	5052.63	5054.66	5052.64	348134	Spike
2383-2403	pC-pU-pU-pC-pU-pG-pC-pA-pC-pC-pC-pA-pG-pC-pU-pG-pA-pA-pU-pA-pG	Cyclic phosphorylation	0.12	100	1	21.3	668.28	-10	6690.87	6693.64	6690.87	6.86148e+06	Spike
2383-2403	pC-pU-pU-pC-pU-pG-pC-pA-pC-pC-pC-pA-pG-pC-pU-pG-pA-pA-pU-pA-pG	Cyclic phosphorylation	0.05	100	1.1	21.32	955.26	-7	6690.87	6693.71	6690.87	751739	Spike
2383-2403	pC-pU-pU-pC-pU-pG-pC-pA-pC-pC-pC-pA-pG-pC-pU-pG-pA-pA-pU-pA-pG	Cyclic phosphorylation	-0.09	100	1	21.3	835.602	-8	6690.87	6693.69	6690.87	1.55999e+06	Spike
2383-2403	pC-pU-pU-pC-pU-pG-pC-pA-pC-pC-pC-pA-pG-pC-pU-pG-pA-pA-pU-pA-pG	Cyclic phosphorylation	-0.09	100	1.1	21.3	1672.21	-4	6690.87	6693.65	6690.87	2.33776e+06	Spike
2383-2403	pC-pU-pU-pC-pU-pG-pC-pA-pC-pC-pC-pA-pG-pC-pU-pG-pA-pA-pU-pA-pG	Cyclic phosphorylation	-0.31	100	1.2	21.3	2229.95	-3	6690.87	6693.9	6690.87	2507632	Spike
2383-2403	pC-pU-pU-pC-pU-pG-pC-pA-pC-pC-pC-pA-pG-pC-pU-pG-pA-pA-pU-pA-pG	Cyclic phosphorylation	-0.97	100	1.5	21.3	1114.64	-6	6690.86	6693.85	6690.87	585654	Spike
2383-2403	pC-pU-pU-pC-pU-pG-pC-pA-pC-pC-pC-pA-pG-pC-pU-pG-pA-pA-pU-pA-pG	Cyclic phosphorylation	-1.11	100	1	21.3	742.645	-9	6690.86	6693.89	6690.87	5261868	Spike
2383-2403	pC-pU-pU-pC-pU-pG-pC-pA-pC-pC-pC-pA-pG-pC-pU-pG-pA-pA-pU-pA-pG	Cyclic phosphorylation	-1.62	100	1.1	21.3	1337.57	-5	6690.86	6693.93	6690.87	728636	Spike
2383-2410	pC-pU-pU-pC-pU-pG-pC-pA-pC-pC-pC-pA-pG-pC-pU-pG-pA-pA-pU-pA-pG-pA-pG-pC-pC-pC-pU-pG	Cyclic phosphorylation	4.4	99.9	1.4	26.17	637.22	-14	8931.2	8934.87	8931.16	850190	Spike
2383-2410	pC-pU-pU-pC-pU-pG-pC-pA-pC-pC-pC-pA-pG-pC-pU-pG-pA-pA-pU-pA-pG-pA-pG-pC-pC-pC-pU-pG	Cyclic phosphorylation	-1.57	99.9	1	26.18	686.237	-13	8931.15	8935.22	8931.16	4485794	Spike
2383-2431	pC-pU-pU-pC-pU-pG-pC-pA-pC-pC-pC-pA-pG-pC-pU-pG-pA-pA-pU-pA-pG-pA-pG-pC-pC-pC-pU-pG-pA-pC-pA-pG-pG-pG-pA-pU-pC-pG-pC-pC-pG-pU-pG-pG-pA-pA-pC-pA-pG	Cyclic phosphorylation	-1.21	99.6	1	35.69	987	-16	15803.1	15810.4	15803.1	5236927	Spike
2399-2431	pA-pA-pU-pA-pG-pA-pG-pC-pC-pC-pU-pG-pA-pC-pA-pG-pG-pG-pA-pU-pC-pG-pC-pC-pG-pU-pG-pG-pA-pA-pC-pA-pG	Cyclic phosphorylation	-12.78	99	1	31.3	826.261	-13	10750.5	10755.3	10755.5	3.74264e+06	Spike
240-245	pA-pA-pC-pA-pA-pG	Cyclic phosphorylation	-0.79	96.7	1	6.31	982.141	-2	1966.3	1967.02	1966.3	502463	Random Seq
240-245	pA-pA-pC-pA-pA-pG	Cyclic phosphorylation	-0.85	96.7	1	6.32	654.425	-3	1966.3	1966.97	1966.3	213938	Random Seq
240-245	pA-pA-pC-pA-pA-pG	Cyclic phosphorylation	-1.54	96.7	1	6.31	490.818	-4	1966.3	1967.11	1966.3	505600	Random Seq
2411-2431	pA-pC-pA-pG-pG-pG-pA-pU-pC-pG-pC-pC-pG-pU-pG-pG-pA-pA-pC-pA-pG	Cyclic phosphorylation	0.55	100	1	23.01	686.489	-10	6871.96	6874.89	6871.95	11578262	Spike
2411-2431	pA-pC-pA-pG-pG-pG-pA-pU-pC-pG-pC-pC-pG-pU-pG-pG-pA-pA-pC-pA-pG	Cyclic phosphorylation	0.26	100	1	23.01	762.765	-9	6871.95	6874.81	6871.95	20089100	Spike
2411-2431	pA-pC-pA-pG-pG-pG-pA-pU-pC-pG-pC-pC-pG-pU-pG-pG-pA-pA-pC-pA-pG	Cyclic phosphorylation	0.12	100	1	23.03	623.898	-11	6871.95	6875.07	6871.95	2.37324e+06	Spike
2411-2431	pA-pC-pA-pG-pG-pG-pA-pU-pC-pG-pC-pC-pG-pU-pG-pG-pA-pA-pC-pA-pG	Cyclic phosphorylation	0.05	100	1.6	23.01	2290.64	-3	6871.95	6874.99	6871.95	5850962	Spike
2411-2431	pA-pC-pA-pG-pG-pG-pA-pU-pC-pG-pC-pC-pG-pU-pG-pG-pA-pA-pC-pA-pG	Cyclic phosphorylation	0	100	1.1	23.01	1717.73	-4	6871.95	6874.87	6871.95	6.89041e+06	Spike
2411-2431	pA-pC-pA-pG-pG-pG-pA-pU-pC-pG-pC-pC-pG-pU-pG-pG-pA-pA-pC-pA-pG	Cyclic phosphorylation	-0.14	100	1	23.01	980.986	-7	6871.95	6875.01	6871.95	2.21102e+06	Spike
2411-2431	pA-pC-pA-pG-pG-pG-pA-pU-pC-pG-pC-pC-pG-pU-pG-pG-pA-pA-pC-pA-pG	Cyclic phosphorylation	-0.42	100	1	23.01	858.362	-8	6871.95	6874.94	6871.95	4878330	Spike
2411-2431	pA-pC-pA-pG-pG-pG-pA-pU-pC-pG-pC-pC-pG-pU-pG-pG-pA-pA-pC-pA-pG	Cyclic phosphorylation	-0.64	100	1.2	23.03	1144.82	-6	6871.95	6874.79	6871.95	2.06611e+06	Spike
2411-2431	pA-pC-pA-pG-pG-pG-pA-pU-pC-pG-pC-pC-pG-pU-pG-pG-pA-pA-pC-pA-pG	Cyclic phosphorylation,Ca2+	-0.66	99.6	1.5	23.01	863.105	-8	6909.89	6913.35	6909.9	651352	Spike
2411-2431	pA-pC-pA-pG-pG-pG-pA-pU-pC-pG-pC-pC-pG-pU-pG-pG-pA-pA-pC-pA-pG	Cyclic phosphorylation	-0.78	100	1	23.01	1373.98	-5	6871.95	6874.85	6871.95	2.31273e+06	Spike
2411-2431	pA-pC-pA-pG-pG-pG-pA-pU-pC-pG-pC-pC-pG-pU-pG-pG-pA-pA-pC-pA-pG	Cyclic phosphorylation,Ca2+	-2	99.6	1	23	767.094	-9	6909.88	6912.15	6909.9	1431805	Spike
2433-2447	pA-pC-pA-pA-pG-pA-pA-pC-pA-pC-pC-pC-pA-pA-pG	Cyclic phosphorylation	-0.26	100	1	18.01	691.668	-7	4847.72	4849.83	4847.72	5.63667e+06	Spike
2433-2447	pA-pC-pA-pA-pG-pA-pA-pC-pA-pC-pC-pC-pA-pA-pG	Cyclic phosphorylation	-1.16	100	1.2	18.03	1615.57	-3	4847.72	4849.84	4847.72	3.77655e+06	Spike
2433-2447	pA-pC-pA-pA-pG-pA-pA-pC-pA-pC-pC-pC-pA-pA-pG	Cyclic phosphorylation	-1.57	100	1	18.01	807.113	-6	4847.71	4849.71	4847.72	1.89708e+06	Spike
2433-2462	pA-pC-pA-pA-pG-pA-pA-pC-pA-pC-pC-pC-pA-pA-pG-pA-pG-pG-pU-pG-pU-pU-pC-pG-pC-pC-pC-pA-pA-pG	Cyclic phosphorylation,Na+	3.08	91.5	1	30.38	809.605	-12	9720.37	9724.1	9720.34	1.92286e+06	Spike
2433-2462	pA-pC-pA-pA-pG-pA-pA-pC-pA-pC-pC-pC-pA-pA-pG-pA-pG-pG-pU-pG-pU-pU-pC-pG-pC-pC-pC-pA-pA-pG	Cyclic phosphorylation	1.03	99.9	1	30.28	807.607	-12	9698.37	9702.66	9698.36	3587977	Spike
2433-2462	pA-pC-pA-pA-pG-pA-pA-pC-pA-pC-pC-pC-pA-pA-pG-pA-pG-pG-pU-pG-pU-pU-pC-pG-pC-pC-pC-pA-pA-pG	Cyclic phosphorylation	0.72	100	1	30.37	745.251	-13	9698.36	9702.66	9698.36	30731248	Spike
2433-2462	pA-pC-pA-pA-pG-pA-pA-pC-pA-pC-pC-pC-pA-pA-pG-pA-pG-pG-pU-pG-pU-pU-pC-pG-pC-pC-pC-pA-pA-pG	Cyclic phosphorylation	0.62	100	1	30.37	881.026	-11	9698.36	9702.64	9698.36	8075318	Spike
2433-2462	pA-pC-pA-pA-pG-pA-pA-pC-pA-pC-pC-pC-pA-pA-pG-pA-pG-pG-pU-pG-pU-pU-pC-pG-pC-pC-pC-pA-pA-pG	Cyclic phosphorylation	0.52	100	1	30.37	807.523	-12	9698.36	9702.62	9698.36	24768196	Spike
2433-2462	pA-pC-pA-pA-pG-pA-pA-pC-pA-pC-pC-pC-pA-pA-pG-pA-pG-pG-pU-pG-pU-pU-pC-pG-pC-pC-pC-pA-pA-pG	Cyclic phosphorylation	-0.34	100	1	30.4	969.229	-10	9698.35	9702.63	9698.36	4131054	Spike
2433-2462	pA-pC-pA-pA-pG-pA-pA-pC-pA-pC-pC-pC-pA-pA-pG-pA-pG-pG-pU-pG-pU-pU-pC-pG-pC-pC-pC-pA-pA-pG	Cyclic phosphorylation	-0.64	100	1.2	30.39	1616.05	-6	9698.35	9702.28	9698.36	2.44343e+06	Spike
2433-2462	pA-pC-pA-pA-pG-pA-pA-pC-pA-pC-pC-pC-pA-pA-pG-pA-pG-pG-pU-pG-pU-pU-pC-pG-pC-pC-pC-pA-pA-pG	Cyclic phosphorylation	-1.24	100	1.2	30.4	1077.03	-9	9698.34	9702.7	9698.36	3402913	Spike
2433-2462	pA-pC-pA-pA-pG-pA-pA-pC-pA-pC-pC-pC-pA-pA-pG-pA-pG-pG-pU-pG-pU-pU-pC-pG-pC-pC-pC-pA-pA-pG	Cyclic phosphorylation	-2.55	100	1	30.37	691.875	-14	9698.33	9702.97	9698.36	3.33964e+06	Spike
2433-2462	pA-pC-pA-pA-pG-pA-pA-pC-pA-pC-pC-pC-pA-pA-pG-pA-pG-pG-pU-pG-pU-pU-pC-pG-pC-pC-pC-pA-pA-pG	Cyclic phosphorylation	-4.27	100	1.4	30.35	1385.04	-7	9698.32	9702.96	9698.36	2.25679e+06	Spike
2438-2447	pA-pA-pC-pA-pC-pC-pC-pA-pA-pG	Cyclic phosphorylation	0.42	100	1	10.99	534.072	-6	3210.48	3211.78	3210.48	2.23546e+06	Spike
2438-2447	pA-pA-pC-pA-pC-pC-pC-pA-pA-pG	Cyclic phosphorylation	-0.18	100	1	10.99	1069.48	-3	3210.47	3211.82	3210.48	3.94968e+06	Spike
2438-2447	pA-pA-pC-pA-pC-pC-pC-pA-pA-pG	Phosphorylation	-0.18	100	1	11.77	644.69	-5	3228.49	3229.62	3228.49	1.1846e+06	Spike
2438-2447	pA-pA-pC-pA-pC-pC-pC-pA-pA-pG	Phosphorylation	-0.18	100	1	11.77	806.364	-4	3228.49	3229.86	3228.49	1.34576e+06	Spike
2438-2447	pA-pA-pC-pA-pC-pC-pC-pA-pA-pG	Cyclic phosphorylation	-0.33	100	1	10.98	801.862	-4	3210.47	3211.87	3210.48	5100067	Spike
2438-2447	pA-pA-pC-pA-pC-pC-pC-pA-pA-pG	Cyclic phosphorylation	-0.48	100	1.4	10.98	1604.73	-2	3210.47	3211.74	3210.48	8.32367e+06	Spike
2438-2447	pA-pA-pC-pA-pC-pC-pC-pA-pA-pG	Phosphorylation	-0.49	100	1	11.74	1613.74	-2	3228.48	3229.85	3228.49	1.10217e+06	Spike
2438-2447	pA-pA-pC-pA-pC-pC-pC-pA-pA-pG	Phosphorylation	-0.49	100	1	11.76	1075.49	-3	3228.48	3229.92	3228.49	431381	Spike
2438-2447	pA-pA-pC-pA-pC-pC-pC-pA-pA-pG	Cyclic phosphorylation	-0.56	100	1	10.98	641.288	-5	3210.47	3211.83	3210.48	20188986	Spike
2448-2462	pA-pG-pG-pU-pG-pU-pU-pC-pG-pC-pC-pC-pA-pA-pG	Cyclic phosphorylation	0.29	100	1	15.4	605.448	-8	4850.64	4852.63	4850.64	2.67471e+06	Spike
2448-2462	pA-pG-pG-pU-pG-pU-pU-pC-pG-pC-pC-pC-pA-pA-pG	Cyclic phosphorylation	-0.01	100	1	15.43	692.083	-7	4850.64	4852.66	4850.64	11947600	Spike
2448-2462	pA-pG-pG-pU-pG-pU-pU-pC-pG-pC-pC-pC-pA-pA-pG	Cyclic phosphorylation	-0.21	100	1	15.42	807.599	-6	4850.63	4852.65	4850.64	3.88482e+06	Spike
2448-2462	pA-pG-pG-pU-pG-pU-pU-pC-pG-pC-pC-pC-pA-pA-pG	Cyclic phosphorylation	-0.31	100	1	15.42	1211.9	-4	4850.63	4852.75	4850.64	1.50714e+06	Spike
2448-2462	pA-pG-pG-pU-pG-pU-pU-pC-pG-pC-pC-pC-pA-pA-pG	Cyclic phosphorylation	-0.61	100	1.2	15.44	969.32	-5	4850.63	4852.84	4850.64	1.40958e+06	Spike
2448-2462	pA-pG-pG-pU-pG-pU-pU-pC-pG-pC-pC-pC-pA-pA-pG	Cyclic phosphorylation	-0.71	100	1.1	15.43	1616.54	-3	4850.63	4852.69	4850.64	8566161	Spike
2480-2494	pA-pC-pC-pC-pC-pU-pC-pC-pU-pA-pU-pC-pA-pA-pG	Phosphorylation,Na+	3.45	99.5	1.1	16.13	678.368	-7	4754.63	4755.94	4754.61	300634	Spike
2480-2494	pA-pC-pC-pC-pC-pU-pC-pC-pU-pA-pU-pC-pA-pA-pG	Phosphorylation	-0.04	100	1	16.11	675.226	-7	4732.63	4734.62	4732.63	2.17941e+06	Spike
2480-2494	pA-pC-pC-pC-pC-pU-pC-pC-pU-pA-pU-pC-pA-pA-pG	Phosphorylation	-0.14	100	1	16.13	945.92	-5	4732.63	4734.62	4732.63	824748	Spike
2480-2494	pA-pC-pC-pC-pC-pU-pC-pC-pU-pA-pU-pC-pA-pA-pG	Cyclic phosphorylation	-0.28	100	1.1	15.65	588.571	-8	4714.62	4716.62	4714.62	12158448	Spike
2480-2494	pA-pC-pC-pC-pC-pU-pC-pC-pU-pA-pU-pC-pA-pA-pG	Cyclic phosphorylation	-0.28	100	1	15.71	784.93	-6	4714.62	4716.7	4714.62	2.71577e+06	Spike
2480-2494	pA-pC-pC-pC-pC-pU-pC-pC-pU-pA-pU-pC-pA-pA-pG	Cyclic phosphorylation	-0.49	100	1	15.67	785.097	-6	4714.62	4716.62	4714.62	11037230	Spike
2480-2494	pA-pC-pC-pC-pC-pU-pC-pC-pU-pA-pU-pC-pA-pA-pG	Phosphorylation	-0.55	100	1	16.13	1576.87	-3	4732.63	4734.62	4732.63	2.85129e+06	Spike
2480-2494	pA-pC-pC-pC-pC-pU-pC-pC-pU-pA-pU-pC-pA-pA-pG	Cyclic phosphorylation	-0.59	100	1	15.65	672.653	-7	4714.62	4716.63	4714.62	38098248	Spike
2480-2494	pA-pC-pC-pC-pC-pU-pC-pC-pU-pA-pU-pC-pA-pA-pG	Cyclic phosphorylation	-0.7	100	1	15.65	1178.15	-4	4714.62	4716.69	4714.62	3.81844e+06	Spike
2480-2494	pA-pC-pC-pC-pC-pU-pC-pC-pU-pA-pU-pC-pA-pA-pG	Phosphorylation	-0.76	100	1	16.11	788.099	-6	4732.63	4734.61	4732.63	3.18183e+06	Spike
2480-2494	pA-pC-pC-pC-pC-pU-pC-pC-pU-pA-pU-pC-pA-pA-pG	Cyclic phosphorylation	-0.8	100	1	15.65	942.317	-5	4714.62	4716.65	4714.62	3.86297e+06	Spike
2480-2494	pA-pC-pC-pC-pC-pU-pC-pC-pU-pA-pU-pC-pA-pA-pG	Cyclic phosphorylation	-1.11	100	1.4	15.64	1570.87	-3	4714.62	4716.65	4714.62	21723464	Spike
2480-2495	pA-pC-pC-pC-pC-pU-pC-pC-pU-pA-pU-pC-pA-pA-pG-pG	Cyclic phosphorylation	1.27	100	1	16.54	631.702	-8	5059.68	5061.81	5059.67	1.15542e+06	Spike
2480-2495	pA-pC-pC-pC-pC-pU-pC-pC-pU-pA-pU-pC-pA-pA-pG-pG	Cyclic phosphorylation	0.3	100	1.1	16.5	722.089	-7	5059.67	5061.87	5059.67	1.56487e+06	Spike
2480-2495	pA-pC-pC-pC-pC-pU-pC-pC-pU-pA-pU-pC-pA-pA-pG-pG	Cyclic phosphorylation	0.11	100	1.3	16.48	842.438	-6	5059.67	5061.55	5059.67	405543	Spike
2480-2495	pA-pC-pC-pC-pC-pU-pC-pC-pU-pA-pU-pC-pA-pA-pG-pG	Cyclic phosphorylation	-0.46	100	1.8	16.54	1686.22	-3	5059.67	5061.87	5059.67	1.46287e+06	Spike
2480-2501	pA-pC-pC-pC-pC-pU-pC-pC-pU-pA-pU-pC-pA-pA-pG-pG-pA-pC-pU-pU-pC-pG	Cyclic phosphorylation	0.89	100	1	22.5	772.093	-9	6955.91	6958.92	6955.9	20933530	Spike
2480-2501	pA-pC-pC-pC-pC-pU-pC-pC-pU-pA-pU-pC-pA-pA-pG-pG-pA-pC-pU-pU-pC-pG	Cyclic phosphorylation	0.19	100	1.1	22.5	694.884	-10	6955.9	6958.93	6955.9	31358078	Spike
2480-2501	pA-pC-pC-pC-pC-pU-pC-pC-pU-pA-pU-pC-pA-pA-pG-pG-pA-pC-pU-pU-pC-pG	Cyclic phosphorylation	0.19	100	1	22.5	631.53	-11	6955.9	6959.03	6955.9	8286671	Spike
2480-2501	pA-pC-pC-pC-pC-pU-pC-pC-pU-pA-pU-pC-pA-pA-pG-pG-pA-pC-pU-pU-pC-pG	Cyclic phosphorylation	0	100	1.1	22.42	1158.64	-6	6955.9	6957.77	6955.9	2.74505e+06	Spike
2480-2501	pA-pC-pC-pC-pC-pU-pC-pC-pU-pA-pU-pC-pA-pA-pG-pG-pA-pC-pU-pU-pC-pG	Cyclic phosphorylation	0	100	1.1	22.5	868.731	-8	6955.9	6958.62	6955.9	6.1994e+06	Spike
2480-2501	pA-pC-pC-pC-pC-pU-pC-pC-pU-pA-pU-pC-pA-pA-pG-pG-pA-pC-pU-pU-pC-pG	Cyclic phosphorylation	-0.35	100	1.3	22.47	1738.72	-4	6955.9	6959.01	6955.9	11235326	Spike
2480-2501	pA-pC-pC-pC-pC-pU-pC-pC-pU-pA-pU-pC-pA-pA-pG-pG-pA-pC-pU-pU-pC-pG	Cyclic phosphorylation	-1.75	100	1	22.5	1390.78	-5	6955.89	6958.5	6955.9	3.06275e+06	Spike
2480-2501	pA-pC-pC-pC-pC-pU-pC-pC-pU-pA-pU-pC-pA-pA-pG-pG-pA-pC-pU-pU-pC-pG	Cyclic phosphorylation	-1.89	100	1	22.49	992.979	-7	6955.89	6958.89	6955.9	3634029	Spike
2480-2517	pA-pC-pC-pC-pC-pU-pC-pC-pU-pA-pU-pC-pA-pA-pG-pG-pA-pC-pU-pU-pC-pG-pG-pC-pG-pG-pC-pU-pU-pC-pA-pA-pU-pU-pU-pC-pA-pG	Cyclic phosphorylation	-18.48	99.7	1	31.57	804.297	-15	12073.5	12078.9	12079.1	6.66287e+06	Spike
2480-2521	pA-pC-pC-pC-pC-pU-pC-pC-pU-pA-pU-pC-pA-pA-pG-pG-pA-pC-pU-pU-pC-pG-pG-pC-pG-pG-pC-pU-pU-pC-pA-pA-pU-pU-pU-pC-pA-pG-pC-pC-pA-pG	Cyclic phosphorylation	-13.29	100	1	33.49	785.036	-17	13357.7	13363.7	13363.9	9263210	Spike
2480-2521	pA-pC-pC-pC-pC-pU-pC-pC-pU-pA-pU-pC-pA-pA-pG-pG-pA-pC-pU-pU-pC-pG-pG-pC-pG-pG-pC-pU-pU-pC-pA-pA-pU-pU-pU-pC-pA-pG-pC-pC-pA-pG	Cyclic phosphorylation	-20.3	99.9	1	33.13	785.037	-17	13357.8	13363.6	13363.9	2.29899e+06	Spike
2496-2501	pA-pC-pU-pU-pC-pG	Cyclic phosphorylation	0.04	98	1	4.94	631.07	-3	1896.23	1897.01	1896.23	4.14074e+06	Spike
2496-2501	pA-pC-pU-pU-pC-pG	Cyclic phosphorylation	-0.05	98	1	4.94	473.051	-4	1896.23	1897.13	1896.23	7219479	Spike
2496-2501	pA-pC-pU-pU-pC-pG	Cyclic phosphorylation	-0.76	98	1	4.92	947.606	-2	1896.23	1897.32	1896.23	2.55215e+06	Spike
2496-2521	pA-pC-pU-pU-pC-pG-pG-pC-pG-pG-pC-pU-pU-pC-pA-pA-pU-pU-pU-pC-pA-pG-pC-pC-pA-pG	Cyclic phosphorylation	-0.7	100	1	25.85	753.635	-11	8298.05	8301.49	8298.05	7869348	Spike
2496-2521	pA-pC-pU-pU-pC-pG-pG-pC-pG-pG-pC-pU-pU-pC-pA-pA-pU-pU-pU-pC-pA-pG-pC-pC-pA-pG	Cyclic phosphorylation	-0.7	100	1.1	25.86	828.998	-10	8298.05	8301.26	8298.05	2.15961e+06	Spike
2496-2527	pA-pC-pU-pU-pC-pG-pG-pC-pG-pG-pC-pU-pU-pC-pA-pA-pU-pU-pU-pC-pA-pG-pC-pC-pA-pG-pA-pU-pU-pC-pU-pG	Cyclic phosphorylation	2.65	97	1	28.74	783.707	-13	10195.3	10199.6	10195.3	2.09249e+06	Spike
250-255 | 2909-2914 | 3644-3649	pA-pU-pC-pC-pA-pG	Phosphorylation	-1.08	99.8	1	5.53	644.749	-3	1937.27	1937.95	1937.27	4.41571e+06	Spike
2503-2521	pC-pG-pG-pC-pU-pU-pC-pA-pA-pU-pU-pU-pC-pA-pG-pC-pC-pA-pG	Cyclic phosphorylation,Na+	3.35	100	1.1	18.4	759.211	-8	6078.78	6081.44	6078.76	1.01365e+06	Spike
2503-2521	pC-pG-pG-pC-pU-pU-pC-pA-pA-pU-pU-pU-pC-pA-pG-pC-pC-pA-pG	Cyclic phosphorylation	-0.14	100	1	18.37	756.339	-8	6056.77	6059.4	6056.77	32218442	Spike
2503-2521	pC-pG-pG-pC-pU-pU-pC-pA-pA-pU-pU-pU-pC-pA-pG-pC-pC-pA-pG	Cyclic phosphorylation	-0.14	100	1	18.38	672.19	-9	6056.77	6059.4	6056.77	17295914	Spike
2503-2521	pC-pG-pG-pC-pU-pU-pC-pA-pA-pU-pU-pU-pC-pA-pG-pC-pC-pA-pG	Cyclic phosphorylation	-0.22	100	1.2	18.38	2018.59	-3	6056.77	6059.44	6056.77	15479539	Spike
2503-2521	pC-pG-pG-pC-pU-pU-pC-pA-pA-pU-pU-pU-pC-pA-pG-pC-pC-pA-pG	Cyclic phosphorylation	-0.3	100	1	18.38	864.532	-7	6056.77	6059.36	6056.77	9799847	Spike
2503-2521	pC-pG-pG-pC-pU-pU-pC-pA-pA-pU-pU-pU-pC-pA-pG-pC-pC-pA-pG	Cyclic phosphorylation	-0.95	100	1	18.38	1008.79	-6	6056.77	6059.36	6056.77	3.89269e+06	Spike
2503-2521	pC-pG-pG-pC-pU-pU-pC-pA-pA-pU-pU-pU-pC-pA-pG-pC-pC-pA-pG	Cyclic phosphorylation	-1.11	100	1	18.35	604.87	-10	6056.77	6059.82	6056.77	2.18667e+06	Spike
2503-2521	pC-pG-pG-pC-pU-pU-pC-pA-pA-pU-pU-pU-pC-pA-pG-pC-pC-pA-pG	Cyclic phosphorylation	-1.11	100	1.1	18.37	1210.75	-5	6056.77	6059.39	6056.77	3.59878e+06	Spike
2503-2521	pC-pG-pG-pC-pU-pU-pC-pA-pA-pU-pU-pU-pC-pA-pG-pC-pC-pA-pG	Cyclic phosphorylation,Na+	-1.15	100	1.2	18.4	2025.91	-3	6078.75	6081.4	6078.76	1.88016e+06	Spike
2503-2521	pC-pG-pG-pC-pU-pU-pC-pA-pA-pU-pU-pU-pC-pA-pG-pC-pC-pA-pG	Cyclic phosphorylation	-1.19	100	1	18.37	1513.69	-4	6056.77	6059.37	6056.77	6.48321e+06	Spike
2503-2521	pC-pG-pG-pC-pU-pU-pC-pA-pA-pU-pU-pU-pC-pA-pG-pC-pC-pA-pG	Cyclic phosphorylation,Ca2+	-1.65	99.4	1	18.36	761.082	-8	6094.71	6096.15	6094.72	999581	Spike
2503-2527	pC-pG-pG-pC-pU-pU-pC-pA-pA-pU-pU-pU-pC-pA-pG-pC-pC-pA-pG-pA-pU-pU-pC-pU-pG	Cyclic phosphorylation	-1.36	99.9	1.1	23.67	883.104	-9	7953.98	7957.77	7953.99	1718681	Spike
2503-2527	pC-pG-pG-pC-pU-pU-pC-pA-pA-pU-pU-pU-pC-pA-pG-pC-pC-pA-pG-pA-pU-pU-pC-pU-pG	Cyclic phosphorylation	-2.65	99.9	1	23.74	722.265	-11	7953.97	7957.49	7953.99	4783244	Spike
2503-2527	pC-pG-pG-pC-pU-pU-pC-pA-pA-pU-pU-pU-pC-pA-pG-pC-pC-pA-pG-pA-pU-pU-pC-pU-pG	Cyclic phosphorylation	-2.89	99.9	1	23.72	794.692	-10	7953.97	7957.59	7953.99	6764365	Spike
2506-2517	pC-pU-pU-pC-pA-pA-pU-pU-pU-pC-pA-pG	Cyclic phosphorylation	-0.33	100	1	11.3	628.903	-6	3777.45	3779.05	3777.46	13485373	Spike
2506-2517	pC-pU-pU-pC-pA-pA-pU-pU-pU-pC-pA-pG	Cyclic phosphorylation	-1.17	100	1	11.3	754.885	-5	3777.45	3779.06	3777.46	2.61869e+06	Spike
2506-2517	pC-pU-pU-pC-pA-pA-pU-pU-pU-pC-pA-pG	Cyclic phosphorylation	-1.3	100	1	11.3	943.857	-4	3777.45	3778.87	3777.46	1.19785e+06	Spike
2506-2517	pC-pU-pU-pC-pA-pA-pU-pU-pU-pC-pA-pG	Cyclic phosphorylation	-1.5	100	1	11.31	538.772	-7	3777.45	3779.25	3777.46	1.89944e+06	Spike
252-259	pU-pG-pC-pG-pU-pC-pC-pG	Cyclic phosphorylation	0.51	96.3	1.6	3.58	1280.65	-2	2562.32	2563.72	2562.32	355799	Random Seq
2528-2538	pC-pC-pC-pG-pA-pU-pC-pC-pU-pA-pG	Cyclic phosphorylation	-0.33	95.9	1.1	9.47	580.068	-6	3485.46	3486.86	3485.46	1.28817e+06	Spike
2532-2538	pA-pU-pC-pC-pU-pA-pG	Cyclic phosphorylation	-0.44	94.7	1	5.9	444.05	-5	2225.28	2225.99	2225.29	690075	Spike
2532-2538	pA-pU-pC-pC-pU-pA-pG	Cyclic phosphorylation	-1.1	94.7	1	5.92	740.754	-3	2225.28	2226.19	2225.29	10206118	Spike
2532-2538	pA-pU-pC-pC-pU-pA-pG	Cyclic phosphorylation	-1.54	94.7	1	5.92	555.313	-4	2225.28	2226.19	2225.29	50534192	Spike
2532-2538	pA-pU-pC-pC-pU-pA-pG	Cyclic phosphorylation	-1.65	94.7	1.2	5.92	1111.63	-2	2225.28	2226.18	2225.29	17022550	Spike
2539-2551	pC-pA-pA-pG-pC-pC-pC-pA-pG-pC-pA-pA-pG	Cyclic phosphorylation	0	100	1	13.69	700.095	-6	4205.61	4207.29	4205.61	3.97995e+06	Spike
2539-2551	pC-pA-pA-pG-pC-pC-pC-pA-pG-pC-pA-pA-pG	Cyclic phosphorylation	-0.47	100	1.1	13.69	1050.65	-4	4205.61	4207.34	4205.61	291689	Spike
2539-2551	pC-pA-pA-pG-pC-pC-pC-pA-pG-pC-pA-pA-pG	Cyclic phosphorylation	-0.47	100	1	13.71	1401.53	-3	4205.61	4207.39	4205.61	3047122	Spike
2548-2575	pC-pA-pA-pG-pC-pG-pG-pA-pG-pC-pU-pU-pC-pA-pU-pC-pG-pA-pG-pG-pA-pC-pC-pU-pG-pC-pU-pG	Cyclic phosphorylation	-1.46	100	1	26.49	695.393	-13	9050.19	9054.26	9050.2	4.21781e+06	Spike
2548-2575	pC-pA-pA-pG-pC-pG-pG-pA-pG-pC-pU-pU-pC-pA-pU-pC-pG-pA-pG-pG-pA-pC-pC-pU-pG-pC-pU-pG	Cyclic phosphorylation	-2.44	100	1	26.49	753.427	-12	9050.18	9054.24	9050.2	8.10681e+06	Spike
2548-2575	pC-pA-pA-pG-pC-pG-pG-pA-pG-pC-pU-pU-pC-pA-pU-pC-pG-pA-pG-pG-pA-pC-pC-pU-pG-pC-pU-pG	Cyclic phosphorylation	-3.95	100	1	26.52	822.01	-11	9050.16	9053.98	9050.2	3.12164e+06	Spike
2548-2585	pC-pA-pA-pG-pC-pG-pG-pA-pG-pC-pU-pU-pC-pA-pU-pC-pG-pA-pG-pG-pA-pC-pC-pU-pG-pC-pU-pG-pU-pU-pC-pA-pA-pC-pA-pA-pA-pG	Cyclic phosphorylation	-19.1	99.9	1	32.32	765.721	-16	12262.7	12268.1	12268.3	9225230	Spike
2552-2572	pC-pG-pG-pA-pG-pC-pU-pU-pC-pA-pU-pC-pG-pA-pG-pG-pA-pC-pC-pU-pG	Cyclic phosphorylation	-0.24	100	1	21.24	847.73	-8	6785.89	6788.71	6785.89	1165896	Spike
2552-2572	pC-pG-pG-pA-pG-pC-pU-pU-pC-pA-pU-pC-pG-pA-pG-pG-pA-pC-pC-pU-pG	Cyclic phosphorylation	-0.53	100	1	21.27	753.314	-9	6785.89	6788.84	6785.89	2.97891e+06	Spike
2552-2572	pC-pG-pG-pA-pG-pC-pU-pU-pC-pA-pU-pC-pG-pA-pG-pG-pA-pC-pC-pU-pG	Cyclic phosphorylation	-1.03	100	1.5	21.28	1695.97	-4	6785.88	6788.85	6785.89	973058	Spike
2552-2572	pC-pG-pG-pA-pG-pC-pU-pU-pC-pA-pU-pC-pG-pA-pG-pG-pA-pC-pC-pU-pG	Cyclic phosphorylation	-1.32	100	1	21.25	677.782	-10	6785.88	6788.87	6785.89	1620686	Spike
2552-2575	pC-pG-pG-pA-pG-pC-pU-pU-pC-pA-pU-pC-pG-pA-pG-pG-pA-pC-pC-pU-pG-pC-pU-pG	Cyclic phosphorylation	-2.32	97	1	22.86	773.593	-10	7741.99	7745.59	7742	1.33884e+06	Spike
2557-2572	pC-pU-pU-pC-pA-pU-pC-pG-pA-pG-pG-pA-pC-pC-pU-pG	Cyclic phosphorylation	1.12	100	1	15.91	730.229	-7	5116.66	5118.78	5116.65	4059427	Spike
2557-2572	pC-pU-pU-pC-pA-pU-pC-pG-pA-pG-pG-pA-pC-pC-pU-pG	Cyclic phosphorylation	0.45	100	1.1	15.96	638.826	-8	5116.66	5119.02	5116.65	5.07372e+06	Spike
2557-2572	pC-pU-pU-pC-pA-pU-pC-pG-pA-pG-pG-pA-pC-pC-pU-pG	Cyclic phosphorylation	0.26	100	1.2	15.93	1705.21	-3	5116.66	5118.76	5116.65	4.15389e+06	Spike
2557-2572	pC-pU-pU-pC-pA-pU-pC-pG-pA-pG-pG-pA-pC-pC-pU-pG	Cyclic phosphorylation	0.07	100	1	15.96	567.621	-9	5116.66	5118.89	5116.65	1.5978e+06	Spike
2576-2585	pU-pU-pC-pA-pA-pC-pA-pA-pA-pG	Cyclic phosphorylation	-0.1	100	1	10.2	534.567	-6	3212.44	3213.68	3212.44	11563334	Spike
2576-2585	pU-pU-pC-pA-pA-pC-pA-pA-pA-pG	Cyclic phosphorylation	-0.33	100	1	10.21	802.354	-4	3212.44	3213.84	3212.44	8.07429e+06	Spike
2576-2585	pU-pU-pC-pA-pA-pC-pA-pA-pA-pG	Cyclic phosphorylation	-0.48	100	1.2	10.2	1605.71	-2	3212.44	3213.83	3212.44	18039398	Spike
2576-2585	pU-pU-pC-pA-pA-pC-pA-pA-pA-pG	Cyclic phosphorylation	-0.56	100	1	10.2	1070.14	-3	3212.44	3213.83	3212.44	8639668	Spike
2576-2585	pU-pU-pC-pA-pA-pC-pA-pA-pA-pG	Phosphorylation	-0.63	100	1	10.84	645.284	-5	3230.45	3231.6	3230.45	4997078	Spike
2576-2585	pU-pU-pC-pA-pA-pC-pA-pA-pA-pG	Phosphorylation	-0.63	100	1	10.84	1076.14	-3	3230.45	3231.72	3230.45	929902	Spike
2576-2585	pU-pU-pC-pA-pA-pC-pA-pA-pA-pG	Phosphorylation	-0.63	100	1	10.84	1614.72	-2	3230.45	3231.93	3230.45	2.59115e+06	Spike
2576-2585	pU-pU-pC-pA-pA-pC-pA-pA-pA-pG	Phosphorylation	-0.86	100	1	10.82	806.856	-4	3230.45	3231.74	3230.45	1.91145e+06	Spike
2576-2585	pU-pU-pC-pA-pA-pC-pA-pA-pA-pG	Cyclic phosphorylation	-1.24	100	1	10.2	641.681	-5	3212.44	3213.83	3212.44	45902596	Spike
2595-2642	pC-pC-pG-pA-pC-pG-pC-pC-pG-pG-pC-pU-pU-pC-pA-pU-pC-pA-pA-pG-pC-pA-pG-pU-pA-pU-pG-pG-pC-pG-pA-pU-pU-pG-pU-pC-pU-pG-pG-pG-pC-pG-pA-pC-pA-pU-pU-pG	Cyclic phosphorylation	1.19	91.7	1	34.69	813.468	-19	15469	15475.5	15469	8570431	Spike
2595-2642	pC-pC-pG-pA-pC-pG-pC-pC-pG-pG-pC-pU-pU-pC-pA-pU-pC-pA-pA-pG-pC-pA-pG-pU-pA-pU-pG-pG-pC-pG-pA-pU-pU-pG-pU-pC-pU-pG-pG-pG-pC-pG-pA-pC-pA-pU-pU-pG	Cyclic phosphorylation	0.62	91.7	1	34.71	772.744	-20	15469	15476	15469	4.6643e+06	Spike
2601-2617	pC-pC-pG-pG-pC-pU-pU-pC-pA-pU-pC-pA-pA-pG-pC-pA-pG	Cyclic phosphorylation	0.06	100	1.1	16.86	604.185	-9	5444.72	5446.68	5444.72	977604	Spike
2601-2617	pC-pC-pG-pG-pC-pU-pU-pC-pA-pU-pC-pA-pA-pG-pC-pA-pG	Cyclic phosphorylation	-0.03	100	1	16.86	777.097	-7	5444.72	5447.01	5444.72	3413658	Spike
2601-2617	pC-pC-pG-pG-pC-pU-pU-pC-pA-pU-pC-pA-pA-pG-pC-pA-pG	Cyclic phosphorylation	-0.14	100	1.4	16.84	1814.57	-3	5444.72	5446.98	5444.72	4972504	Spike
2601-2617	pC-pC-pG-pG-pC-pU-pU-pC-pA-pU-pC-pA-pA-pG-pC-pA-pG	Cyclic phosphorylation	-0.14	100	1	16.86	679.834	-8	5444.72	5446.94	5444.72	7.03957e+06	Spike
2601-2617	pC-pC-pG-pG-pC-pU-pU-pC-pA-pU-pC-pA-pA-pG-pC-pA-pG	Cyclic phosphorylation	-0.32	100	1.2	16.86	1088.34	-5	5444.72	5447.08	5444.72	819369	Spike
2601-2617	pC-pC-pG-pG-pC-pU-pU-pC-pA-pU-pC-pA-pA-pG-pC-pA-pG	Cyclic phosphorylation	-0.41	100	1	16.84	1360.67	-4	5444.72	5447.03	5444.72	1.1288e+06	Spike
2601-2617	pC-pC-pG-pG-pC-pU-pU-pC-pA-pU-pC-pA-pA-pG-pC-pA-pG	Cyclic phosphorylation	-0.41	100	1.1	16.86	906.781	-6	5444.72	5446.99	5444.72	1136695	Spike
2601-2621	pC-pC-pG-pG-pC-pU-pU-pC-pA-pU-pC-pA-pA-pG-pC-pA-pG-pU-pA-pU-pG	Cyclic phosphorylation	1.24	93.4	1	21.74	747.201	-9	6730.88	6733.47	6730.87	2295627	Spike
2604-2617	pG-pC-pU-pU-pC-pA-pU-pC-pA-pA-pG-pC-pA-pG	Cyclic phosphorylation	0.82	100	1	14.79	640.507	-7	4489.6	4491.56	4489.59	7464488	Spike
2604-2617	pG-pC-pU-pU-pC-pA-pU-pC-pA-pA-pG-pC-pA-pG	Cyclic phosphorylation	0.71	100	1.4	14.79	560.318	-8	4489.6	4491.35	4489.59	563784	Spike
2604-2617	pG-pC-pU-pU-pC-pA-pU-pC-pA-pA-pG-pC-pA-pG	Cyclic phosphorylation	0.49	100	1.1	14.77	897.112	-5	4489.6	4491.37	4489.59	1.29876e+06	Spike
2604-2617	pG-pC-pU-pU-pC-pA-pU-pC-pA-pA-pG-pC-pA-pG	Cyclic phosphorylation	0.49	100	1	14.77	747.425	-6	4489.6	4491.53	4489.59	6075631	Spike
2604-2617	pG-pC-pU-pU-pC-pA-pU-pC-pA-pA-pG-pC-pA-pG	Cyclic phosphorylation	0.49	100	1	14.77	1121.89	-4	4489.6	4491.41	4489.59	1.05081e+06	Spike
2604-2617	pG-pC-pU-pU-pC-pA-pU-pC-pA-pA-pG-pC-pA-pG	Cyclic phosphorylation	0.16	100	2	14.76	2244.29	-2	4489.59	4491.52	4489.59	581207	Spike
2604-2617	pG-pC-pU-pU-pC-pA-pU-pC-pA-pA-pG-pC-pA-pG	Cyclic phosphorylation	-0.04	100	1	14.77	1496.19	-3	4489.59	4491.55	4489.59	7.02276e+06	Spike
2618-2632	pU-pA-pU-pG-pG-pC-pG-pA-pU-pU-pG-pU-pC-pU-pG	Cyclic phosphorylation	0.92	98.8	1	15.01	602.941	-8	4829.58	4831.58	4829.58	553910	Spike
2629-2650	pU-pC-pU-pG-pG-pG-pC-pG-pA-pC-pA-pU-pU-pG-pC-pC-pG-pC-pC-pA-pG-pG	Cyclic phosphorylation	3.78	90.1	1.3	21.23	709.886	-10	7106.95	7110.06	7106.93	618460	Spike
263-274	pC-pA-pC-pU-pC-pU-pA-pC-pC-pC-pA-pG	Phosphorylation	-0.16	100	1	11.49	631.245	-6	3792.51	3794.06	3792.51	430124	Spike
263-274	pC-pA-pC-pU-pC-pU-pA-pC-pC-pC-pA-pG	Phosphorylation	-0.36	100	1	11.52	757.696	-5	3792.51	3794.12	3792.51	1.07508e+06	Spike
263-280	pC-pA-pC-pU-pC-pU-pA-pC-pC-pC-pA-pG-pG-pA-pC-pC-pU-pG	Cyclic phosphorylation	-0.56	99.1	1.1	17.5	814.958	-7	5709.76	5712.18	5709.76	1.93549e+06	Spike
263-280	pC-pA-pC-pU-pC-pU-pA-pC-pC-pC-pA-pG-pG-pA-pC-pC-pU-pG	Cyclic phosphorylation	-2.36	99.1	1	17.48	713.088	-8	5709.75	5712.14	5709.76	4.15202e+06	Spike
263-286	pC-pA-pC-pU-pC-pU-pA-pC-pC-pC-pA-pG-pG-pA-pC-pC-pU-pG-pU-pU-pC-pC-pU-pG	Cyclic phosphorylation	1.49	100	1.3	22.59	631.158	-12	7582.98	7586.64	7582.96	532932	Spike
263-286	pC-pA-pC-pU-pC-pU-pA-pC-pC-pC-pA-pG-pG-pA-pC-pC-pU-pG-pU-pU-pC-pC-pU-pG	Cyclic phosphorylation	1.1	100	1	22.59	688.627	-11	7582.97	7585.83	7582.96	3.98533e+06	Spike
263-286	pC-pA-pC-pU-pC-pU-pA-pC-pC-pC-pA-pG-pG-pA-pC-pC-pU-pG-pU-pU-pC-pC-pU-pG	Cyclic phosphorylation	1.04	100	1	22.57	841.878	-9	7582.97	7586.32	7582.96	4.24824e+06	Spike
263-286	pC-pA-pC-pU-pC-pU-pA-pC-pC-pC-pA-pG-pG-pA-pC-pC-pU-pG-pU-pU-pC-pC-pU-pG	Cyclic phosphorylation	0.2	100	1	22.57	757.59	-10	7582.97	7586.34	7582.96	8713632	Spike
263-286	pC-pA-pC-pU-pC-pU-pA-pC-pC-pC-pA-pG-pG-pA-pC-pC-pU-pG-pU-pU-pC-pC-pU-pG	Cyclic phosphorylation	0.01	100	1.7	22.59	1895.23	-4	7582.96	7586.24	7582.96	3177671	Spike
263-286	pC-pA-pC-pU-pC-pU-pA-pC-pC-pC-pA-pG-pG-pA-pC-pC-pU-pG-pU-pU-pC-pC-pU-pG	Cyclic phosphorylation	-0.28	100	1.3	22.59	947.364	-8	7582.96	7586.09	7582.96	1105421	Spike
263-297	pC-pA-pC-pU-pC-pU-pA-pC-pC-pC-pA-pG-pG-pA-pC-pC-pU-pG-pU-pU-pC-pC-pU-pG-pC-pC-pU-pU-pU-pC-pU-pU-pC-pA-pG	Cyclic phosphorylation	-7.78	100	1.5	27.87	687.203	-16	11007.4	11012.4	11012.4	2.71288e+06	Spike
263-297	pC-pA-pC-pU-pC-pU-pA-pC-pC-pC-pA-pG-pG-pA-pC-pC-pU-pG-pU-pU-pC-pC-pU-pG-pC-pC-pU-pU-pU-pC-pU-pU-pC-pA-pG	Cyclic phosphorylation	-9.91	100	1.2	27.91	1375.54	-8	11007.3	11012.3	11012.4	3.09736e+06	Spike
263-297	pC-pA-pC-pU-pC-pU-pA-pC-pC-pC-pA-pG-pG-pA-pC-pC-pU-pG-pU-pU-pC-pC-pU-pG-pC-pC-pU-pU-pU-pC-pU-pU-pC-pA-pG	Cyclic phosphorylation	-18.51	100	1	27.91	785.518	-14	11007.4	11012.2	11012.4	58438620	Spike
2633-2649	pG-pG-pC-pG-pA-pC-pA-pU-pU-pG-pC-pC-pG-pC-pC-pA-pG	Cyclic phosphorylation	-0.22	100	1.5	15.77	1832.91	-3	5499.74	5501.99	5499.74	3834592	Spike
2633-2649	pG-pG-pC-pG-pA-pC-pA-pU-pU-pG-pC-pC-pG-pC-pC-pA-pG	Cyclic phosphorylation	-1.02	100	1.1	15.72	915.95	-6	5499.73	5502.06	5499.74	1.4812e+06	Spike
2633-2649	pG-pG-pC-pG-pA-pC-pA-pU-pU-pG-pC-pC-pG-pC-pC-pA-pG	Cyclic phosphorylation	-1.11	100	1	15.75	686.836	-8	5499.73	5502.17	5499.74	3.32905e+06	Spike
2633-2649	pG-pG-pC-pG-pA-pC-pA-pU-pU-pG-pC-pC-pG-pC-pC-pA-pG	Cyclic phosphorylation	-1.56	100	1	15.67	785.242	-7	5499.73	5502.22	5499.74	5.52776e+06	Spike
2634-2649	pG-pC-pG-pA-pC-pA-pU-pU-pG-pC-pC-pG-pC-pC-pA-pG	Cyclic phosphorylation	0.01	100	1	15.44	643.58	-8	5154.69	5156.94	5154.69	5338398	Spike
2634-2649	pG-pC-pG-pA-pC-pA-pU-pU-pG-pC-pC-pG-pC-pC-pA-pG	Cyclic phosphorylation	0.01	100	1.1	15.45	858.275	-6	5154.69	5156.84	5154.69	1.52461e+06	Spike
2634-2649	pG-pC-pG-pA-pC-pA-pU-pU-pG-pC-pC-pG-pC-pC-pA-pG	Cyclic phosphorylation	-0.18	100	1.2	15.43	1717.89	-3	5154.69	5156.85	5154.69	4.62559e+06	Spike
2634-2649	pG-pC-pG-pA-pC-pA-pU-pU-pG-pC-pC-pG-pC-pC-pA-pG	Cyclic phosphorylation	-0.27	100	1	15.44	735.521	-7	5154.69	5156.87	5154.69	4983286	Spike
2634-2649	pG-pC-pG-pA-pC-pA-pU-pU-pG-pC-pC-pG-pC-pC-pA-pG	Cyclic phosphorylation	-0.65	100	1.1	15.43	1030.33	-5	5154.69	5156.87	5154.69	914931	Spike
2634-2649	pG-pC-pG-pA-pC-pA-pU-pU-pG-pC-pC-pG-pC-pC-pA-pG	Cyclic phosphorylation	-0.93	100	1.1	15.45	1288.17	-4	5154.69	5156.79	5154.69	1.1377e+06	Spike
2662-2671	pC-pG-pC-pC-pC-pA-pG-pA-pA-pG	Cyclic phosphorylation	-0.12	98.7	1.1	8.93	1080.15	-3	3242.46	3243.77	3242.47	567622	Spike
2662-2671	pC-pG-pC-pC-pC-pA-pG-pA-pA-pG	Cyclic phosphorylation	-0.27	98.7	1	8.9	809.609	-4	3242.46	3243.67	3242.47	923367	Spike
2662-2671	pC-pG-pC-pC-pC-pA-pG-pA-pA-pG	Cyclic phosphorylation	-0.8	98.7	1	8.91	647.686	-5	3242.46	3243.94	3242.47	2.77188e+06	Spike
2662-2671	pC-pG-pC-pC-pC-pA-pG-pA-pA-pG	Cyclic phosphorylation	-0.88	98.7	1.1	8.91	1620.72	-2	3242.46	3243.82	3242.47	776613	Spike
2714-2735	pA-pU-pG-pA-pU-pC-pG-pC-pC-pC-pA-pG-pU-pA-pC-pA-pC-pA-pU-pC-pU-pG	Cyclic phosphorylation	0.71	99.5	1.1	23.15	779.206	-9	7019.93	7022.83	7019.92	786342	Spike
2714-2735	pA-pU-pG-pA-pU-pC-pG-pC-pC-pC-pA-pG-pU-pA-pC-pA-pC-pA-pU-pC-pU-pG	Cyclic phosphorylation	-0.2	99.5	1.2	23.16	637.441	-11	7019.92	7022.89	7019.92	1047536	Spike
2717-2725	pA-pU-pC-pG-pC-pC-pC-pA-pG	Cyclic phosphorylation	-1.01	97.6	1	8.03	717.841	-4	2874.39	2875.43	2874.39	679657	Spike
2717-2725	pA-pU-pC-pG-pC-pC-pC-pA-pG	Cyclic phosphorylation	-1.52	97.6	1	7.98	574.07	-5	2874.39	2875.78	2874.39	2107311	Spike
2717-2725	pA-pU-pC-pG-pC-pC-pC-pA-pG	Cyclic phosphorylation	-1.78	97.6	1.3	8.03	1436.69	-2	2874.39	2875.36	2874.39	774746	Spike
2717-2735	pA-pU-pC-pG-pC-pC-pC-pA-pG-pU-pA-pC-pA-pC-pA-pU-pC-pU-pG	Cyclic phosphorylation	0.53	100	1	21.07	670.304	-9	6039.8	6042.35	6039.8	9699046	Spike
2717-2735	pA-pU-pC-pG-pC-pC-pC-pA-pG-pU-pA-pC-pA-pC-pA-pU-pC-pU-pG	Cyclic phosphorylation	0.21	100	1.2	21.06	862.107	-7	6039.8	6042.36	6039.8	1.24603e+06	Spike
2717-2735	pA-pU-pC-pG-pC-pC-pC-pA-pG-pU-pA-pC-pA-pC-pA-pU-pC-pU-pG	Cyclic phosphorylation	-0.79	100	1.4	21.05	2012.92	-3	6039.79	6042.41	6039.79	4.01005e+06	Spike
2717-2735	pA-pU-pC-pG-pC-pC-pC-pA-pG-pU-pA-pC-pA-pC-pA-pU-pC-pU-pG	Cyclic phosphorylation	-1.03	100	1.1	21.07	754.217	-8	6039.79	6042.31	6039.79	4461402	Spike
2717-2735	pA-pU-pC-pG-pC-pC-pC-pA-pG-pU-pA-pC-pA-pC-pA-pU-pC-pU-pG	Cyclic phosphorylation	-1.6	100	1.1	21.07	1509.69	-4	6039.79	6042.47	6039.79	1586147	Spike
2717-2735	pA-pU-pC-pG-pC-pC-pC-pA-pG-pU-pA-pC-pA-pC-pA-pU-pC-pU-pG	Cyclic phosphorylation	-1.76	100	1.1	21.05	603.072	-10	6039.78	6042.4	6039.79	1.88109e+06	Spike
2717-2735	pA-pU-pC-pG-pC-pC-pC-pA-pG-pU-pA-pC-pA-pC-pA-pU-pC-pU-pG	Cyclic phosphorylation	-2.89	100	1.4	21.08	1207.35	-5	6039.78	6042.35	6039.79	787911	Spike
2717-2740	pA-pU-pC-pG-pC-pC-pC-pA-pG-pU-pA-pC-pA-pC-pA-pU-pC-pU-pG-pC-pC-pC-pU-pG	Cyclic phosphorylation	0.24	99.5	1	23.57	690.628	-11	7605.99	7609.55	7605.99	2.02522e+06	Spike
2721-2735	pC-pC-pC-pA-pG-pU-pA-pC-pA-pC-pA-pU-pC-pU-pG	Cyclic phosphorylation	0.27	100	1.1	15.42	593.572	-8	4754.63	4756.55	4754.63	1.05899e+06	Spike
2721-2735	pC-pC-pC-pA-pG-pU-pA-pC-pA-pC-pA-pU-pC-pU-pG	Cyclic phosphorylation	-0.03	100	1.1	15.43	678.512	-7	4754.63	4756.99	4754.63	2.46763e+06	Spike
2721-2735	pC-pC-pC-pA-pG-pU-pA-pC-pA-pC-pA-pU-pC-pU-pG	Cyclic phosphorylation	-0.44	100	1.1	15.43	1584.54	-3	4754.63	4756.72	4754.63	2.33131e+06	Spike
2721-2735	pC-pC-pC-pA-pG-pU-pA-pC-pA-pC-pA-pU-pC-pU-pG	Cyclic phosphorylation	-1.57	100	1.1	15.43	791.765	-6	4754.62	4756.84	4754.63	804777	Spike
2741-2760	pC-pU-pG-pG-pC-pC-pG-pG-pC-pA-pC-pA-pA-pU-pC-pA-pC-pA-pA-pG	Cyclic phosphorylation	0.18	100	1	21.54	805.229	-8	6446.89	6449.82	6446.89	2.70577e+06	Spike
2741-2760	pC-pU-pG-pG-pC-pC-pG-pG-pC-pA-pC-pA-pA-pU-pC-pA-pC-pA-pA-pG	Cyclic phosphorylation	-0.26	100	1	21.51	715.537	-9	6446.89	6449.67	6446.89	6171630	Spike
2741-2760	pC-pU-pG-pG-pC-pC-pG-pG-pC-pA-pC-pA-pA-pU-pC-pA-pC-pA-pA-pG	Cyclic phosphorylation	-0.33	100	1.2	21.49	643.982	-10	6446.89	6449.21	6446.89	987345	Spike
2741-2760	pC-pU-pG-pG-pC-pC-pG-pG-pC-pA-pC-pA-pA-pU-pC-pA-pC-pA-pA-pG	Cyclic phosphorylation	-1.62	100	1.4	21.49	920.263	-7	6446.88	6449.7	6446.89	767857	Spike
2741-2760	pC-pU-pG-pG-pC-pC-pG-pG-pC-pA-pC-pA-pA-pU-pC-pA-pC-pA-pA-pG	Cyclic phosphorylation	-1.62	100	1.8	21.51	1611.21	-4	6446.88	6449.59	6446.89	1.38331e+06	Spike
2741-2774	pC-pU-pG-pG-pC-pC-pG-pG-pC-pA-pC-pA-pA-pU-pC-pA-pC-pA-pA-pG-pC-pG-pG-pC-pU-pG-pG-pA-pC-pA-pU-pU-pU-pG	Cyclic phosphorylation	1.93	100	1	30.23	730.625	-15	10969.4	10974.6	10974.6	4.28624e+06	Spike
2744-2760	pG-pC-pC-pG-pG-pC-pA-pC-pA-pA-pU-pC-pA-pC-pA-pA-pG	Cyclic phosphorylation	-1.06	95.8	1.3	18.41	783.675	-7	5490.77	5492.56	5490.78	1.33662e+06	Spike
2749-2760	pC-pA-pC-pA-pA-pU-pC-pA-pC-pA-pA-pG	Cyclic phosphorylation	-0.45	100	1.5	13.48	1922.27	-2	3845.55	3847.14	3845.55	3.88685e+06	Spike
2749-2760	pC-pA-pC-pA-pA-pU-pC-pA-pC-pA-pA-pG	Cyclic phosphorylation	-0.45	100	1	13.5	640.085	-6	3845.55	3847.16	3845.55	15378065	Spike
2749-2760	pC-pA-pC-pA-pA-pU-pC-pA-pC-pA-pA-pG	Cyclic phosphorylation	-0.64	100	1	13.49	768.303	-5	3845.55	3847.16	3845.55	4183576	Spike
2749-2760	pC-pA-pC-pA-pA-pU-pC-pA-pC-pA-pA-pG	Cyclic phosphorylation	-0.77	100	1	13.52	960.631	-4	3845.55	3847	3845.55	1.74815e+06	Spike
2749-2760	pC-pA-pC-pA-pA-pU-pC-pA-pC-pA-pA-pG	Cyclic phosphorylation	-0.96	100	1	13.48	1281.18	-3	3845.55	3847.15	3845.55	6.54395e+06	Spike
2761-2774	pC-pG-pG-pC-pU-pG-pG-pA-pC-pA-pU-pU-pU-pG	Cyclic phosphorylation	-0.19	100	1	13.23	645.217	-7	4522.57	4524.37	4522.57	8.19755e+06	Spike
2761-2774	pC-pG-pG-pC-pU-pG-pG-pA-pC-pA-pU-pU-pU-pG	Cyclic phosphorylation	-0.84	100	1	13.26	1507.18	-3	4522.56	4524.46	4522.57	7.69167e+06	Spike
2761-2791	pC-pG-pG-pC-pU-pG-pG-pA-pC-pA-pU-pU-pU-pG-pG-pA-pG-pC-pU-pG-pG-pC-pG-pC-pC-pG-pC-pU-pC-pU-pG	Cyclic phosphorylation	-15.57	100	1	26.42	769.86	-13	10015.3	10019.7	10019.9	1.84818e+06	Spike
2768-2783	pA-pC-pA-pU-pU-pU-pG-pG-pA-pG-pC-pU-pG-pG-pC-pG	Cyclic phosphorylation	0.71	99.6	1.1	16.67	1731.88	-3	5196.67	5199.06	5196.67	852548	Spike
2768-2783	pA-pC-pA-pU-pU-pU-pG-pG-pA-pG-pC-pU-pG-pG-pC-pG	Cyclic phosphorylation	0.14	99.6	1.1	16.69	741.66	-7	5196.67	5198.79	5196.67	706630	Spike
2768-2783	pA-pC-pA-pU-pU-pU-pG-pG-pA-pG-pC-pU-pG-pG-pC-pG	Cyclic phosphorylation	0.05	99.6	1	16.7	648.952	-8	5196.67	5198.83	5196.67	873612	Spike
2768-2791	pA-pC-pA-pU-pU-pU-pG-pG-pA-pG-pC-pU-pG-pG-pC-pG-pC-pC-pG-pC-pU-pC-pU-pG	Cyclic phosphorylation	1.16	98.1	1	22.74	771.091	-10	7718.99	7721.51	7718.98	1.06068e+06	Spike
2776-2791	pA-pG-pC-pU-pG-pG-pC-pG-pC-pC-pG-pC-pU-pC-pU-pG	Cyclic phosphorylation	0.16	99.9	1	15.15	734.659	-7	5147.66	5149.61	5147.66	1.26089e+06	Spike
2776-2791	pA-pG-pC-pU-pG-pG-pC-pG-pC-pC-pG-pC-pU-pC-pU-pG	Cyclic phosphorylation	-0.78	99.9	1.1	15.13	1715.88	-3	5147.66	5149.74	5147.66	1.15785e+06	Spike
2778-2791	pC-pU-pG-pG-pC-pG-pC-pC-pG-pC-pU-pC-pU-pG	Cyclic phosphorylation	0.82	100	1.8	10.93	558.313	-8	4473.56	4475.19	4473.56	249578	Spike
2778-2791	pC-pU-pG-pG-pC-pG-pC-pC-pG-pC-pU-pC-pU-pG	Cyclic phosphorylation	0.49	100	1	10.86	638.216	-7	4473.56	4475.24	4473.56	1227884	Spike
2778-2791	pC-pU-pG-pG-pC-pG-pC-pC-pG-pC-pU-pC-pU-pG	Cyclic phosphorylation	-0.71	100	1.1	10.91	1490.85	-3	4473.56	4475.62	4473.56	588681	Spike
2778-2804	pC-pU-pG-pG-pC-pG-pC-pC-pG-pC-pU-pC-pU-pG-pC-pA-pG-pA-pU-pC-pC-pC-pC-pU-pU-pU-pG	Cyclic phosphorylation	-0.11	100	1	22.72	713.583	-12	8571.07	8574.8	8571.07	3009579	Spike
2782-2794	pC-pG-pC-pC-pG-pC-pU-pC-pU-pG-pC-pA-pG	Cyclic phosphorylation	0.34	98.7	1	10.55	691.084	-6	4151.54	4153.28	4151.54	596342	Spike
2782-2794	pC-pG-pC-pC-pG-pC-pU-pC-pU-pG-pC-pA-pG	Cyclic phosphorylation	0.22	98.7	1.6	10.54	829.501	-5	4151.54	4153.41	4151.54	458962	Spike
2782-2794	pC-pG-pC-pC-pG-pC-pU-pC-pU-pG-pC-pA-pG	Cyclic phosphorylation	-0.25	98.7	1.2	10.54	1383.17	-3	4151.54	4153.26	4151.54	1.1088e+06	Spike
2784-2794	pC-pC-pG-pC-pU-pC-pU-pG-pC-pA-pG	Cyclic phosphorylation	-0.06	97.7	1	8.71	699.484	-5	3501.45	3502.76	3501.45	1.10996e+06	Spike
2784-2794	pC-pC-pG-pC-pU-pC-pU-pG-pC-pA-pG	Cyclic phosphorylation	-0.34	97.7	1	8.69	582.902	-6	3501.45	3502.99	3501.45	1.2569e+06	Spike
2784-2804	pC-pC-pG-pC-pU-pC-pU-pG-pC-pA-pG-pA-pU-pC-pC-pC-pC-pU-pU-pU-pG	Cyclic phosphorylation	0.62	100	1	18.04	734.862	-9	6619.82	6623.19	6619.82	2.83405e+06	Spike
2787-2804	pC-pU-pC-pU-pG-pC-pA-pG-pA-pU-pC-pC-pC-pC-pU-pU-pU-pG	Cyclic phosphorylation	0.4	100	1.2	16.3	808.52	-7	5664.69	5667.12	5664.69	924575	Spike
2787-2804	pC-pU-pC-pU-pG-pC-pA-pG-pA-pU-pC-pC-pC-pC-pU-pU-pU-pG	Cyclic phosphorylation	0.31	100	1.1	16.3	565.662	-10	5664.69	5666.8	5664.69	572738	Spike
2787-2804	pC-pU-pC-pU-pG-pC-pA-pG-pA-pU-pC-pC-pC-pC-pU-pU-pU-pG	Cyclic phosphorylation	0.31	100	1.1	16.3	628.625	-9	5664.69	5667.16	5664.69	3.8092e+06	Spike
2787-2804	pC-pU-pC-pU-pG-pC-pA-pG-pA-pU-pC-pC-pC-pC-pU-pU-pU-pG	Cyclic phosphorylation	-0.66	100	1.4	16.3	1887.89	-3	5664.68	5667.02	5664.69	2.61615e+06	Spike
2787-2804	pC-pU-pC-pU-pG-pC-pA-pG-pA-pU-pC-pC-pC-pC-pU-pU-pU-pG	Cyclic phosphorylation	-1.17	100	1.3	16.3	1415.66	-4	5664.68	5667.07	5664.69	679654	Spike
2795-2804	pA-pU-pC-pC-pC-pC-pU-pU-pU-pG	Phosphorylation	0.34	100	1	9.3	783.087	-4	3136.38	3137.51	3136.38	704363	Spike
2795-2804	pA-pU-pC-pC-pC-pC-pU-pU-pU-pG	Phosphorylation	0.34	100	1	9.32	626.469	-5	3136.38	3137.76	3136.38	3.38311e+06	Spike
2795-2804	pA-pU-pC-pC-pC-pC-pU-pU-pU-pG	Cyclic phosphorylation	-0.03	99.1	1	8.49	778.584	-4	3118.37	3119.37	3118.37	748039	Spike
2795-2804	pA-pU-pC-pC-pC-pC-pU-pU-pU-pG	Cyclic phosphorylation	-0.11	100	1	8.57	778.835	-4	3118.37	3119.56	3118.37	5.42702e+06	Spike
2795-2804	pA-pU-pC-pC-pC-pC-pU-pU-pU-pG	Phosphorylation	-0.18	100	1.1	9.37	1044.79	-3	3136.38	3137.67	3136.38	492190	Spike
2795-2804	pA-pU-pC-pC-pC-pC-pU-pU-pU-pG	Phosphorylation	-0.34	100	1	9.33	1567.68	-2	3136.38	3137.8	3136.38	978841	Spike
2795-2804	pA-pU-pC-pC-pC-pC-pU-pU-pU-pG	Cyclic phosphorylation	-0.58	100	1	8.57	518.887	-6	3118.36	3119.55	3118.37	21587944	Spike
2795-2804	pA-pU-pC-pC-pC-pC-pU-pU-pU-pG	Cyclic phosphorylation	-0.58	100	1	8.57	1038.78	-3	3118.36	3119.54	3118.37	7942318	Spike
2795-2804	pA-pU-pC-pC-pC-pC-pU-pU-pU-pG	Cyclic phosphorylation	-0.65	100	1.4	8.57	1558.68	-2	3118.36	3119.56	3118.37	12790593	Spike
2795-2804	pA-pU-pC-pC-pC-pC-pU-pU-pU-pG	Cyclic phosphorylation	-0.73	100	1	8.57	622.866	-5	3118.36	3119.54	3118.37	32483598	Spike
2795-2812	pA-pU-pC-pC-pC-pC-pU-pU-pU-pG-pC-pU-pA-pU-pG-pC-pA-pG	Cyclic phosphorylation	0.76	100	1	17.74	710.331	-8	5688.7	5691.11	5688.7	2155669	Spike
2795-2812	pA-pU-pC-pC-pC-pC-pU-pU-pU-pG-pC-pU-pA-pU-pG-pC-pA-pG	Cyclic phosphorylation	-0.72	100	1.1	17.74	631.293	-9	5688.7	5691.08	5688.7	1588924	Spike
2795-2812	pA-pU-pC-pC-pC-pC-pU-pU-pU-pG-pC-pU-pA-pU-pG-pC-pA-pG	Cyclic phosphorylation	-1.4	100	1.8	17.76	1895.89	-3	5688.69	5690.87	5688.7	1.23926e+06	Spike
2805-2823	pC-pU-pA-pU-pG-pC-pA-pG-pA-pU-pG-pG-pC-pC-pU-pA-pC-pC-pG	Cyclic phosphorylation	2.28	99.7	1.2	18.55	608.774	-10	6095.81	6098.46	6095.8	624184	Spike
2805-2823	pC-pU-pA-pU-pG-pC-pA-pG-pA-pU-pG-pG-pC-pC-pU-pA-pC-pC-pG	Cyclic phosphorylation	0.11	99.7	1	18.55	676.526	-9	6095.8	6098.42	6095.8	2.28764e+06	Spike
2810-2824	pC-pA-pG-pA-pU-pG-pG-pC-pC-pU-pA-pC-pC-pG-pG	Cyclic phosphorylation	1.32	100	1	14.94	692.087	-7	4849.66	4851.79	4849.65	845273	Spike
2810-2824	pC-pA-pG-pA-pU-pG-pG-pC-pC-pU-pA-pC-pC-pG-pG	Cyclic phosphorylation	0.82	100	1.2	14.93	605.325	-8	4849.66	4851.76	4849.65	424295	Spike
2810-2824	pC-pA-pG-pA-pU-pG-pG-pC-pC-pU-pA-pC-pC-pG-pG	Cyclic phosphorylation	-0.28	100	1.2	14.91	1615.88	-3	4849.65	4851.47	4849.65	805132	Spike
2810-2831	pC-pA-pG-pA-pU-pG-pG-pC-pC-pU-pA-pC-pC-pG-pG-pU-pU-pC-pA-pA-pC-pG	Cyclic phosphorylation	-0.26	98.5	1.2	22.12	706.788	-10	7074.94	7076.96	7074.94	977217	Spike
281-297	pU-pU-pC-pC-pU-pG-pC-pC-pU-pU-pU-pC-pU-pU-pC-pA-pG	Cyclic phosphorylation	1.08	100	1.1	15.11	587.838	-9	5297.6	5299.71	5297.6	940603	Spike
281-297	pU-pU-pC-pC-pU-pG-pC-pC-pU-pU-pU-pC-pU-pU-pC-pA-pG	Cyclic phosphorylation	0.62	100	1.2	15.11	756.08	-7	5297.6	5299.65	5297.6	718075	Spike
281-297	pU-pU-pC-pC-pU-pG-pC-pC-pU-pU-pU-pC-pU-pU-pC-pA-pG	Cyclic phosphorylation	0.25	100	1.5	15.11	1765.53	-3	5297.6	5299.88	5297.6	1.52517e+06	Spike
281-297	pU-pU-pC-pC-pU-pG-pC-pC-pU-pU-pU-pC-pU-pU-pC-pA-pG	Cyclic phosphorylation	-0.53	100	1	15.13	661.443	-8	5297.59	5299.73	5297.6	3.00022e+06	Spike
2813-2831	pA-pU-pG-pG-pC-pC-pU-pA-pC-pC-pG-pG-pU-pU-pC-pA-pA-pC-pG	Cyclic phosphorylation	1.4	99.6	1.1	19.55	676.526	-9	6095.8	6098.15	6095.8	6741309	Spike
2813-2831	pA-pU-pG-pG-pC-pC-pU-pA-pC-pC-pG-pG-pU-pU-pC-pA-pA-pC-pG	Cyclic phosphorylation	1	99.6	1.9	19.51	2031.59	-3	6095.8	6098.78	6095.8	3.26265e+06	Spike
2813-2831	pA-pU-pG-pG-pC-pC-pU-pA-pC-pC-pG-pG-pU-pU-pC-pA-pA-pC-pG	Cyclic phosphorylation	-0.22	99.6	1.4	19.57	1523.44	-4	6095.79	6098.49	6095.8	1.30644e+06	Spike
2817-2837	pC-pC-pU-pA-pC-pC-pG-pG-pU-pU-pC-pA-pA-pC-pG-pG-pC-pA-pU-pC-pG	Cyclic phosphorylation	0.31	100	1.3	21.2	1675.96	-4	6705.88	6708.78	6705.88	2.61967e+06	Spike
2817-2837	pC-pC-pU-pA-pC-pC-pG-pG-pU-pU-pC-pA-pA-pC-pG-pG-pC-pA-pU-pC-pG	Cyclic phosphorylation	0.31	100	1	21.22	744.313	-9	6705.88	6708.9	6705.88	5.6276e+06	Spike
2817-2837	pC-pC-pU-pA-pC-pC-pG-pG-pU-pU-pC-pA-pA-pC-pG-pG-pC-pA-pU-pC-pG	Cyclic phosphorylation	0.02	100	1	21.18	669.881	-10	6705.88	6708.92	6705.88	7.32003e+06	Spike
2817-2837	pC-pC-pU-pA-pC-pC-pG-pG-pU-pU-pC-pA-pA-pC-pG-pG-pC-pA-pU-pC-pG	Cyclic phosphorylation	-0.85	100	1.9	21.19	2234.95	-3	6705.87	6708.76	6705.88	2.48122e+06	Spike
2817-2837	pC-pC-pU-pA-pC-pC-pG-pG-pU-pU-pC-pA-pA-pC-pG-pG-pC-pA-pU-pC-pG	Cyclic phosphorylation	-1.07	100	1.5	21.2	1116.97	-6	6705.87	6708.93	6705.88	761431	Spike
2817-2837	pC-pC-pU-pA-pC-pC-pG-pG-pU-pU-pC-pA-pA-pC-pG-pG-pC-pA-pU-pC-pG	Cyclic phosphorylation	-1.21	100	1.3	21.19	957.262	-7	6705.87	6708.62	6705.88	990732	Spike
2817-2837	pC-pC-pU-pA-pC-pC-pG-pG-pU-pU-pC-pA-pA-pC-pG-pG-pC-pA-pU-pC-pG	Cyclic phosphorylation	-1.58	100	1.5	21.18	1340.77	-5	6705.87	6708.74	6705.88	872607	Spike
2817-2837	pC-pC-pU-pA-pC-pC-pG-pG-pU-pU-pC-pA-pA-pC-pG-pG-pC-pA-pU-pC-pG	Cyclic phosphorylation	-2.09	100	1.1	21.17	837.477	-8	6705.86	6708.7	6705.88	1.93287e+06	Spike
2817-2837	pC-pC-pU-pA-pC-pC-pG-pG-pU-pU-pC-pA-pA-pC-pG-pG-pC-pA-pU-pC-pG	Cyclic phosphorylation	-2.38	100	1.3	21.13	608.89	-11	6705.86	6709.16	6705.88	432058	Spike
2864-2869	pA-pA-pC-pC-pA-pG	Cyclic phosphorylation	-0.55	100	1	5.76	646.422	-3	1942.29	1942.95	1942.29	8719704	Spike
2864-2869	pA-pA-pC-pC-pA-pG	Phosphorylation	-1	100	1	6.49	489.067	-4	1960.3	1960.87	1960.3	1.10508e+06	Spike
2864-2869	pA-pA-pC-pC-pA-pG	Phosphorylation	-1	100	1	6.51	652.425	-3	1960.3	1960.98	1960.3	6.14278e+06	Spike
2864-2869	pA-pA-pC-pC-pA-pG	Phosphorylation	-1.19	100	1	6.48	979.141	-2	1960.3	1960.99	1960.3	4469304	Spike
2864-2869	pA-pA-pC-pC-pA-pG	Cyclic phosphorylation	-1.49	100	1	5.77	484.564	-4	1942.28	1942.97	1942.29	16325347	Spike
2864-2869	pA-pA-pC-pC-pA-pG	Cyclic phosphorylation	-1.93	100	1	5.77	970.135	-2	1942.28	1942.97	1942.29	17167684	Spike
287-297	pC-pC-pU-pU-pU-pC-pU-pU-pC-pA-pG	Cyclic phosphorylation	0	100	1	8.83	569.892	-6	3424.39	3425.8	3424.39	18174840	Spike
287-297	pC-pC-pU-pU-pU-pC-pU-pU-pC-pA-pG	Cyclic phosphorylation	0	100	1	8.83	684.071	-5	3424.39	3425.83	3424.39	10333705	Spike
287-297	pC-pC-pU-pU-pU-pC-pU-pU-pC-pA-pG	Phosphorylation	0	100	1	9.5	859.843	-4	3442.4	3443.7	3442.4	1.09108e+06	Spike
287-297	pC-pC-pU-pU-pU-pC-pU-pU-pC-pA-pG	Cyclic phosphorylation	-0.21	100	1.2	8.83	1140.79	-3	3424.39	3425.81	3424.39	5484840	Spike
287-297	pC-pC-pU-pU-pU-pC-pU-pU-pC-pA-pG	Cyclic phosphorylation	-0.21	100	1	8.83	855.341	-4	3424.39	3425.81	3424.39	2607251	Spike
287-297	pC-pC-pU-pU-pU-pC-pU-pU-pC-pA-pG	Cyclic phosphorylation	-0.28	100	1.4	8.83	1711.69	-2	3424.39	3425.8	3424.39	5474321	Spike
287-297	pC-pC-pU-pU-pU-pC-pU-pU-pC-pA-pG	Phosphorylation	-0.35	100	1	9.49	687.674	-5	3442.4	3443.81	3442.4	4310957	Spike
287-297	pC-pC-pU-pU-pU-pC-pU-pU-pC-pA-pG	Phosphorylation	-0.64	100	1	9.49	572.893	-6	3442.4	3443.67	3442.4	586881	Spike
287-297	pC-pC-pU-pU-pU-pC-pU-pU-pC-pA-pG	Phosphorylation	-0.71	100	1	9.49	1720.69	-2	3442.4	3443.83	3442.4	1.23235e+06	Spike
287-297	pC-pC-pU-pU-pU-pC-pU-pU-pC-pA-pG	Phosphorylation	-1.06	100	1.1	9.49	1146.79	-3	3442.4	3443.78	3442.4	929604	Spike
2880-2887	pC-pC-pA-pA-pC-pC-pA-pG	Phosphorylation	-0.41	99.6	1	7.1	855.786	-3	2570.38	2571.39	2570.38	1.77948e+06	Spike
2880-2887	pC-pC-pA-pA-pC-pC-pA-pG	Phosphorylation	-0.7	99.6	1	7.1	641.838	-4	2570.38	2571.34	2570.38	5.75447e+06	Spike
2880-2887	pC-pC-pA-pA-pC-pC-pA-pG	Cyclic phosphorylation	-0.77	100	1	6.3	850.116	-3	2552.37	2553.39	2552.37	8517445	Spike
2880-2887	pC-pC-pA-pA-pC-pC-pA-pG	Phosphorylation	-0.89	99.6	1	7.1	1284.68	-2	2570.38	2571.39	2570.38	3.47951e+06	Spike
2880-2887	pC-pC-pA-pA-pC-pC-pA-pG	Cyclic phosphorylation	-0.97	100	1	6.32	509.466	-5	2552.37	2553.36	2552.37	16463251	Spike
2880-2887	pC-pC-pA-pA-pC-pC-pA-pG	Cyclic phosphorylation	-1.25	100	1	6.32	637.084	-4	2552.37	2553.39	2552.37	30646202	Spike
2880-2887	pC-pC-pA-pA-pC-pC-pA-pG	Cyclic phosphorylation	-1.64	100	1.1	6.32	1275.18	-2	2552.37	2553.39	2552.37	22185276	Spike
2888-2895	pU-pU-pC-pA-pA-pC-pA-pG	Phosphorylation	0.06	98.2	1	7.54	1285.17	-2	2572.35	2573.36	2572.35	2.80914e+06	Spike
2888-2895	pU-pU-pC-pA-pA-pC-pA-pG	Phosphorylation	0.06	98.2	1	7.54	642.08	-4	2572.35	2573.33	2572.35	3.20834e+06	Spike
2888-2895	pU-pU-pC-pA-pA-pC-pA-pG	Phosphorylation	-1.54	98.2	1	7.51	513.663	-5	2572.34	2573.52	2572.35	532813	Spike
2896-2908	pC-pG-pC-pC-pA-pU-pC-pG-pG-pC-pA-pA-pG	Cyclic phosphorylation	0.23	100	1	11.16	598.933	-7	4198.58	4200.25	4198.58	4.34265e+06	Spike
2896-2908	pC-pG-pC-pC-pA-pU-pC-pG-pG-pC-pA-pA-pG	Cyclic phosphorylation,Na+	0.13	98.2	1.3	11.18	1406.18	-3	4220.56	4222.38	4220.56	1697121	Spike
2896-2908	pC-pG-pC-pC-pA-pU-pC-pG-pG-pC-pA-pA-pG	Cyclic phosphorylation	-0.33	100	1	11.15	698.922	-6	4198.58	4200.28	4198.58	37684392	Spike
2896-2908	pC-pG-pC-pC-pA-pU-pC-pG-pG-pC-pA-pA-pG	Cyclic phosphorylation	-0.33	100	1.2	11.16	2098.78	-2	4198.58	4200.32	4198.58	2.59107e+06	Spike
2896-2908	pC-pG-pC-pC-pA-pU-pC-pG-pG-pC-pA-pA-pG	Cyclic phosphorylation	-0.45	100	1	11.15	838.909	-5	4198.58	4200.26	4198.58	13523226	Spike
2896-2908	pC-pG-pC-pC-pA-pU-pC-pG-pG-pC-pA-pA-pG	Cyclic phosphorylation	-0.68	100	1	11.15	1049.14	-4	4198.58	4200.4	4198.58	5058547	Spike
2896-2908	pC-pG-pC-pC-pA-pU-pC-pG-pG-pC-pA-pA-pG	Cyclic phosphorylation	-0.91	100	1	11.16	1398.85	-3	4198.58	4200.29	4198.58	19731678	Spike
2896-2908	pC-pG-pC-pC-pA-pU-pC-pG-pG-pC-pA-pA-pG	Cyclic phosphorylation,Na+	-1.49	98.2	1.1	11.15	702.751	-6	4220.55	4222.38	4220.56	438143	Spike
2896-2908	pC-pG-pC-pC-pA-pU-pC-pG-pG-pC-pA-pA-pG	Cyclic phosphorylation,Na+	-2.99	98.2	1.1	11.13	843.302	-5	4220.55	4222.07	4220.56	342433	Spike
2909-2919	pA-pU-pC-pC-pA-pG-pG-pA-pC-pA-pG	Cyclic phosphorylation	-0.3	100	1	12.08	594.577	-6	3572.5	3573.94	3572.5	2.30819e+06	Spike
2909-2919	pA-pU-pC-pC-pA-pG-pG-pA-pC-pA-pG	Cyclic phosphorylation	-0.5	100	1	12.08	713.894	-5	3572.5	3574.11	3572.5	898978	Spike
2909-2919	pA-pU-pC-pC-pA-pG-pG-pA-pC-pA-pG	Cyclic phosphorylation	-0.98	100	1	12.09	1189.83	-3	3572.5	3573.55	3572.5	731460	Spike
29-37	pC-pU-pA-pA-pC-pC-pA-pU-pG	Phosphorylation	-0.04	100	1	8.86	574.671	-5	2877.39	2878.52	2877.39	1.52207e+06	Spike
29-37	pC-pU-pA-pA-pC-pC-pA-pU-pG	Cyclic phosphorylation	-0.19	100	1	7.88	475.556	-6	2859.38	2860.36	2859.38	1.1658e+06	Spike
29-37	pC-pU-pA-pA-pC-pC-pA-pU-pG	Cyclic phosphorylation	-0.71	100	1.1	7.91	952.453	-3	2859.38	2860.47	2859.38	7216398	Spike
29-37	pC-pU-pA-pA-pC-pC-pA-pU-pG	Phosphorylation	-0.72	100	1	8.86	1437.69	-2	2877.39	2880.91	2877.39	1.33447e+06	Spike
29-37	pC-pU-pA-pA-pC-pC-pA-pU-pG	Phosphorylation	-0.8	100	1	8.86	718.591	-4	2877.39	2878.55	2877.39	1.57055e+06	Spike
29-37	pC-pU-pA-pA-pC-pC-pA-pU-pG	Cyclic phosphorylation	-1.05	100	1	7.91	571.068	-5	2859.38	2860.46	2859.38	37181040	Spike
29-37	pC-pU-pA-pA-pC-pC-pA-pU-pG	Cyclic phosphorylation	-1.47	100	1	7.91	1429.18	-2	2859.38	2860.5	2859.38	17784054	Spike
2938-2960	pC-pG-pC-pC-pC-pU-pG-pG-pG-pA-pA-pA-pG-pC-pU-pG-pC-pA-pG-pG-pA-pC-pG	Cyclic phosphorylation	-2.99	99.1	1	22.79	832.33	-9	7498.01	7500.83	7498.03	852828	Spike
2972-2986	pA-pA-pU-pG-pC-pC-pC-pA-pG-pG-pC-pA-pC-pU-pG	Cyclic phosphorylation	0.17	100	1	15.98	603.325	-8	4833.66	4835.75	4833.66	7268873	Spike
2972-2986	pA-pA-pU-pG-pC-pC-pC-pA-pG-pG-pC-pA-pC-pU-pG	Phosphorylation	0.11	90.9	1.1	16.6	692.374	-7	4851.67	4853.48	4851.67	456096	Spike
2972-2986	pA-pA-pU-pG-pC-pC-pC-pA-pG-pG-pC-pA-pC-pU-pG	Cyclic phosphorylation	-0.23	100	1	15.98	965.924	-5	4833.66	4835.77	4833.66	2.21272e+06	Spike
2972-2986	pA-pA-pU-pG-pC-pC-pC-pA-pG-pG-pC-pA-pC-pU-pG	Cyclic phosphorylation	-0.33	100	1	15.98	689.801	-7	4833.66	4835.73	4833.66	23777000	Spike
2972-2986	pA-pA-pU-pG-pC-pC-pC-pA-pG-pG-pC-pA-pC-pU-pG	Cyclic phosphorylation	-0.53	100	1	15.98	804.769	-6	4833.65	4835.74	4833.66	5839012	Spike
2972-2986	pA-pA-pU-pG-pC-pC-pC-pA-pG-pG-pC-pA-pC-pU-pG	Cyclic phosphorylation	-0.73	100	1	15.98	1207.91	-4	4833.65	4835.74	4833.66	2.48333e+06	Spike
2972-2986	pA-pA-pU-pG-pC-pC-pC-pA-pG-pG-pC-pA-pC-pU-pG	Cyclic phosphorylation	-0.93	100	1.1	15.98	1610.88	-3	4833.65	4835.76	4833.66	14154123	Spike
298-326	pC-pA-pA-pC-pG-pU-pG-pA-pC-pC-pU-pG-pG-pU-pU-pC-pC-pA-pC-pG-pC-pC-pA-pU-pC-pC-pA-pC-pG	Cyclic phosphorylation	0.62	99.6	1	26.45	768.845	-12	9235.23	9239.26	9235.22	6931449	Spike
298-328	pC-pA-pA-pC-pG-pU-pG-pA-pC-pC-pU-pG-pG-pU-pU-pC-pC-pA-pC-pG-pC-pC-pA-pU-pC-pC-pA-pC-pG-pU-pG	Cyclic phosphorylation	2.09	100	1	27.28	898.111	-11	9886.32	9890.56	9886.29	3953843	Spike
298-328	pC-pA-pA-pC-pG-pU-pG-pA-pC-pC-pU-pG-pG-pU-pU-pC-pC-pA-pC-pG-pC-pC-pA-pU-pC-pC-pA-pC-pG-pU-pG	Cyclic phosphorylation	0.51	100	1	27.35	705.443	-14	9886.3	9890.76	9886.29	20204000	Spike
298-328	pC-pA-pA-pC-pG-pU-pG-pA-pC-pC-pU-pG-pG-pU-pU-pC-pC-pA-pC-pG-pC-pC-pA-pU-pC-pC-pA-pC-pG-pU-pG	Cyclic phosphorylation	0.31	100	1	27.33	759.785	-13	9886.3	9890.86	9886.29	28902976	Spike
298-328	pC-pA-pA-pC-pG-pU-pG-pA-pC-pC-pU-pG-pG-pU-pU-pC-pC-pA-pC-pG-pC-pC-pA-pU-pC-pC-pA-pC-pG-pU-pG	Cyclic phosphorylation	-2.91	100	1.3	27.33	1097.91	-9	9886.27	9890.76	9886.29	1962037	Spike
298-332	pC-pA-pA-pC-pG-pU-pG-pA-pC-pC-pU-pG-pG-pU-pU-pC-pC-pA-pC-pG-pC-pC-pA-pU-pC-pC-pA-pC-pG-pU-pG-pU-pC-pC-pG	Cyclic phosphorylation	7.01	100	1.2	28.77	696.021	-16	11147.4	11152.7	11152.6	4.44445e+06	Spike
298-332	pC-pA-pA-pC-pG-pU-pG-pA-pC-pC-pU-pG-pG-pU-pU-pC-pC-pA-pC-pG-pC-pC-pA-pU-pC-pC-pA-pC-pG-pU-pG-pU-pC-pC-pG	Cyclic phosphorylation	-15.41	100	1	28.79	795.524	-14	11147.5	11152.4	11152.6	10637081	Spike
2987-2995	pA-pA-pC-pA-pC-pC-pC-pU-pG	Cyclic phosphorylation	-0.15	100	1	8.83	713.842	-4	2858.39	2859.54	2858.4	6.46699e+06	Spike
2987-2995	pA-pA-pC-pA-pC-pC-pC-pU-pG	Cyclic phosphorylation	-0.32	100	1	8.83	952.125	-3	2858.39	2859.52	2858.4	2280220	Spike
2987-2995	pA-pA-pC-pA-pC-pC-pC-pU-pG	Cyclic phosphorylation	-0.49	100	1	8.83	570.872	-5	2858.39	2859.52	2858.4	12463379	Spike
2987-2995	pA-pA-pC-pA-pC-pC-pC-pU-pG	Cyclic phosphorylation	-0.66	100	1.3	8.83	1428.69	-2	2858.39	2859.53	2858.4	6195373	Spike
3002-3020	pC-pA-pG-pC-pU-pG-pU-pC-pC-pU-pC-pC-pA-pA-pC-pU-pU-pC-pG	Cyclic phosphorylation	-1.44	100	1	17.25	664.966	-9	5992.75	5995.43	5992.76	1.40501e+06	Spike
3002-3020	pC-pA-pG-pC-pU-pG-pU-pC-pC-pU-pC-pC-pA-pA-pC-pU-pU-pC-pG	Cyclic phosphorylation	-1.52	100	1.3	17.25	855.387	-7	5992.75	5994.87	5992.76	317105	Spike
3002-3020	pC-pA-pG-pC-pU-pG-pU-pC-pC-pU-pC-pC-pA-pA-pC-pU-pU-pC-pG	Cyclic phosphorylation	-2.5	100	1.1	17.2	748.338	-8	5992.74	5995.08	5992.76	1.10505e+06	Spike
3008-3035	pU-pC-pC-pU-pC-pC-pA-pA-pC-pU-pU-pC-pG-pG-pC-pG-pC-pC-pA-pU-pC-pA-pG-pC-pU-pC-pU-pG	Cyclic phosphorylation	-2.17	99.2	1.1	24.11	803.368	-11	8844.1	8848.16	8844.12	1.32833e+06	Spike
3024-3044	pC-pC-pA-pU-pC-pA-pG-pC-pU-pC-pU-pG-pU-pG-pC-pU-pG-pA-pA-pC-pG	Cyclic phosphorylation	2.91	96.6	1.1	20.88	669.881	-10	6706.88	6709.37	6706.86	1116693	Spike
3024-3044	pC-pC-pA-pU-pC-pA-pG-pC-pU-pC-pU-pG-pU-pG-pC-pU-pG-pA-pA-pC-pG	Cyclic phosphorylation	1.24	98.1	1.1	20.54	669.88	-10	6706.87	6709.69	6706.86	2.24153e+06	Spike
305-326	pA-pC-pC-pU-pG-pG-pU-pU-pC-pC-pA-pC-pG-pC-pC-pA-pU-pC-pC-pA-pC-pG	Cyclic phosphorylation	0.02	100	1	22.05	773.872	-9	6970.91	6973.89	6970.91	9246218	Spike
305-326	pA-pC-pC-pU-pG-pG-pU-pU-pC-pC-pA-pC-pG-pC-pC-pA-pU-pC-pC-pA-pC-pG	Cyclic phosphorylation	0.02	100	1.4	22.05	1161.14	-6	6970.91	6973.86	6970.91	993804	Spike
305-326	pA-pC-pC-pU-pG-pG-pU-pU-pC-pC-pA-pC-pG-pC-pC-pA-pU-pC-pC-pA-pC-pG	Cyclic phosphorylation	-0.03	100	1.4	22.03	1742.47	-4	6970.91	6974.01	6970.91	4.23094e+06	Spike
305-326	pA-pC-pC-pU-pG-pG-pU-pU-pC-pC-pA-pC-pG-pC-pC-pA-pU-pC-pC-pA-pC-pG	Cyclic phosphorylation	-0.1	100	1.7	22.06	2323.3	-3	6970.91	6973.95	6970.91	2.96456e+06	Spike
305-326	pA-pC-pC-pU-pG-pG-pU-pU-pC-pC-pA-pC-pG-pC-pC-pA-pU-pC-pC-pA-pC-pG	Cyclic phosphorylation	-0.17	100	1	22.02	696.284	-10	6970.91	6973.83	6970.91	11649088	Spike
305-326	pA-pC-pC-pU-pG-pG-pU-pU-pC-pC-pA-pC-pG-pC-pC-pA-pU-pC-pC-pA-pC-pG	Cyclic phosphorylation	-0.59	100	1.1	22.06	633.077	-11	6970.91	6974.2	6970.91	3.90066e+06	Spike
305-326	pA-pC-pC-pU-pG-pG-pU-pU-pC-pC-pA-pC-pG-pC-pC-pA-pU-pC-pC-pA-pC-pG	Cyclic phosphorylation	-0.8	100	1	22.03	870.607	-8	6970.91	6974	6970.91	2429584	Spike
305-326	pA-pC-pC-pU-pG-pG-pU-pU-pC-pC-pA-pC-pG-pC-pC-pA-pU-pC-pC-pA-pC-pG	Cyclic phosphorylation	-1.78	100	1.2	22	1393.58	-5	6970.9	6973.89	6970.91	1.26551e+06	Spike
305-326	pA-pC-pC-pU-pG-pG-pU-pU-pC-pC-pA-pC-pG-pC-pC-pA-pU-pC-pC-pA-pC-pG	Cyclic phosphorylation	-3.6	100	1.2	22.02	995.124	-7	6970.89	6974.08	6970.91	1.1535e+06	Spike
305-328	pA-pC-pC-pU-pG-pG-pU-pU-pC-pC-pA-pC-pG-pC-pC-pA-pU-pC-pC-pA-pC-pG-pU-pG	Cyclic phosphorylation	0.45	98.4	1	23.23	692.082	-11	7621.99	7624.32	7621.99	1078546	Spike
3055-3071	pC-pA-pG-pA-pC-pU-pG-pG-pA-pC-pC-pC-pU-pC-pC-pU-pG	Cyclic phosphorylation	1.48	99.9	1	16.01	601.517	-9	5420.72	5421.96	5420.71	701857	Spike
3055-3071	pC-pA-pG-pA-pC-pU-pG-pG-pA-pC-pC-pC-pU-pC-pC-pU-pG	Cyclic phosphorylation	0.67	99.9	1	15.98	676.833	-8	5420.72	5423.1	5420.71	1.86749e+06	Spike
3058-3071	pA-pC-pU-pG-pG-pA-pC-pC-pC-pU-pC-pC-pU-pG	Cyclic phosphorylation	0.07	100	1.1	13.26	633.789	-7	4441.57	4443.35	4441.57	2.49912e+06	Spike
3058-3071	pA-pC-pU-pG-pG-pA-pC-pC-pC-pU-pC-pC-pU-pG	Cyclic phosphorylation	-1.47	100	1.2	13.28	1479.85	-3	4441.56	4443.26	4441.57	1.92662e+06	Spike
3063-3071	pA-pC-pC-pC-pU-pC-pC-pU-pG	Phosphorylation	0.13	90.4	1.1	7.96	564.866	-5	2829.37	2830.32	2829.37	1430639	Spike
3063-3071	pA-pC-pC-pC-pU-pC-pC-pU-pG	Phosphorylation	-0.11	90.4	1.5	7.98	706.585	-4	2829.37	2830.58	2829.37	1.58257e+06	Spike
3063-3071	pA-pC-pC-pC-pU-pC-pC-pU-pG	Cyclic phosphorylation	-0.19	99.7	1	6.97	467.719	-6	2811.36	2812.63	2811.36	1.70303e+06	Spike
3063-3071	pA-pC-pC-pC-pU-pC-pC-pU-pG	Phosphorylation	-0.46	90.4	1	8	1414.18	-2	2829.37	2830.42	2829.37	756617	Spike
3063-3071	pA-pC-pC-pC-pU-pC-pC-pU-pG	Cyclic phosphorylation	-0.63	99.7	1	6.95	702.082	-4	2811.36	2812.45	2811.36	9772223	Spike
3063-3071	pA-pC-pC-pC-pU-pC-pC-pU-pG	Cyclic phosphorylation	-0.72	99.7	1.1	6.97	936.445	-3	2811.36	2812.43	2811.36	5.85454e+06	Spike
3063-3071	pA-pC-pC-pC-pU-pC-pC-pU-pG	Cyclic phosphorylation	-1.06	99.7	1	6.95	561.464	-5	2811.35	2812.46	2811.36	36215880	Spike
3063-3071	pA-pC-pC-pC-pU-pC-pC-pU-pG	Cyclic phosphorylation	-1.15	99.7	1.1	6.95	1405.17	-2	2811.35	2812.47	2811.36	10511845	Spike
3072-3085	pA-pA-pG-pC-pC-pG-pA-pG-pG-pU-pG-pC-pA-pG	Cyclic phosphorylation	-0.28	100	1	15.81	657.514	-7	4607.64	4609.69	4607.64	3.82282e+06	Spike
3072-3085	pA-pA-pG-pC-pC-pG-pA-pG-pG-pU-pG-pC-pA-pG	Cyclic phosphorylation	-0.49	100	1.1	15.79	1535.21	-3	4607.64	4609.39	4607.64	2.4202e+06	Spike
3072-3085	pA-pA-pG-pC-pC-pG-pA-pG-pG-pU-pG-pC-pA-pG	Cyclic phosphorylation	-0.81	100	1	15.79	767.268	-6	4607.64	4609.59	4607.64	1.38915e+06	Spike
3072-3085	pA-pA-pG-pC-pC-pG-pA-pG-pG-pU-pG-pC-pA-pG	Cyclic phosphorylation	-1.44	100	1	15.79	575.074	-8	4607.64	4608.85	4607.64	1.04212e+06	Spike
3072-3089	pA-pA-pG-pC-pC-pG-pA-pG-pG-pU-pG-pC-pA-pG-pA-pU-pC-pG	Cyclic phosphorylation	0.37	99.4	1.1	20.61	653.972	-9	5892.81	5895.13	5892.81	1.27126e+06	Spike
3072-3089	pA-pA-pG-pC-pC-pG-pA-pG-pG-pU-pG-pC-pA-pG-pA-pU-pC-pG	Cyclic phosphorylation	0.37	99.9	1	20.9	735.845	-8	5892.81	5895.08	5892.81	1.70536e+06	Spike
3072-3089	pA-pA-pG-pC-pC-pG-pA-pG-pG-pU-pG-pC-pA-pG-pA-pU-pC-pG	Cyclic phosphorylation	0.37	99.9	1	20.9	653.972	-9	5892.81	5895.41	5892.81	2.22006e+06	Spike
3075-3089	pC-pC-pG-pA-pG-pG-pU-pG-pC-pA-pG-pA-pU-pC-pG	Cyclic phosphorylation	1.06	100	1	15.28	697.802	-7	4889.66	4891.84	4889.66	1.53411e+06	Spike
3075-3089	pC-pC-pG-pA-pG-pG-pU-pG-pC-pA-pG-pA-pU-pC-pG	Cyclic phosphorylation	0.26	100	1	15.27	610.326	-8	4889.66	4891.82	4889.66	877110	Spike
3075-3089	pC-pC-pG-pA-pG-pG-pU-pG-pC-pA-pG-pA-pU-pC-pG	Cyclic phosphorylation	-0.14	100	1	15.26	1629.55	-3	4889.66	4891.71	4889.66	1.79933e+06	Spike
3078-3089	pA-pG-pG-pU-pG-pC-pA-pG-pA-pU-pC-pG	Cyclic phosphorylation	1.35	100	1	12.15	561.354	-7	3934.53	3936.23	3934.53	601866	Spike
3078-3089	pA-pG-pG-pU-pG-pC-pA-pG-pA-pU-pC-pG	Cyclic phosphorylation	-0.89	100	1	12.23	1310.84	-3	3934.52	3935.8	3934.53	988268	Spike
3078-3089	pA-pG-pG-pU-pG-pC-pA-pG-pA-pU-pC-pG	Cyclic phosphorylation	-0.95	100	1	12.2	654.914	-6	3934.52	3935.99	3934.53	1.56542e+06	Spike
3098-3104	pA-pU-pC-pA-pC-pC-pG	Cyclic phosphorylation	0.03	95.6	1	5.73	443.853	-5	2224.3	2224.89	2224.3	313015	Spike
3098-3104	pA-pU-pC-pA-pC-pC-pG	Cyclic phosphorylation	-1.37	95.6	1.2	5.71	1111.14	-2	2224.3	2225.19	2224.3	15643531	Spike
3098-3139	pA-pU-pC-pA-pC-pC-pG-pG-pA-pA-pG-pG-pC-pU-pG-pC-pA-pG-pU-pC-pC-pC-pU-pG-pC-pA-pG-pA-pC-pC-pU-pA-pC-pG-pU-pU-pA-pC-pC-pC-pA-pG	Cyclic phosphorylation	-1.86	100	1	33.73	896.579	-15	13459.8	13465	13465	2690713	Spike
3098-3139	pA-pU-pC-pA-pC-pC-pG-pG-pA-pA-pG-pG-pC-pU-pG-pC-pA-pG-pU-pC-pC-pC-pU-pG-pC-pA-pG-pA-pC-pC-pU-pA-pC-pG-pU-pU-pA-pC-pC-pC-pA-pG	Cyclic phosphorylation	-6.79	100	1	33.71	840.543	-16	13458.8	13464.9	13465	8.02815e+06	Spike
3098-3139	pA-pU-pC-pA-pC-pC-pG-pG-pA-pA-pG-pG-pC-pU-pG-pC-pA-pG-pU-pC-pC-pC-pU-pG-pC-pA-pG-pA-pC-pC-pU-pA-pC-pG-pU-pU-pA-pC-pC-pC-pA-pG	Cyclic phosphorylation	-15.42	100	1	33.71	791.04	-17	13458.8	13464.8	13465	11456231	Spike
310-326	pG-pU-pU-pC-pC-pA-pC-pG-pC-pC-pA-pU-pC-pC-pA-pC-pG	Cyclic phosphorylation	0.54	100	1	16.26	671.831	-8	5380.71	5383.04	5380.71	1.63491e+06	Spike
310-326	pG-pU-pU-pC-pC-pA-pC-pG-pC-pC-pA-pU-pC-pC-pA-pC-pG	Cyclic phosphorylation	0.45	100	1.3	16.27	597.072	-9	5380.71	5382.85	5380.71	395072	Spike
310-326	pG-pU-pU-pC-pC-pA-pC-pG-pC-pC-pA-pU-pC-pC-pA-pC-pG	Cyclic phosphorylation	-0.13	100	1.1	16.26	767.808	-7	5380.71	5382.72	5380.71	915166	Spike
310-326	pG-pU-pU-pC-pC-pA-pC-pG-pC-pC-pA-pU-pC-pC-pA-pC-pG	Cyclic phosphorylation	-0.22	100	1.5	16.26	1793.23	-3	5380.7	5382.92	5380.71	1060408	Spike
3105-3131	pG-pA-pA-pG-pG-pC-pU-pG-pC-pA-pG-pU-pC-pC-pC-pU-pG-pC-pA-pG-pA-pC-pC-pU-pA-pC-pG	Cyclic phosphorylation	0.8	100	1.2	25.88	790.553	-11	8704.17	8707.73	8704.17	3.38098e+06	Spike
3105-3139	pG-pA-pA-pG-pG-pC-pU-pG-pC-pA-pG-pU-pC-pC-pC-pU-pG-pC-pA-pG-pA-pC-pC-pU-pA-pC-pG-pU-pU-pA-pC-pC-pC-pA-pG	Cyclic phosphorylation	4.46	99.7	1	30.21	801.743	-14	11234.5	11238.3	11234.5	2.1526e+06	Spike
3106-3131	pA-pA-pG-pG-pC-pU-pG-pC-pA-pG-pU-pC-pC-pC-pU-pG-pC-pA-pG-pA-pC-pC-pU-pA-pC-pG	Cyclic phosphorylation	3.41	100	1	25.86	642.233	-13	8359.15	8363.01	8359.12	2747645	Spike
3106-3131	pA-pA-pG-pG-pC-pU-pG-pC-pA-pG-pU-pC-pC-pC-pU-pG-pC-pA-pG-pA-pC-pC-pU-pA-pC-pG	Cyclic phosphorylation	0.6	100	1.1	25.91	1193.72	-7	8359.12	8362.89	8359.12	3.32443e+06	Spike
3106-3131	pA-pA-pG-pG-pC-pU-pG-pC-pA-pG-pU-pC-pC-pC-pU-pG-pC-pA-pG-pA-pC-pC-pU-pA-pC-pG	Cyclic phosphorylation	0.14	100	1	25.88	759.185	-11	8359.12	8362.75	8359.12	41863560	Spike
3106-3131	pA-pA-pG-pG-pC-pU-pG-pC-pA-pG-pU-pC-pC-pC-pU-pG-pC-pA-pG-pA-pC-pC-pU-pA-pC-pG	Cyclic phosphorylation	0.14	100	1	25.89	695.92	-12	8359.12	8362.91	8359.12	19384640	Spike
3106-3131	pA-pA-pG-pG-pC-pU-pG-pC-pA-pG-pU-pC-pC-pC-pU-pG-pC-pA-pG-pA-pC-pC-pU-pA-pC-pG	Cyclic phosphorylation	-0.55	100	1.3	25.88	1671.62	-5	8359.12	8362.98	8359.12	4.26036e+06	Spike
3106-3131	pA-pA-pG-pG-pC-pU-pG-pC-pA-pG-pU-pC-pC-pC-pU-pG-pC-pA-pG-pA-pC-pC-pU-pA-pC-pG	Cyclic phosphorylation	-0.66	100	1	25.89	928.34	-9	8359.11	8362.59	8359.12	5.25267e+06	Spike
3106-3131	pA-pA-pG-pG-pC-pU-pG-pC-pA-pG-pU-pC-pC-pC-pU-pG-pC-pA-pG-pA-pC-pC-pU-pA-pC-pG	Cyclic phosphorylation	-1.36	100	1	25.88	835.205	-10	8359.11	8363	8359.12	12346827	Spike
3106-3131	pA-pA-pG-pG-pC-pU-pG-pC-pA-pG-pU-pC-pC-pC-pU-pG-pC-pA-pG-pA-pC-pC-pU-pA-pC-pG	Cyclic phosphorylation	-1.6	100	1	25.88	1044.38	-8	8359.11	8363.13	8359.12	3.5471e+06	Spike
3106-3131	pA-pA-pG-pG-pC-pU-pG-pC-pA-pG-pU-pC-pC-pC-pU-pG-pC-pA-pG-pA-pC-pC-pU-pA-pC-pG	Cyclic phosphorylation	-2.88	100	1.1	25.9	1392.85	-6	8359.1	8362.85	8359.12	3.47959e+06	Spike
311-326	pU-pU-pC-pC-pA-pC-pG-pC-pC-pA-pU-pC-pC-pA-pC-pG	Cyclic phosphorylation	0.66	100	1	15.23	628.701	-8	5035.66	5037.84	5035.66	9788195	Spike
311-326	pU-pU-pC-pC-pA-pC-pG-pC-pC-pA-pU-pC-pC-pA-pC-pG	Cyclic phosphorylation	0.17	100	1.1	15.21	558.622	-9	5035.66	5037.7	5035.66	1.4498e+06	Spike
311-326	pU-pU-pC-pC-pA-pC-pG-pC-pC-pA-pU-pC-pC-pA-pC-pG	Cyclic phosphorylation	0.17	100	1.1	15.23	838.603	-6	5035.66	5037.8	5035.66	1.23848e+06	Spike
311-326	pU-pU-pC-pC-pA-pC-pG-pC-pC-pA-pU-pC-pC-pA-pC-pG	Cyclic phosphorylation	0.17	100	1.1	15.23	718.659	-7	5035.66	5037.82	5035.66	5940444	Spike
311-326	pU-pU-pC-pC-pA-pC-pG-pC-pC-pA-pU-pC-pC-pA-pC-pG	Cyclic phosphorylation	0.08	100	1.2	15.23	1678.21	-3	5035.66	5037.84	5035.66	6836274	Spike
311-326	pU-pU-pC-pC-pA-pC-pG-pC-pC-pA-pU-pC-pC-pA-pC-pG	Cyclic phosphorylation	-0.08	100	1.1	15.2	1006.52	-5	5035.66	5037.81	5035.66	931035	Spike
311-326	pU-pU-pC-pC-pA-pC-pG-pC-pC-pA-pU-pC-pC-pA-pC-pG	Cyclic phosphorylation	-0.67	100	1.1	15.23	1258.41	-4	5035.66	5037.9	5035.66	1.21492e+06	Spike
3116-3131	pU-pC-pC-pC-pU-pG-pC-pA-pG-pA-pC-pC-pU-pA-pC-pG	Cyclic phosphorylation	0.05	98.5	1.1	15.42	1691.55	-3	5075.66	5077.76	5075.66	1.59637e+06	Spike
3116-3131	pU-pC-pC-pC-pU-pG-pC-pA-pG-pA-pC-pC-pU-pA-pC-pG	Cyclic phosphorylation	-0.62	98.5	1.1	15.44	724.374	-7	5075.66	5077.68	5075.66	1.77217e+06	Spike
3132-3139	pU-pU-pA-pC-pC-pC-pA-pG	Cyclic phosphorylation	-0.59	99.4	1	6.07	631.824	-4	2530.33	2531.47	2530.33	10788607	Spike
3132-3139	pU-pU-pA-pC-pC-pC-pA-pG	Cyclic phosphorylation	-0.69	99.4	1	6.1	842.768	-3	2530.33	2531.45	2530.33	3.08381e+06	Spike
3132-3139	pU-pU-pA-pC-pC-pC-pA-pG	Cyclic phosphorylation	-0.79	99.4	1	6.07	1264.65	-2	2530.32	2531.49	2530.33	7867019	Spike
3132-3139	pU-pU-pA-pC-pC-pC-pA-pG	Cyclic phosphorylation	-0.79	99.4	1	6.09	505.258	-5	2530.32	2531.44	2530.33	10326412	Spike
3132-3139	pU-pU-pA-pC-pC-pC-pA-pG	Phosphorylation	-1	94.7	1	6.88	636.076	-4	2548.34	2549.43	2548.34	2.32807e+06	Spike
3132-3139	pU-pU-pA-pC-pC-pC-pA-pG	Phosphorylation	-1.38	94.7	1	6.85	1273.66	-2	2548.33	2549.79	2548.34	1.01834e+06	Spike
3132-3139	pU-pU-pA-pC-pC-pC-pA-pG	Phosphorylation	-1.57	94.7	1	6.88	508.659	-5	2548.33	2549.39	2548.34	560246	Spike
3132-3160	pU-pU-pA-pC-pC-pC-pA-pG-pC-pA-pG-pC-pU-pG-pA-pU-pC-pA-pG-pA-pG-pC-pC-pG-pC-pC-pG-pA-pG	Cyclic phosphorylation	1	99.8	1	27.2	777.515	-12	9338.27	9342.53	9338.26	7359721	Spike
3132-3160	pU-pU-pA-pC-pC-pC-pA-pG-pC-pA-pG-pC-pU-pG-pA-pU-pC-pA-pG-pA-pG-pC-pC-pG-pC-pC-pG-pA-pG	Cyclic phosphorylation	-1.26	99.8	1	27.25	848.289	-11	9338.25	9341.91	9338.26	2.46641e+06	Spike
3132-3160	pU-pU-pA-pC-pC-pC-pA-pG-pC-pA-pG-pC-pU-pG-pA-pU-pC-pA-pG-pA-pG-pC-pC-pG-pC-pC-pG-pA-pG	Cyclic phosphorylation	-1.68	99.8	1	27.2	717.551	-13	9338.25	9342.57	9338.26	11156485	Spike
3140-3160	pC-pA-pG-pC-pU-pG-pA-pU-pC-pA-pG-pA-pG-pC-pC-pG-pC-pC-pG-pA-pG	Cyclic phosphorylation	2.49	100	1	21.61	755.763	-9	6807.95	6811.24	6807.93	1294019	Spike
3140-3160	pC-pA-pG-pC-pU-pG-pA-pU-pC-pA-pG-pA-pG-pC-pC-pG-pC-pC-pG-pA-pG	Cyclic phosphorylation	-2.47	100	1	21.61	680.088	-10	6807.92	6810.98	6807.93	1.58153e+06	Spike
3140-3165	pC-pA-pG-pC-pU-pG-pA-pU-pC-pA-pG-pA-pG-pC-pC-pG-pC-pC-pG-pA-pG-pA-pU-pU-pA-pG	Cyclic phosphorylation	3.81	100	1	26.11	701.088	-12	8423.17	8426.64	8423.14	4.55176e+06	Spike
3140-3165	pC-pA-pG-pC-pU-pG-pA-pU-pC-pA-pG-pA-pG-pC-pC-pG-pC-pC-pG-pA-pG-pA-pU-pU-pA-pG	Cyclic phosphorylation	1.73	100	1	26.12	841.707	-10	8423.15	8427.24	8423.14	1.10092e+06	Spike
3140-3165	pC-pA-pG-pC-pU-pG-pA-pU-pC-pA-pG-pA-pG-pC-pC-pG-pC-pC-pG-pA-pG-pA-pU-pU-pA-pG	Cyclic phosphorylation	-0.42	100	1	26.13	765.006	-11	8423.13	8426.68	8423.14	2950416	Spike
3146-3160	pA-pU-pC-pA-pG-pA-pG-pC-pC-pG-pC-pC-pG-pA-pG	Cyclic phosphorylation	2.45	100	1	16.23	608.328	-8	4872.69	4874.97	4872.68	822987	Spike
3146-3160	pA-pU-pC-pA-pG-pA-pG-pC-pC-pG-pC-pC-pG-pA-pG	Cyclic phosphorylation	1.74	100	1.2	16.23	811.441	-6	4872.69	4874.98	4872.68	536075	Spike
3146-3160	pA-pU-pC-pA-pG-pA-pG-pC-pC-pG-pC-pC-pG-pA-pG	Cyclic phosphorylation	0.04	100	1	16.23	695.233	-7	4872.68	4874.9	4872.68	2.78979e+06	Spike
3146-3160	pA-pU-pC-pA-pG-pA-pG-pC-pC-pG-pC-pC-pG-pA-pG	Cyclic phosphorylation	-0.26	100	1	16.24	1623.55	-3	4872.68	4874.83	4872.68	2.08205e+06	Spike
3146-3165	pA-pU-pC-pA-pG-pA-pG-pC-pC-pG-pC-pC-pG-pA-pG-pA-pU-pU-pA-pG	Cyclic phosphorylation	2	99.9	1.1	22.3	647.981	-10	6487.9	6489.32	6487.88	660833	Spike
3146-3165	pA-pU-pC-pA-pG-pA-pG-pC-pC-pG-pC-pC-pG-pA-pG-pA-pU-pU-pA-pG	Cyclic phosphorylation	1.39	99.9	1	22.29	720.092	-9	6487.89	6490.46	6487.88	3.23432e+06	Spike
3146-3165	pA-pU-pC-pA-pG-pA-pG-pC-pC-pG-pC-pC-pG-pA-pG-pA-pU-pU-pA-pG	Cyclic phosphorylation	1.09	99.9	1.1	22.3	810.355	-8	6487.89	6490.33	6487.88	605464	Spike
3151-3165	pA-pG-pC-pC-pG-pC-pC-pG-pA-pG-pA-pU-pU-pA-pG	Cyclic phosphorylation	0.62	100	1	16.47	695.517	-7	4873.67	4875.76	4873.66	2.74163e+06	Spike
3151-3165	pA-pG-pC-pC-pG-pC-pC-pG-pA-pG-pA-pU-pU-pA-pG	Cyclic phosphorylation	-0.58	100	1.1	16.47	1624.21	-3	4873.66	4875.81	4873.66	2.55358e+06	Spike
3151-3165	pA-pG-pC-pC-pG-pC-pC-pG-pA-pG-pA-pU-pU-pA-pG	Cyclic phosphorylation	-0.68	100	1	16.49	811.604	-6	4873.66	4875.8	4873.66	1.35251e+06	Spike
3151-3193	pA-pG-pC-pC-pG-pC-pC-pG-pA-pG-pA-pU-pU-pA-pG-pA-pG-pC-pC-pU-pC-pU-pG-pC-pC-pA-pA-pU-pC-pU-pG-pG-pC-pC-pG-pC-pC-pA-pC-pC-pA-pA-pG	Cyclic phosphorylation	1.53	98.8	1.2	33.66	766.039	-18	13802.9	13808.6	13802.9	2340250	Spike
3151-3193	pA-pG-pC-pC-pG-pC-pC-pG-pA-pG-pA-pU-pU-pA-pG-pA-pG-pC-pC-pU-pC-pU-pG-pC-pC-pA-pA-pU-pC-pU-pG-pG-pC-pC-pG-pC-pC-pA-pC-pC-pA-pA-pG	Cyclic phosphorylation	-0.28	98.8	1	33.64	861.984	-16	13802.9	13807.9	13802.9	4.99509e+06	Spike
3153-3165	pC-pC-pG-pC-pC-pG-pA-pG-pA-pU-pU-pA-pG	Cyclic phosphorylation	0.32	98.2	1	12.33	599.074	-7	4199.56	4201.26	4199.56	724447	Spike
3168-3185	pC-pC-pU-pC-pU-pG-pC-pC-pA-pA-pU-pC-pU-pG-pG-pC-pC-pG	Cyclic phosphorylation,Ca2+	6.57	95.9	1.4	16.2	716.828	-8	5740.71	5743.09	5740.67	746684	Spike
3168-3185	pC-pC-pU-pC-pU-pG-pC-pC-pA-pA-pU-pC-pU-pG-pG-pC-pC-pG	Cyclic phosphorylation	0.39	100	1.3	16.18	1900.57	-3	5702.73	5705	5702.73	14710801	Spike
3168-3185	pC-pC-pU-pC-pU-pG-pC-pC-pA-pA-pU-pC-pU-pG-pG-pC-pC-pG	Cyclic phosphorylation	0.3	100	1	16.18	632.852	-9	5702.73	5705.04	5702.73	13234094	Spike
3168-3185	pC-pC-pU-pC-pU-pG-pC-pC-pA-pA-pU-pC-pU-pG-pG-pC-pC-pG	Cyclic phosphorylation	0.22	100	1	16.18	712.084	-8	5702.73	5705.17	5702.73	19953310	Spike
3168-3185	pC-pC-pU-pC-pU-pG-pC-pC-pA-pA-pU-pC-pU-pG-pG-pC-pC-pG	Cyclic phosphorylation	0.22	100	1	16.18	813.954	-7	5702.73	5705.16	5702.73	7912764	Spike
3168-3185	pC-pC-pU-pC-pU-pG-pC-pC-pA-pA-pU-pC-pU-pG-pG-pC-pC-pG	Cyclic phosphorylation	-0.04	100	1.3	16.18	949.781	-6	5702.73	5705.22	5702.73	3.39149e+06	Spike
3168-3185	pC-pC-pU-pC-pU-pG-pC-pC-pA-pA-pU-pC-pU-pG-pG-pC-pC-pG	Cyclic phosphorylation	-0.38	100	1	16.18	1425.17	-4	5702.72	5705.2	5702.73	3.61882e+06	Spike
3168-3185	pC-pC-pU-pC-pU-pG-pC-pC-pA-pA-pU-pC-pU-pG-pG-pC-pC-pG	Cyclic phosphorylation	-0.81	100	1	16.16	1140.14	-5	5702.72	5705.22	5702.73	2.8922e+06	Spike
3168-3185	pC-pC-pU-pC-pU-pG-pC-pC-pA-pA-pU-pC-pU-pG-pG-pC-pC-pG	Cyclic phosphorylation,Na+	-2.25	99.2	1	16.15	714.83	-8	5724.7	5726.63	5724.71	730773	Spike
3168-3193	pC-pC-pU-pC-pU-pG-pC-pC-pA-pA-pU-pC-pU-pG-pG-pC-pC-pG-pC-pC-pA-pC-pC-pA-pA-pG	Cyclic phosphorylation	0.58	100	1	23.42	824.803	-10	8255.1	8258.76	8255.1	15043024	Spike
3168-3193	pC-pC-pU-pC-pU-pG-pC-pC-pA-pA-pU-pC-pU-pG-pG-pC-pC-pG-pC-pC-pA-pC-pC-pA-pA-pG	Phosphorylation	0.49	100	1	23.72	751.275	-11	8273.11	8274.68	8273.11	1.9184e+06	Spike
3168-3193	pC-pC-pU-pC-pU-pG-pC-pC-pA-pA-pU-pC-pU-pG-pG-pC-pC-pG-pC-pC-pA-pC-pC-pA-pA-pG	Cyclic phosphorylation	0.46	100	1.1	23.42	1031.38	-8	8255.1	8258.6	8255.1	4.48857e+06	Spike
3168-3193	pC-pC-pU-pC-pU-pG-pC-pC-pA-pA-pU-pC-pU-pG-pG-pC-pC-pG-pC-pC-pA-pC-pC-pA-pA-pG	Cyclic phosphorylation	0.46	100	1	23.42	687.252	-12	8255.1	8258.84	8255.1	28914498	Spike
3168-3193	pC-pC-pU-pC-pU-pG-pC-pC-pA-pA-pU-pC-pU-pG-pG-pC-pC-pG-pC-pC-pA-pC-pC-pA-pA-pG	Cyclic phosphorylation	0.34	100	1	23.42	749.729	-11	8255.1	8258.83	8255.1	37503228	Spike
3168-3193	pC-pC-pU-pC-pU-pG-pC-pC-pA-pA-pU-pC-pU-pG-pG-pC-pC-pG-pC-pC-pA-pC-pC-pA-pA-pG	Cyclic phosphorylation	-0.32	100	1.4	23.42	1650.81	-5	8255.09	8258.54	8255.1	4.78747e+06	Spike
3168-3193	pC-pC-pU-pC-pU-pG-pC-pC-pA-pA-pU-pC-pU-pG-pG-pC-pC-pG-pC-pC-pA-pC-pC-pA-pA-pG	Cyclic phosphorylation	-0.44	100	1	23.42	916.56	-9	8255.09	8258.64	8255.1	7.77158e+06	Spike
3168-3193	pC-pC-pU-pC-pU-pG-pC-pC-pA-pA-pU-pC-pU-pG-pG-pC-pC-pG-pC-pC-pA-pC-pC-pA-pA-pG	Cyclic phosphorylation	-0.91	100	1.2	23.4	1375.34	-6	8255.09	8258.93	8255.1	3.9185e+06	Spike
3168-3193	pC-pC-pU-pC-pU-pG-pC-pC-pA-pA-pU-pC-pU-pG-pG-pC-pC-pG-pC-pC-pA-pC-pC-pA-pA-pG	Phosphorylation	-1.48	100	1	23.69	826.604	-10	8273.09	8276.67	8273.11	2.20635e+06	Spike
3168-3193	pC-pC-pU-pC-pU-pG-pC-pC-pA-pA-pU-pC-pU-pG-pG-pC-pC-pG-pC-pC-pA-pC-pC-pA-pA-pG	Cyclic phosphorylation	-1.74	100	1.2	23.45	634.155	-13	8255.08	8258.58	8255.1	1.38253e+06	Spike
3168-3193	pC-pC-pU-pC-pU-pG-pC-pC-pA-pA-pU-pC-pU-pG-pG-pC-pC-pG-pC-pC-pA-pC-pC-pA-pA-pG	Cyclic phosphorylation	-1.86	100	1	23.43	1178.86	-7	8255.08	8258.86	8255.1	3.44589e+06	Spike
3174-3185	pC-pC-pA-pA-pU-pC-pU-pG-pG-pC-pC-pG	Cyclic phosphorylation	0.7	94.4	1	10.26	637.744	-6	3830.51	3831.89	3830.5	3.20853e+06	Spike
3174-3185	pC-pC-pA-pA-pU-pC-pU-pG-pG-pC-pC-pG	Cyclic phosphorylation	-0.25	94.4	1.2	10.27	1276.49	-3	3830.5	3832.22	3830.5	782497	Spike
3174-3193	pC-pC-pA-pA-pU-pC-pU-pG-pG-pC-pC-pG-pC-pC-pA-pC-pC-pA-pA-pG	Cyclic phosphorylation	0.41	100	1	19.32	797.228	-8	6382.88	6385.52	6382.87	3.31319e+06	Spike
3174-3193	pC-pC-pA-pA-pU-pC-pU-pG-pG-pC-pC-pG-pC-pC-pA-pC-pC-pA-pA-pG	Cyclic phosphorylation	-10.71	100	1.7	19.29	1595.21	-4	6382.81	6385.61	6382.87	1.93071e+06	Spike
3174-3193	pC-pC-pA-pA-pU-pC-pU-pG-pG-pC-pC-pG-pC-pC-pA-pC-pC-pA-pA-pG	Cyclic phosphorylation	-12.78	100	1	19.32	708.535	-9	6382.79	6385.85	6382.87	628712	Spike
3201-3223	pA-pG-pU-pG-pU-pG-pU-pG-pC-pU-pG-pG-pG-pC-pC-pA-pG-pA-pG-pC-pA-pA-pG	Cyclic phosphorylation	-0.57	100	1	23.81	753.495	-10	7540	7543.51	7540	1.47129e+06	Spike
3201-3223	pA-pG-pU-pG-pU-pG-pU-pG-pC-pU-pG-pG-pG-pC-pC-pA-pG-pA-pG-pC-pA-pA-pG	Cyclic phosphorylation	-1.99	100	1	23.81	837.215	-9	7539.99	7543.14	7540	1.60092e+06	Spike
3201-3227	pA-pG-pU-pG-pU-pG-pU-pG-pC-pU-pG-pG-pG-pC-pC-pA-pG-pA-pG-pC-pA-pA-pG-pA-pG-pA-pG	Cyclic phosphorylation	0.76	100	1.4	27.45	1110.52	-8	8888.21	8892.39	8888.2	1.04667e+06	Spike
3201-3227	pA-pG-pU-pG-pU-pG-pU-pG-pC-pU-pG-pG-pG-pC-pC-pA-pG-pA-pG-pC-pA-pA-pG-pA-pG-pA-pG	Cyclic phosphorylation	0.76	100	1.1	27.47	986.905	-9	8888.21	8892.11	8888.2	1.65736e+06	Spike
3201-3227	pA-pG-pU-pG-pU-pG-pU-pG-pC-pU-pG-pG-pG-pC-pC-pA-pG-pA-pG-pC-pA-pA-pG-pA-pG-pA-pG	Cyclic phosphorylation	-0.01	100	1	27.47	807.376	-11	8888.2	8892.2	8888.2	10742710	Spike
3201-3227	pA-pG-pU-pG-pU-pG-pU-pG-pC-pU-pG-pG-pG-pC-pC-pA-pG-pA-pG-pC-pA-pA-pG-pA-pG-pA-pG	Cyclic phosphorylation	-0.84	100	1	27.47	888.114	-10	8888.2	8892.28	8888.2	5296603	Spike
3203-3217	pU-pG-pU-pG-pU-pG-pC-pU-pG-pG-pG-pC-pC-pA-pG	Cyclic phosphorylation	0.33	100	1.1	14.35	1220.4	-4	4883.61	4885.69	4883.61	588180	Spike
3203-3217	pU-pG-pU-pG-pU-pG-pC-pU-pG-pG-pG-pC-pC-pA-pG	Cyclic phosphorylation	0.13	100	1	14.35	609.569	-8	4883.61	4885.63	4883.61	1.03638e+06	Spike
3203-3217	pU-pG-pU-pG-pU-pG-pC-pU-pG-pG-pG-pC-pC-pA-pG	Cyclic phosphorylation	-0.05	100	1.2	14.35	975.915	-5	4883.61	4885.38	4883.61	538190	Spike
3203-3217	pU-pG-pU-pG-pU-pG-pC-pU-pG-pG-pG-pC-pC-pA-pG	Cyclic phosphorylation	-0.15	100	1	14.35	696.937	-7	4883.61	4885.67	4883.61	4085019	Spike
3203-3217	pU-pG-pU-pG-pU-pG-pC-pU-pG-pG-pG-pC-pC-pA-pG	Cyclic phosphorylation	-0.25	100	1	14.35	1627.53	-3	4883.61	4885.67	4883.61	3.05734e+06	Spike
3203-3217	pU-pG-pU-pG-pU-pG-pC-pU-pG-pG-pG-pC-pC-pA-pG	Cyclic phosphorylation	-0.45	100	1	14.36	813.262	-6	4883.61	4885.64	4883.61	1.91458e+06	Spike
3203-3223	pU-pG-pU-pG-pU-pG-pC-pU-pG-pG-pG-pC-pC-pA-pG-pA-pG-pC-pA-pA-pG	Cyclic phosphorylation	-1.78	99.4	1	21.5	685.884	-10	6865.89	6868.89	6865.9	608267	Spike
3205-3219	pU-pG-pU-pG-pC-pU-pG-pG-pG-pC-pC-pA-pG-pA-pG	Cyclic phosphorylation	0.66	99.7	1	14.82	700.227	-7	4906.64	4908.71	4906.64	869430	Spike
3205-3219	pU-pG-pU-pG-pC-pU-pG-pG-pG-pC-pC-pA-pG-pA-pG	Cyclic phosphorylation	0.36	99.7	1.1	14.82	1635.21	-3	4906.64	4908.77	4906.64	652857	Spike
3205-3223	pU-pG-pU-pG-pC-pU-pG-pG-pG-pC-pC-pA-pG-pA-pG-pC-pA-pA-pG	Cyclic phosphorylation	-0.32	92.1	1.1	19.2	775.972	-8	6214.83	6217.23	6214.83	1.06137e+06	Spike
3207-3217	pU-pG-pC-pU-pG-pG-pG-pC-pC-pA-pG	Cyclic phosphorylation	0.45	100	1	9.22	715.485	-5	3581.47	3583.37	3581.46	2597208	Spike
3207-3217	pU-pG-pC-pU-pG-pG-pG-pC-pC-pA-pG	Cyclic phosphorylation	-0.08	100	1	9.2	596.07	-6	3581.46	3583.19	3581.46	3068337	Spike
3207-3217	pU-pG-pC-pU-pG-pG-pG-pC-pC-pA-pG	Cyclic phosphorylation	-1.51	100	1	9.21	1193.15	-3	3581.46	3583.01	3581.46	1.16622e+06	Spike
3207-3219	pU-pG-pC-pU-pG-pG-pG-pC-pC-pA-pG-pA-pG	Cyclic phosphorylation	0.42	99.2	1	11.98	708.421	-6	4255.57	4257.2	4255.56	616197	Spike
3209-3217	pC-pU-pG-pG-pG-pC-pC-pA-pG	Cyclic phosphorylation	-0.36	99.5	1	6.65	585.071	-5	2930.39	2931.58	2930.39	1.65647e+06	Spike
3209-3217	pC-pU-pG-pG-pG-pC-pC-pA-pG	Cyclic phosphorylation	-1.02	99.5	1	6.63	976.123	-3	2930.39	2931.96	2930.39	416686	Spike
3209-3217	pC-pU-pG-pG-pG-pC-pC-pA-pG	Cyclic phosphorylation	-1.02	99.5	1	6.64	731.84	-4	2930.39	2931.88	2930.39	765387	Spike
3209-3217	pC-pU-pG-pG-pG-pC-pC-pA-pG	Cyclic phosphorylation	-1.52	99.5	1.3	6.66	1464.69	-2	2930.39	2931.71	2930.39	691825	Spike
3241-3256	pC-pA-pA-pG-pG-pG-pC-pU-pA-pC-pC-pA-pC-pC-pU-pG	Cyclic phosphorylation	0.3	100	1	16.03	641.581	-8	5138.7	5140.9	5138.7	4628956	Spike
3241-3256	pC-pA-pA-pG-pG-pG-pC-pU-pA-pC-pC-pA-pC-pC-pU-pG	Cyclic phosphorylation	-0.01	100	1	16.04	733.379	-7	5138.7	5140.88	5138.7	3.59429e+06	Spike
3241-3256	pC-pA-pA-pG-pG-pG-pC-pU-pA-pC-pC-pA-pC-pC-pU-pG	Cyclic phosphorylation	-0.29	100	1.5	16.03	1712.56	-3	5138.7	5140.8	5138.7	4175907	Spike
3241-3256	pC-pA-pA-pG-pG-pG-pC-pU-pA-pC-pC-pA-pC-pC-pU-pG	Cyclic phosphorylation	-0.29	100	1.3	16.04	855.776	-6	5138.7	5140.71	5138.7	1.09142e+06	Spike
3241-3256	pC-pA-pA-pG-pG-pG-pC-pU-pA-pC-pC-pA-pC-pC-pU-pG	Cyclic phosphorylation	-0.29	100	1.5	16.08	570.07	-9	5138.7	5140.99	5138.7	640694	Spike
3247-3259	pC-pU-pA-pC-pC-pA-pC-pC-pU-pG-pA-pU-pG	Cyclic phosphorylation	-0.26	100	1	12.03	587.927	-7	4120.53	4122.27	4120.53	2194365	Spike
3247-3259	pC-pU-pA-pC-pC-pA-pC-pC-pU-pG-pA-pU-pG	Cyclic phosphorylation	-0.38	100	1	12.01	1372.84	-3	4120.53	4122.04	4120.53	1.80455e+06	Spike
3247-3261	pC-pU-pA-pC-pC-pA-pC-pC-pU-pG-pA-pU-pG-pA-pG	Cyclic phosphorylation	1.32	99.9	1	15.37	684.228	-7	4794.64	4796.59	4794.63	1.22416e+06	Spike
3247-3261	pC-pU-pA-pC-pC-pA-pC-pC-pU-pG-pA-pU-pG-pA-pG	Cyclic phosphorylation	-0.4	99.9	1	15.37	1597.54	-3	4794.63	4796.72	4794.63	988187	Spike
3257-3271	pA-pU-pG-pA-pG-pC-pU-pU-pC-pC-pC-pU-pC-pA-pG	Cyclic phosphorylation	2.34	100	1	15.01	794.595	-6	4771.62	4773.56	4771.61	2440509	Spike
3257-3271	pA-pU-pG-pA-pG-pC-pU-pU-pC-pC-pC-pU-pC-pA-pG	Cyclic phosphorylation	1.52	100	1	15.03	680.794	-7	4771.61	4773.6	4771.61	9783450	Spike
3257-3271	pA-pU-pG-pA-pG-pC-pU-pU-pC-pC-pC-pU-pC-pA-pG	Cyclic phosphorylation	1.01	100	1.1	15.01	1590.2	-3	4771.61	4773.58	4771.61	6.96416e+06	Spike
3257-3271	pA-pU-pG-pA-pG-pC-pU-pU-pC-pC-pC-pU-pC-pA-pG	Cyclic phosphorylation	0.7	100	1	15.03	595.695	-8	4771.61	4773.64	4771.61	3.20077e+06	Spike
3257-3271	pA-pU-pG-pA-pG-pC-pU-pU-pC-pC-pC-pU-pC-pA-pG	Cyclic phosphorylation	0.6	100	1.2	15.03	953.715	-5	4771.61	4773.8	4771.61	1.01788e+06	Spike
3257-3275	pA-pU-pG-pA-pG-pC-pU-pU-pC-pC-pC-pU-pC-pA-pG-pU-pC-pU-pG	Cyclic phosphorylation	2.47	92.7	1.3	18.05	669.631	-9	6033.76	6036.47	6033.75	1.51739e+06	Spike
3262-3271	pC-pU-pU-pC-pC-pC-pU-pC-pA-pG	Cyclic phosphorylation	-0.46	98.8	1	7.41	518.723	-6	3117.38	3118.56	3117.38	18850218	Spike
3262-3271	pC-pU-pU-pC-pC-pC-pU-pC-pA-pG	Cyclic phosphorylation	-0.7	98.8	1	7.41	778.588	-4	3117.38	3118.57	3117.38	16253870	Spike
3262-3271	pC-pU-pU-pC-pC-pC-pU-pC-pA-pG	Cyclic phosphorylation	-0.7	98.8	1	7.41	1038.45	-3	3117.38	3118.7	3117.38	14064967	Spike
3262-3271	pC-pU-pU-pC-pC-pC-pU-pC-pA-pG	Cyclic phosphorylation	-0.7	98.8	1.4	7.42	1558.18	-2	3117.38	3118.73	3117.38	23598976	Spike
3262-3271	pC-pU-pU-pC-pC-pC-pU-pC-pA-pG	Cyclic phosphorylation	-1.09	98.8	1.1	7.41	622.669	-5	3117.38	3118.57	3117.38	65497232	Spike
3262-3275	pC-pU-pU-pC-pC-pC-pU-pC-pA-pG-pU-pC-pU-pG	Cyclic phosphorylation	0.42	99.6	1.1	11.64	624.782	-7	4379.52	4381.2	4379.52	380792	Spike
3262-3284	pC-pU-pU-pC-pC-pC-pU-pC-pA-pG-pU-pC-pU-pG-pC-pC-pC-pC-pU-pC-pA-pC-pG	Cyclic phosphorylation	0.1	99.9	1.1	19.28	718.283	-10	7189.9	7192.56	7189.89	2128516	Spike
3262-3284	pC-pU-pU-pC-pC-pC-pU-pC-pA-pG-pU-pC-pU-pG-pC-pC-pC-pC-pU-pC-pA-pC-pG	Cyclic phosphorylation	-0.01	99.9	1.1	19.3	652.802	-11	7189.89	7193.06	7189.89	558136	Spike
3272-3287	pU-pC-pU-pG-pC-pC-pC-pC-pU-pC-pA-pC-pG-pG-pC-pG	Cyclic phosphorylation	-0.1	100	1	13.7	632.574	-8	5067.65	5069.8	5067.65	8378796	Spike
[truncated: 728 more rows]
